# Supplementary material for: New Primers for Discovering Fungal Diversity Using Nuclear Large Ribosomal DNA
Source: PLoS One. 2016 Jul 8;11(7):e0159043. doi: 10.1371/journal.pone.0159043 (PMC4938210; doi:10.1371/journal.pone.0159043)
Supplement: S2 Table — (XLSX) [file pone.0159043.s003.xlsx]

## Sheet: Env Data
Sample	F-Primer	R-Primer	Type	Depth	Horizon	Lat (DD)	Lon (DD)	ENA Sample Accession Number
TG1	LSU200-F	LSU481-R	Arctic Soil	0-0.1 m	-	62.802	58.454	ERS1197777
TG2	LSU200-F	LSU481-R	Arctic Soil	0-0.1 m	-	62.802	58.454	ERS1197777
TG3	LSU200-F	LSU481-R	Arctic Soil	0-0.1 m	-	62.802	58.454	ERS1197777
TG4	LSU200-F	LSU481-R	Arctic Soil	0-0.1 m	-	62.802	58.454	ERS1197777
TG5	LSU200-F	LSU481-R	Arctic Soil	0-0.1 m	-	62.802	58.454	ERS1197777
TG6	LSU200-F	LSU481-R	Arctic Soil	0-0.1 m	-	62.802	58.454	ERS1197777
TG7	LSU200-F	LSU481-R	Arctic Soil	0-0.1 m	-	62.802	58.454	ERS1197777
TG8	LSU200-F	LSU481-R	Arctic Soil	0-0.1 m	-	62.802	58.454	ERS1197777
P0_7	LSU200-F	LSU481-R	Peat	0-0.05 m	Upper	85.338	48.354	ERS1197986
P0_18	LSU200-F	LSU481-R	Peat	0-0.05 m	Upper	85.338	48.354	ERS1197986
P0_10	LSU200-F	LSU481-R	Peat	0-0.05 m	Upper	85.338	48.354	ERS1197986
P0_1	LSU200-F	LSU481-R	Peat	0-0.05 m	Upper	85.338	48.354	ERS1197986
P0_2	LSU200-F	LSU481-R	Peat	0-0.05 m	Upper	85.338	48.354	ERS1197986
P0_19	LSU200-F	LSU481-R	Peat	0-0.05 m	Upper	85.338	48.354	ERS1197986
P0_11	LSU200-F	LSU481-R	Peat	0-0.05 m	Upper	85.338	48.354	ERS1197986
P0_3	LSU200-F	LSU481-R	Peat	0-0.05 m	Upper	85.338	48.354	ERS1197986
P0_17	LSU200-F	LSU481-R	Peat	0.3 m	Lower	85.338	48.354	ERS1197986
P0_5	LSU200-F	LSU481-R	Peat	0.3 m	Lower	85.338	48.354	ERS1197986
P0_6	LSU200-F	LSU481-R	Peat	0.3 m	Lower	85.338	48.354	ERS1197986
P0_14	LSU200-F	LSU481-R	Peat	0.3 m	Lower	85.338	48.354	ERS1197986
P0_20	LSU200-F	LSU481-R	Peat	0.3 m	Lower	85.338	48.354	ERS1197986
P0_13	LSU200-F	LSU481-R	Peat	0.3 m	Lower	85.338	48.354	ERS1197986
P0_21	LSU200-F	LSU481-R	Peat	0.3 m	Lower	85.338	48.354	ERS1197986
P0_24	LSU200-F	LSU481-R	Peat	0.3 m	Lower	85.338	48.354	ERS1197986
TG1	LSU200A-F	LSU476A-R	Arctic Soil	0-0.1 m	-	62.802	58.454	ERS1197987
TG2	LSU200A-F	LSU476A-R	Arctic Soil	0-0.1 m	-	62.802	58.454	ERS1197987
TG3	LSU200A-F	LSU476A-R	Arctic Soil	0-0.1 m	-	62.802	58.454	ERS1197987
TG4	LSU200A-F	LSU476A-R	Arctic Soil	0-0.1 m	-	62.802	58.454	ERS1197987
TG5	LSU200A-F	LSU476A-R	Arctic Soil	0-0.1 m	-	62.802	58.454	ERS1197987
TG6	LSU200A-F	LSU476A-R	Arctic Soil	0-0.1 m	-	62.802	58.454	ERS1197987
TG7	LSU200A-F	LSU476A-R	Arctic Soil	0-0.1 m	-	62.802	58.454	ERS1197987
TG8	LSU200A-F	LSU476A-R	Arctic Soil	0-0.1 m	-	62.802	58.454	ERS1197987
P0_10	LSU200A-F	LSU476A-R	Peat	0-0.05 m	Upper	85.338	48.354	ERS1197988
P0_2	LSU200A-F	LSU476A-R	Peat	0-0.05 m	Upper	85.338	48.354	ERS1197988
P0_1	LSU200A-F	LSU476A-R	Peat	0-0.05 m	Upper	85.338	48.354	ERS1197988
P0_18	LSU200A-F	LSU476A-R	Peat	0-0.05 m	Upper	85.338	48.354	ERS1197988
P0_11	LSU200A-F	LSU476A-R	Peat	0-0.05 m	Upper	85.338	48.354	ERS1197988
P0_7	LSU200A-F	LSU476A-R	Peat	0-0.05 m	Upper	85.338	48.354	ERS1197988
P0_3	LSU200A-F	LSU476A-R	Peat	0-0.05 m	Upper	85.338	48.354	ERS1197988
P0_19	LSU200A-F	LSU476A-R	Peat	0-0.05 m	Upper	85.338	48.354	ERS1197988
P0_21	LSU200A-F	LSU476A-R	Peat	0.3 m	Lower	85.338	48.354	ERS1197988
P0_20	LSU200A-F	LSU476A-R	Peat	0.3 m	Lower	85.338	48.354	ERS1197988
P0_14	LSU200A-F	LSU476A-R	Peat	0.3 m	Lower	85.338	48.354	ERS1197988
P0_6	LSU200A-F	LSU476A-R	Peat	0.3 m	Lower	85.338	48.354	ERS1197988
P0_5	LSU200A-F	LSU476A-R	Peat	0.3 m	Lower	85.338	48.354	ERS1197988
P0_17	LSU200A-F	LSU476A-R	Peat	0.3 m	Lower	85.338	48.354	ERS1197988
P0_24	LSU200A-F	LSU476A-R	Peat	0.3 m	Lower	85.338	48.354	ERS1197988
P0_13	LSU200A-F	LSU476A-R	Peat	0.3 m	Lower	85.338	48.354	ERS1197988
TG4	ITS3_KYO2	ITS4_KYO3	Arctic Soil	0-0.1 m	-	62.802	58.454	ERS1196420
TG5	ITS3_KYO2	ITS4_KYO3	Arctic Soil	0-0.1 m	-	62.802	58.454	ERS1196420
TG7	ITS3_KYO2	ITS4_KYO3	Arctic Soil	0-0.1 m	-	62.802	58.454	ERS1196420
P0_18	LSU200-F	LSU481-R	Peat	0-0.05 m	Upper	85.338	48.354	ERS1196419
P0_1	LSU200-F	LSU481-R	Peat	0-0.05 m	Upper	85.338	48.354	ERS1196419
P0_3	LSU200-F	LSU481-R	Peat	0-0.05 m	Upper	85.338	48.354	ERS1196419

## Sheet: Soil LSU200_LSU481
#soil read count data, FASTA sequence, BLAST IDs for LSU200-F/LSU481-R primers
#OTU ID	TG1	TG2	TG3	TG4	TG5	TG6	TG7	TG8	Sequence	Kingdom	Phylum	Class	Order	Family	Genus
0	906	283	2837	8851	23144	22625	1617	3941	AAAGCTCAAATTTTGAATCTGGCGGTCATCTAGGCCGTCCGAATTGTAATCTAGAGAAGTGTCTTCCGCGCTGGCCCGTGTACAAGTCTCCTGGAAGGGAGCATCATAGAGGGTGAGAATCCCGTCTTTGACACGGACTACCAGGGCTATGTGATGCACTCTCGACGAGTCGAGTTGTTTGGGAATGCAGCTCAAAATGGGTGGTAAATTCCATCTAAAGCTAAATACAGGCGAGAAACCGATAGTGAA	Fungi	Basidiomycota	Agaricomycetes	Boletales	Boletaceae	Leccinum
1	10	8	13237	18449	6502	6851	62	121	AAAGCTCAAATTTAAAATCTGGCATGCCTTTGGCTGTCCGAGTTGTAGTCTGGAGAAGTGTTTTCCGTGCTGGACCGTGTACAAGTCCCTTGGAATAGGGCGTCATAGAGGGTGAGAATCCCGTCTTTGACATGGACTACCAGTACTTTGTGATGCGCTCTCAAAGAGTCGAGTTGTTTGGGAATGCAGCTCAAAATGGGTGGTAAATTCCATCTAAAGCTAAATATAGGCGAGAGACCGATAGCGAA	Fungi	Basidiomycota	Agaricomycetes	Thelephorales	Thelephoraceae
2	2	5	3018	45810	3365	12101	4550	518	AAAGCTCAAATTTAAAATCTGGTGGTCTTTGGCCATCCGAGTTGTAATTTAGAGAAGCGTCTTCCGCGCTGGACCGTGCACAAGTCTCCTGGAATGGAGCGTCATAGAGGGTGAGAATCCCGTCTTTGGCATGGAATCCCAGGGCTTCTGTGATGCGCTCTCGACGAGTCGAGTTGTTTGGGAATGCAGCTCAAAATGGGTGGTGAACTCCATCTAAAGCTAAATATTGGCGAGAGACCGATAGCGAA	Fungi	Basidiomycota	Agaricomycetes	Russulales	Russulaceae	Russula
3	24485	1418	0	39	39	5	62	3	AGAGCTCAAATTTAAAATCTGGCAATCTTTGGTTGCCCGAATTGTAATCTAGAGAAGCGTTTTCCGTGCTGGACTGTGTACAAGTTTCCTGGATACGGAACATCATAGAGGGTGAGAATCCCGTCCTTGACACAGACTCCCAGTACTTTTGTGATGCGCTCTCGACGAGTCGAGTTGTTTGGGATTGCAGCTCAAAATGGGAGGTAAATTCCTTCTAAAGCTAAATATTGGCGAGAGACCGATAGCGAA	Fungi	Basidiomycota	Agaricomycetes	Cantharellales	Clavulinaceae	Clavulina
4	0	0	113	0	1	2	21717	823	AAAGCTCAAATTTAAAATCTGGCGGTTCTTGACCGTCCGAGTTGTAATCTAGAGAAGTGTTACCTGTGCTGGACCATGTACAAGTCTCCTGGAATGGAGCATCATAGAGGGTGAGAATCCCGTCTTTGACATGGACTGCCTGCACGTTGTGGTGCGCTCTCGAAGAGTCGAGTTGTTTGGGAATGCAGCTCAAAATGGGTGGTAAATGCCATCTAAAGCTAAATATTGGCGAGAGACCGATAGCGAA	Fungi	Basidiomycota	Agaricomycetes	Agaricales	Cortinariaceae	Inocybe borealis
5	73	85	0	62	2	0	198	20278	AAAGCCCAGCACCGAATCCGCCGCCGTTTTCGGCGGCCGGAACTGTGGTGTTAAGGACAGCCTATGGGGATCAGTCGGGAGTCTGAGTCCTCCTGATCGGGGCTTCACCCATAGCGGGTGTCAGGCCTCTACGGCTCCCGGTCGGTTCCCTAAGGTGGTCCTAAGAGTCGGGTTGTTTGAGATTGCAGCCCAAAGCGGGTGGTAAACTCCATCTAAGGCTAAATACAGACACGAGTCCGATAGCGCA	Animalia	Metazoa	Lophotrochozoa	Lophotrochozoa incertae sedis		Frederica bulboides
6	198	62	1063	16677	1569	11130	2021	248	AAAGCTCAAATTTAAAATCTGGCGGTCCTTGTGGCCGTCCGAGTTGTAATTTAGAGAAGTGTTATCCGCGCTGGACCGTGTACAAGTCTCCTGGAATGGAGCGTCATAGAGGGTGAGAATCCCGTCTTTGACACGGACTGCCAGGGCATTGTGATGCGCTCTCGAAGAGTCGAGTTGTTTGGGAATGCAGCTCAAAATGGGTGGTAAATTCCATCTAAAGCTAAATATTGGGGAGAGACCGATAGCGAA	Fungi	Basidiomycota	Agaricomycetes	Agaricales	Tricholomataceae	Mycena
7	10	0	227	441	16035	487	2561	43	AAAGCCCAGCACCGAATCCCACGCTCTAAGCGGCGTTGGGAACTGTGGTGTTAAGGACAGCCTATGGGGATCGGTCGGAGGTCCGAGTCCTCCTGATCGGGGCTTCACCCAGAGCGGGTGTCAGGCCTCTACGGCCACCGGCCGGTTCTCTACGGTCGTCCTAGGAGTCGGGTTGTTTGAGAATGCAGCCCAAAGCGGGTGGTAAACTCCATCTAAGGCTAAATACAGACACGAGTCCGATAGCGCA	Animalia	Metazoa
8	390	91	841	1010	19381	1779	633	1798	AAAGCTCAAATTTTGAATCTGGTGTCTTTGGCGCCCGAGTTGTAATCTAGAGAAGTGTTTTCTGCCTCGGACCACACATAAATTCCCTGGAATGGGGTGTCATAGAGGGTGAGAATCCCGTTTGTGGTGTGGACTACCTTGGCTCTGTGATACACTCTCAACGAGTCGAGTTGTTTGGGAATGCAGCTCAAAATGGGTGGTAAATTCCATCTAAAGCTAAATACTGGCGAGAGACCGATAGCGAA	Fungi	Basidiomycota	Agaricomycetes	Sebacinales	Sebacinaceae	Sebacina vermifera
9	6853	711	407	496	9585	1847	2	1	AAAGCTCAAATTTGAAATCTGGCGTCTCCGGCGTCCGAGTTGTATTCTGGAGAAGCGTTTTCCGTGCTGGACCGTGTACAAGTCCCTTGGAACAGGGCGTCATAGAGGGTGAGAATCCCGTCTTTGACACGGACTGCCAGTGCTCTGTGATGCGCTCTCGAAGAGTCGAGTTGTTTGGGAATGCAGCTCAAAACGGGTGGTAAATTCCATCTAAAGCTAAATATTGGCGAGAGACCGATAGCGAA	Fungi	Basidiomycota	Agaricomycetes
10	517	2501	439	584	1079	1452	7692	2189	TGAGCTCAAATTTGAAATCTGGCTGGTTTACTAGTCCGAGTTGTAATTTAAAGAAGCGTTTTCGGTGGCAGCCTGGGTATAAATCCTTTGGAATAGGGTATCATAGAGGGTGAGAATCCCGTCTTTGACCTAGTGCATGCTACTATGTGATACGTTTTCAAAGAGTCGAGTTGTTTGGGAATGCAGCTCAAAATGGGTGGTAAATTTCATCTAAAGCTAAATATTGGCGAGAGACCGATAGCGAA	Fungi	Fungi incertae sedis	Zygomycota incertae sedis	Mortierellales	Mortierellaceae	Mortierella
11	1984	213	1461	3661	2437	1088	1146	180	TGAGCTCAAATTTGAAATCTGGCTGGTTTACCGGTCCGAGTTGTAATTTAAAGAAGCGTTTTCGGTGACAGGCCGGGTATAAATCCTTTGGAACAGGGTATCATAGAGGGTGAGAATCCCGTCTTTGACCCGGCTGTTGTTACTATGTGATACGTTTTCAAAGAGTCGAGTTGTTTGGGAATGCAGCTCAAAATGGGTGGTAAATTTCATCTAAGGCTAAATATTGGCGAGAGACCGATAGCGAA	Fungi	Fungi incertae sedis	Zygomycota incertae sedis	Mortierellales	Mortierellaceae	Mortierella globulifera
12	0	6	351	415	425	11060	2	0	AAAGCTCAAATTTGAAATCTGGCAGTTTTTGACTGTCCGAGTTGTAATCTAGAGAAGTGTTACCTGTGCTGGACCGTGTGCAAGTCTCCTGGAATGGAGCGTCATAGAGGGTGAGAATCCCGTCTTTAACACGGACTACCATGTACATTATGGTGCGCTCTCAAAGAGTCGAGTTGTTTGGGAATGCAGCTCAAAATGGGTGGTAAATGCCATCTAAAGCTAAATATTGGCGAGAGACCGATAGCGAA	Fungi	Basidiomycota	Agaricomycetes	Agaricales	Cortinariaceae	Inocybe
13	245	4931	3064	254	775	1864	11256	861	AGAGCTCAAATTTAAAATCTGGCGTGCCTCTGGCCGTCCGAGTTGTAGTCTGGAGAAGCGTCTTCCGTGTTGGACCGTGTATAAGTCTCTTGGAACAGGGCGTCATAGAGGGTGAGAATCCCGTCTTTGACACGGACTGCCAATGCTTTGTGATGCGCTCTCAAAGAGTCGAGTTGTTTGGGAATGCAGCTCAAAATGGGTGGTAAATTCCATCTAAAGCTAAATATAGGCGAGAGACCGATAGCGAA	Fungi	Basidiomycota	Agaricomycetes	Thelephorales	Thelephoraceae
14	834	1240	2598	3682	6245	3986	9553	382	AAAGCTCAAATTTTGAATCTGGTGTCTTTGACTCCCGAGTTGTAATCTAGAGAAGTGTTTTCCGTGTCGGACCGTGCACAAGTTCCCTGGAACGGGGCGTCATAGAGGGTGAGAATCCCGTATATGGCACGGACTGCCGATGCTTTTGTGATACACTCTCAACGAGTCGAGTTGTTTGGGAATGCAGCTCAAAATGGGTGGTAAATTCCATCTAAAGCTAAATATTGGCGAGAGACCGATAGCGAA	Fungi	Basidiomycota	Agaricomycetes	Sebacinales	Sebacinaceae	Sebacina
15	60	2035	7390	229	86	520	68	108	AGAGCTCAAATTTAAAATCTGGCGTAAAAGCCCGAATTGTAGTCTAAAGAGGCGTTATCGGACACGAGTCTGCCGTACAAGTTCCCTGGAATAGGACATCACAGAGGGTGAGAATCCCGTCTGGACGGTAGGCGAGTGGCCATACGAGACGTTCTCAAAGAGTCGAGTTGTTTGGGATTGCAGCTCAAAATGGGAGGTAAATTTCTTCTAAGGCTAAATAACGGCAAGAGACCGATAGCAAA	Fungi	Glomeromycota	Glomeromycetes	Archaeosporales	Archaeosporaceae	Archaeospora
16	7679	181	11	24	1028	321	1907	32	AAAGCTCAATTTTGAAATCTCACGGTCACGCCGTGCGAATTGTAGTTTGAAGGCCTACGTTCGGTGACAGGCTTCGTCAAAGTCCGTTGGAACACGGCGCCAGAGAGGGTGAGAGCCCCGTGAGACGTTGCTCAAGTTGCCATGTGACGCGGTGCCGAAGAGTCGGATAGCTTGGGAATGCTGTCCAAAGCGGGTGGTAAACACCATCTAAGGCTAAATATCGACGAGAGACCGATAGCGAA	Unknown
17	1983	145	2649	123	143	2137	2736	99	TGAGCTCAAATTTGAAATCTGGCTGGTTTGACCAGTCCGAGTTGTAATTTAAAGAGGCGTTTTCGGTGGCAACCTGGGTACAAATCCTTTGGAACAGGGTATCATAGAGGGTGAGAATCCCGTCTCTGACTCAGTGCATGCTACTATGTGATACGTCTTCAAAGAGTCGAGTTGTTTGGGAATGCAGCTCAAAATGGGTGGTAAATCTCATCTAAGGCTAAATACCGGCGAGAGACCGATAGCGAA	Fungi	Fungi incertae sedis	Zygomycota incertae sedis	Mortierellales	Mortierellaceae	Mortierella
18	0	0	4	0	0	3	7625	293	TGAGCTCAAATTTAAAATCTGACGGTTATGCCGTCCGAGTTGTAATCTGGAGAAGTGTTATCTGTGCTGGACCGTGTATAAGTTTCCTGGAACGGAGCGTCATAGAGGGTGAGAATCCCGTCTTTGACACGGACTACCAGTGCTCTGTGATGCACTTTCTAAGAGTCGAGTTGTTTGGGAATGCAGCTCAAAACGGGTGGTAAATTCCATCTAAAGCTAAATATTGGCGAGAGACCGATAGCGAA	Fungi	Basidiomycota	Agaricomycetes	Polyporales	Meruliaceae	Hyphoderma
19	256	359	3338	1286	748	800	1019	224	AGAGCTCAAATTTGAAATCTGGTGGCCTCAGGCTATCCGAGTTGTAATCTATAGAAACATTTTCCGCGTTGGCCCATGTACAAGTCTCTTGGAATAGAGCGTCATAGAGGGTGAGAATCCCGTCCTTGACATGGACTACCAGTGCTTTGTGATATGTTTTCAACGAGTCGAGTTGTTTGGGAATGCAGCTCAAAATGGGTGGTAAATTCCATCTAAAGCTAAATATTGGCGAGAGACCGATAGCGAA	Fungi	Basidiomycota	Tremellomycetes	Filobasidiales	mitosporic Filobasidiales	Cryptococcus terricola
20	8	13	400	157	3182	1801	900	17	AAAGCCCAGCACCGAATCCCCCGCCTTGACGGGCGGCGGGAACTGTGGTGTTAAGGACAGTCCATGGGGATCGATCGGGGGTCCGAGTCCTCCTGATCGTGGCTTCACCCAGAGCGGGTGTCAGGCCTCTACGGCGCCCGATCGGTCCTCTAAGATCGTCCTAGGAGTCGGGTTGTTTGAGAATGCAGCCCAAAGCGGGTGGTAAACTCCATCTAAGGCTAAATACAGACACGAGTCCGATAGCGCA	Animalia	Metazoa	Lophotrochozoa	Oligochaeta		Chamaedrilus sphagnetorum
21	248	344	744	333	1045	937	2336	647	TGAGCTCAAATTTAAAATCTGGCTGGTTTACTAGTCCGAATTGTAGTTTAAAGAAGCGTTTTCGGTGGCAGTCTCGGTATAAATCCTTTGGAATAGGGTATCATAGAGGGTGAGAATCCCGTCTTTGACTGAGAATTTGCTACTATGTGATACGTTTTCAAAGAGTCGAGTTGTTTGGGAATGCAGCTCAAAATGGGTGGTAAATTTCATCTAAAGCTAAATATTGGCGAGAGACCGATAGCGAA	Fungi	Fungi incertae sedis	Zygomycota incertae sedis	Mortierellales	Mortierellaceae	Mortierella
22	0	6	170	186	222	5926	4	2	AGAGCTCAAATTTTGAATCTGGCGTCTTTGGCGTCCGAATTGTAATCTAGAGAAGTGTTTTCCGCGACGGACCGTGCACAAGTCTCCTGGAATGGAGCGTCATAGAGGGTGAGAATCCCGTATATGGCACGGACTGCCGTTGCTCTGTGATACACTCTCGACGAGTCGAGTTGTTTGGGAATGCAGCTCTAAATGGGTGGTAAATGCCATCTAAAGCTAAATATTGGCGAGAGACCGATAGCGAA	Fungi	Basidiomycota	Agaricomycetes	Sebacinales	Sebacinaceae	Sebacina
23	126	313	3600	142	63	158	77	1969	CAAGCTCAAATTTTAAATCTGTTAGGTATCACCTGGCCGAGTTGTAATTTGAAGAAGCGTTTTCTGCGTCCTTGGTCAGCCCAAGTCCTATTGAATGAGGCATCATGGAGGGTGATAATCCCGTCCGGTTGATCAATGCGTTTTACGATACGCTCTCAAAGAGTCAAGTTGTTTGGGATTGCAGCTTAAAATGGGAGGTAAATTTCTCCTAAGGCTAAATATTGGCGAGAGACCGATAGCGAA	Fungi	Glomeromycota	Glomeromycetes	Glomerales	Glomeraceae	Glomus
24	2	1	5191	215	597	368	127	6	AGAGCTCAAATTTAAAATCTGTCAGTCTTTGGCTGATTGAGTTGTAAATTAGAGAAGTGCTATCAGTGCTGGCCTGTGCAAAAGTCTCTTGGAAAAGAGCATCATAGAGGGTGACAATCCCGTCTTTGGTACAGATCTCCAGTGCTTCCATGATGCGCTCTCGATGAGTCGAGTTGTTTGGGAATGCAGCTCTAAATGGGTGGTAAATTCCATCTAAAGCTAAATATTGGCGAGAAACCGATAGCGCA	Fungi	Basidiomycota	Agaricomycetes	Agaricales	Clavariaceae	Clavaria
25	33	41	215	4088	272	472	319	86	TGAGCTCAAATTTAAAATCTGGCGGTCTCAGATCGTCCGAGTTGTAGTCTAGAGAAGCGTTTTCCGTGCTGGCCTGTGTACAAGTCCGTTGGAACACGGCGTCATAGAGGGTGAGAATCCCGTCCTTGACACAGATCTCCAGTGCTTTGTGATGCGCTCTCAAAGAGTCGAGTTGTTTGGGAATGCAGCTCAAAATGGGTGGTAAATTCCATCTAAAGCTAAATATTGGCGAGAAACCGATAGCGAA	Fungi	Basidiomycota	Tremellomycetes	Cystofilobasidiales	Cystofilobasidiaceae	Guehomyces
26	391	161	1563	392	417	616	537	295	AGAGCTCAAATTTAAAATCCCCCGGTCTAACAGCTGGGGGAGTTGTAATCTAGAGAAGGTCTCTCAGGGCCAGCCTGGTTATAAGTCCCTTGAAACAGGGTGTCAAAGAGGGTGAGAACCCCGTCTTAGAACCGGAGCTAAGTCCGTACGAGGATCTTTCCAAGAGTCGCGTTGCTTGGGAGTGCAGCGCTAAATGGGTGGTAAAGTTCATCTAAAGCTAAATATTGCCGGGAGACCGATAGCGAA	Unknown
27	3	42	186	3	5	129	5288	2037	AAAGCTCAAATTTAAAATCTGGCAGTTCTATTGGCTGTCCGAGTTGTAAATTGGAGAAGTGTTATCCGCGCTGGCCTGTGCAAAAGTCCCTTGGAAAAGGGCATCATAGAGGGTGACAATCCCGTCTTTGGCACAGAGCACCAGGGCTTTTGTGATGCACTTTCAACGAGTCGAGTTGTTTGGGAATGCAGCTCTAAATGGGTGGTAAATTCCATCTAAAGCTAAATATTGGCGAGAGACCGATAGTGCA	Fungi	Basidiomycota	Agaricomycetes	Agaricales	Clavariaceae	Clavaria aff. fragilis
28	1	3	133	191	4069	437	0	0	AAAGCTCAAATTTTGAATCTGGCGGTCATTTCGGCCGTCCGAGTTGTAATCTAGAGAAGCGTCTTCCGCGCTGGACCGTGTACAAGTCTCCTGGAAGGGAGCGTCATAGAGGGTGAGAATCCCGTCTTTGACACGGACTACCAGTGCTATGTGATGCGCTCTCGACGAGTCGAGTTGTTTGGGAATGCAGCTCAAAATGGGTGGTAAATTCCATCTAAAGCTAAATACAGGCGAGAGACCGATAGCGAA	Fungi	Basidiomycota	Agaricomycetes	Boletales	Boletaceae	Xerocomus
29	152	113	2683	670	942	829	109	218	AGAGCTCAAATTTGTAATCTGGCACCTTCGGTGTCCGAGTTGTAATCTCGAGAAGTGTTTTCCGCGCCGGACCGCATACAAGTCTGTTGGAATACAGCGTCATAGTGGTGAGAGCCCCGTAACTGATGCGGATGCCCGGTGCTTTGTGATACACTTTCGAAGAGTCGAGTTGTTTGGGAATGCAGCTCAAATTGGGTGGTAAATTCCATCTAAAGCTAAATATTGGCGAGAGACCGATAGCGAA	Fungi	Basidiomycota
30	19	3	154	3191	266	344	467	44	AAAGCTCAAATTTAAAATCTGGCGGCCTCCGGTCGTCCGAGTTGTAGTCTGGAGAAGTGTTTTCCGTGCTGGACCGTGTACAAGTCCCTTGGAACAGGGCGTCATAGAGGGTGAGAATCCCGTCTTTGACACGGACTGCCAGTGCTCTGTGATGCGCTCTCAAAGAGTCGAGTTGTTTGGGAATGCAGCTCAAAATGGGTGGTAAATTCCATCTAAAGCTAAATACAGGCGAGAGACCGATAGCGAA	Fungi	Basidiomycota	Agaricomycetes	Thelephorales	Thelephoraceae	Tomentellopsis
31	317	118	1826	172	333	436	286	133	ATAGCTCAAAATGAAAATCGGGTGTCTAAACGGGCCCTCGAGTTGTAATCTAAAGACGTGTTGTCTGCGTGTGACCCGGGTATAACTCTTTTGAAACAAGGGATCAGAGAGGGTGACAATCCCGTCTTTGACCCGGAGTTCGCCGCGTACGATGCACGTTCATAGAGTCGAGTAGCTTGGGATTGCTGCTCAAAATGGGTGGTAAACCTCATCTAAAGCTAAATATTGGCCAGAGACCGATAGCGAA	Rhizaria
32	139	220	306	790	3365	869	782	594	AGAGCTCAAATTTAAAATCCACTGGTCTAACAGCCTGTGGAGTTGTAATCTAGAGAGGCTCTCTCAGTGCCAGCCTGGTTATAAGTCCCTTGAAACGGGGCATCAAAGAGGGTGAGAATCCCGTATTTGAGCCGGAGCTAAGTACGTACGAGGAGTTTTCTAAGAGTCGCGTTGCTTGGGAGTGCAGCGCTAAATGGGTGGTAAAGTTCATCTAAAGCTAAATACTGGCGAGAGACCGATAGCGAA	Rhizaria
33	29	133	1	12	4	22	76	6473	AGAGCTCAAATTTAAAATCTGGCGTAAAAGCCCGAATTGTAGTCTAAAGAGGCGTTATCGGACACTAGTTTGTCGTACAAGTTTCCTGGAATGGAACATCACAGAGGGTGAGAATCCCGTCTGGACGATGAACTAGTGGCCATATGAGACGTTCTCAAAGAGTCGAGTTGTTTGGGATTGCAGCTCAAAATGGGAGGTAAATTTCTTCTAAGGCTAAATAACGGCAAGAGACCGATAGCAAA	Fungi	Glomeromycota	Glomeromycetes	Archaeosporales	Archaeosporaceae	Archaeospora
34	63	130	1011	32	32	70	83	2388	AAAGCTCAAATTTAAAATCTGGCCGTTCTTGCAGCGGTCCGAGTTGTAGTTTAGAGAAGTGTTATCCGCGCCGGCCTGTGCAAAAGTTTCTTGGAAAAGAACATCATAGAGGGTGACAATCCCGTCTTTGGCATGGATCACCGGGGCTTTTGTGATGCGCTCTCGACGAGTCGTGTTGTTTGGGAATGCAGCACTAAATGGGTGGTAAATTCCATCTAAAGCTAAATATTGGCGAGAGACCGATAGCGAA	Fungi	Basidiomycota	Agaricomycetes	Agaricales	Clavariaceae	Ramariopsis
35	272	83	509	870	667	391	480	136	AGAGCTCAAATTTAAAATCTGGTTTGCTTGCAAATCCGAGTTGTAGTCTGAAGAAACGTTTTCCATGAAAATCGAGGCACAAGTCCTTTGGAACAGGGCATCATAGAGGGTGAGAATCCCGTCCATGGTCTCGAATCTTTCATTTTGTGATACGTTTTCTAAGAGTCAGGTTGTTTGGGAATGCAGCCTAAAATGGGTGGTAAATTTCATCTAAAGCTAAATATTGGCGAGAGACCGATAGCGAA	Fungi	Fungi incertae sedis	Mucoromycotina	Mucorales 1	Mucorales 1 incertae sedis	Umbelopsis
36	180	20	879	717	123	528	391	11	AGAGCTCAAACTTGAAATCCGCGGGCGTAAAAACCTGTGGACTTGTAGCCTAAAGACGCTCTCTCAGTGTTAGACCAGCCATAAGTCTCCTGGAATGGGGTATCGTAGAGGGTGAGAATCCCGTCTTTGGGCTGGATCTATGCACGTACGAGGGGTGTTCTGAGAGTCGCGCTGTTTGGGAGTACAGCGCTAATCGGGTGGTAAAGTTCATCTAAAGCTAAATATTGGCGAGAAACCGATAGCGAA	Unknown
37	220	40	305	676	298	413	747	50	AGAGCTCAAATTTGAAATCTGGTTGCCTTCGGCAGCCCGAGTTGTAATCTATAGAGGTGTTTTCCGTGCTGGCTCATGTACAAGTCCCTTGGAACAGGGCGTCATAGAGGGTGAGAATCCCGTACTTGACATGAACTACCAGTGCTCTGTGATACACTCTCAAAGAGTCGAGTTGTTTGGGAATGCAGCTCAAAATGGGTGGTAAATTCCATCTAAAGCTAAATATTGGCGAGAGACCGATAGCGAA	Fungi	Basidiomycota	Tremellomycetes	Filobasidiales	mitosporic Filobasidiales	Cyptococcus
38	183	15	46	33	35	1244	2527	61	AGAGCTCAAATTTAAAATCTGGCTGTTCTTGTAGCAGTCCGAGTTGTAGTTTAGAGAAGTGTTATCCGCGCTGGCCTGTGCATAAGTTTCTTGGAAAAGAACATCATAGAGGGTGACAATCCCGTCTTTGGCACAGATTACCGGGGCTTTTGTGATACGCTCTCGACGAGTCGTGTTGTTTGGGAATGCAGCACTAAATGGGTGGTAAATTCCATCTAAAGCTAAATATTGGCGAGAGACCGATAGCGAA	Fungi	Basidiomycota	Agaricomycetes	Agaricales	Clavariaceae	Ramariopsis
39	52	60	375	792	231	983	379	430	AGAGCTCAAATTTAAAATCTAGTTTGCTTGCAAACTCGAGTTGTAGTCTGAAGAAACGTTTTCCATGAAAGCTGAGGCACAAGTCCTTTGGAACAGGGCATCATAGAGGGTGAGAATCCCGTCCATGGTCTCAAGTCTTTCATTTTGTGATACGTTTTCTAAGAGTCAGGTTGTTTGGGAATGCAGCCTAAAATGGGTGGTAAATTTCATCTAAAGCTAAATATTGGCGAGAGACCGATAGCGAA	Fungi	Fungi incertae sedis	Mucoromycotina	Mucorales 1	Mucorales 1 incertae sedis	Umbelopsis
40	0	11	389	1315	1069	133	14	17	AAAGCTCAAATTTGAAATCTGGCTTCCCTAACCGGTTGTCCGAATTGTAATTTATAGAAACGTTTTCCGAGGTCGCCCGGGTATAAGTCCTTTGGAACTGGGCATCATAGAGGGTGAGAATCCCGTCTTTGACCCGGAGCATGCCTCGTATGTGATACGTTTTCAAAGAGTCGGTTTGCTTGGGATCGCAGACCAAAATGGGTGGTAAATTCCATCTAAAGCTAAATATAGGCGAGAGACCGATAGCGAA	Fungi	Fungi incertae sedis	Mucoromycotina
41	1187	448	542	294	436	571	653	505	AGAGCTCAATTTGAAAATCGACTACCTAAGCGGGTCGTCGAGTTGTAGCCTAGAGACGTACTATCAGCTGAAACCTGGGTATAAGTTCTTTGGAATGAGGCATCATAGAGGGTGAGAATCCCGTATATGACCCAAAGCTTTCAGCGTACGATGTATGTTCATCGAGTCGAGTTGTTTGGGATTGCAGCTCTAAATGGGTGGTAAGTTTCATCTAAAGCTAAATAATGGCGAGAGACCGATAGCGAA	Rhizaria
42	928	468	66	116	211	63	735	623	AAAGCTCAAATTTAAAATCTGGCGGTCTTTGGCCGTCCGAGTTGTAATCTAGAGAAGTAATGCCCGTGCTGGACCGTGTATAAGTCTCCTGGGATGGGGCGTCATAGAGGGTGAGAATCCCGTCTTTGACACGGACTACCAGTGCATTGTGGTATGCTCTCAAAGAGTCGAGTTGTTTGGGAATGCAGCTCAAAATGGGTGGTAAATTCCATCTAAAGCTAAATATTGGCGAGAGACCGATAGCGAA	Fungi	Basidiomycota	Agaricomycetes	Agaricales	Agaricaceae	Agaricus
43	270	151	437	125	406	470	295	277	ATAGCTCAGACTGAAAACCTTCGGGAATGTGGTCTGCAGATGAGACATCGAATCTTCGGAAGCTGATAAAGTGGTCTGGAATGACCCGCCGTGGAGGGTGACAGCCCCGTTCGTATCAGTGGAAAGAGTAAGTAGATGCTTATCAACGAGTCGAGTTGTTTGGGATTGCAGCTCAAAGCGGGAGGTAAATTCCTTCTAAAGCTAAATATCGATAGGAGACCGATAGCAAA	Eukaryota incertae sedis	Stramenopiles
44	0	0	10	0	1	0	4408	140	AAAGCTCAAATTTGAAATCTGGCGGTTTTTTGACTGTCCGAGTTGTAATCTAGAGAAGTGTTACCTGTGCTGAACCGTGTACAAGTCTTCTGGAATGGAGCATCATAGAGGGTGAGAATCCCGTCTTTGACATGGACTACCAGTACATTATGGTGCGCTCTCAAAGAGTCGAGTTGTTTGGGAATGCAGCTCAAAATGGGTGGTAAATGCCATCTAAAGCTAAATATTGGCGAGAGACCGATAGCGAA	Fungi	Basidiomycota	Agaricomycetes	Agaricales	Cortinariaceae	Inocybe leiocephala
45	353	3	309	1362	4	136	531	3	AGTAGCCCAACGTAAAGGCCCTATCTTGTAACGAGATAGAGCGATGCTACGTTTGCGGTGGAGGAACAGTCGGTATCGAGACTGGAGCGTAAGTTACCTTGAATGGTACCCCAGAGAGGGTGGAAGGCCCGTATCGCTCTGGACTCCTCGTTAACGACGTGACTCTGTCGCTAGAGTCGGGTTATTTGAGAGTATAACCCCAAGCAGCAGGTAGACTCCTGCTAAGGCTAAATACGACCGTCAGACCGATAGTAAA	Animalia	Metazoa	Ecdysozoa	Oligochaeta
46	7	13	1273	114	948	237	11	8	AAAGCTCAAATTTAAAATCTGGTAGTCTTTGGCTGCCCGAGTTGTAATCTAGAGAAGCGTTATCCGTGCTGGACCGTGTATAAGTCTCCTGGAATGGAGCGTCATAGAGGGTGAGAATCCCGTCTTTAACACGGACTACCAGTGCTTTGTGATGCGCTCTCAAAGAGTCGAGTTGTTTGGGAATGCAGCTCTAAATGGGTGGTAAATTCCATCTAAAGCTAAATATTGGCGAGAGACCGATAGCGAA	Fungi	Basidiomycota	Agaricomycetes	Agaricales	Entolomataceae	Entoloma strictus
47	214	24	755	126	473	432	255	57	AGAGCTCAAACTTGAAATCCGCGGGTGTAACAACTCGTGGAGATGTAGTCTGGAGACGTTCTCTCAGTGCGAGACCGGTTACAAGTCCCCTGGAAAGGGGCATCATAGAGGGTGAGAATCCCGTATATGAGCCGGATCTCTGTGCGTACGAGGAACGTTCCAAGAGTCGTGTTGCTTGGGAGTGCAGCACAAAATGGGTGGTAAAGTTCATCTAAAGCTAAATACCGGCGAGAGACCGATAGCGAA	Fungi	Basidiomycota	Agaricomycetes
48	213	84	218	122	904	545	159	86	AGAGCTCAAACTTGAAATCCGCGAGTGTAACAACCTGCGGAGATGTAGTCTGGAGACGCTCTCTCAGTGCGAGACCGGCTATAAGTCCCTTGGAATGGGGCATCATAGAGGGTGAGAATCCCGTCTTTGAGCTGGATCTCTGTGCGTACGAGGGGCGTTCCAAGAGTCGCGTTGCTTGGGAGTGCAGCGCAAAATGGGTGGTAAAGTTCATCTAAAGCTAAATACCGGCGAGAGACCGATAGCGAA	Rhizaria
49	62	265	716	75	111	422	115	357	AGAGCTCAAGTTTAAAATCGGTATTCCAGGCGGGATTCCGAGTTGTAGTCTCGAGACGTGCTGTCTGCGGTGACGTCGGTACAAGTCCCTTGGAAGAGGGCATCAGAGAGGGTGACAATCCCGTCGCTGACCGACAGTTCGCCGCTTTCGACGTACGTTCACAGAGTCGGATTGCTTGGGAGTGCAGTCCTAATTGGGTGGTAAATTTCATCTAAAGCTAAATATCGACGAGAGACCGATAGCGAA	Viridiplantae	Streptophyta	Charophyceae	Charales	Characeae	Chara
50	312	614	59	70	1003	1846	63	48	AAAGCTCAAATTTAAAATCTGGCGGTCCCTTGCGGCTGTCCGAGTTGTAATCTAGAGAAGTGCTATCCGCGCTGGACCGTGTACAAGTCTCCTGGAATGGAGCGTCATAGAGGGTGAGAATCCCGTCTTTGACACGGACTACCAGGGCTTTATGTGATGCGCTCTCGAAGAGTCGAGTTGTTTGGGAATGCAGCTCAAAATGGGTGGTAAATTCCATCTAAAGCTAAATATTGGCGAGAGACCGATAGCGAA	Fungi	Basidiomycota	Agaricomycetes	Agaricales	Hygrophoraceae	Cuphophyllus
51	43	95	200	55	28	153	21	1400	AGAGCTCAAACCGAAAATCTCTGTCCGCTTGCCGGGCAGCGAATTGTGGTCTATGGAGGCGTGTTCAGCGTGCGGCGCCGGCCCAAGTCCGTTGGAAGACGGCGCCAGGGAGGGTGATAGCCCCGTTCTTGGCTGGATGTCTGCCGCGTACGAACCGCTCTCTAAGAGTCGGCTTGCTTGGGAGTGCAGGCCTAAGTGGGTGGTAAATTTCATCCAAAGCTAAATACATGCGGGAGACCGATAGCGAA	Animalia
52	0	0	741	376	278	1286	31	2	AGAGCTCAAATTTAAAATCTGGCGGCTTTGCCGTCCGAGTTGTAATCTGGAGAAGTGTTTTCCGTGACGGACCGTGTAAAAGTCTCTTGGAACAGAGCGTCATAGAGGGTGAGAATCCCGTCTTTGACACGGATCGCCGTTGCTTTACGATACGCTCTCGAAGAGTCGAGTTGTTTGGGAATGCAGCTCAAAATGGGTGGTAAATTCCATCTAAAGCTAAATATTGGCGAGAGACCGATAGCGAA	Fungi	Basidiomycota	Agaricomycetes
53	156	131	1177	23	47	70	244	5	AAAGCTCAGACTGAAAATCTTCGGAATTGTAGTCTGGAGAAGCATGATCAGCTTTAAGTTTCGGATAAAGTCTCTTGGAACAGAGCGCCGTGGAGGGTGATAGCCCCGTTCATGTCTGAAACGAAAAGTGTACGATCTGCTTTCTAAGAGTCGAGTTGTTTGGGATTGCAGCTCTAAGTGGGTGGTAAATTCCATCTAAAGCTAAATATAAATGGGAGACCGATAGCGAA	Eukaryota incertae sedis	Stramenopiles
54	666	1344	67	0	1	1	110	0	AGAGCTCAAATTTTAAATCTGGCGTCCTTTGGGCGTTCGAGTTGTAATCTAGAGAAGCGTTTTCGCTTTGGACCCACCATAAGTTACCTCGAACGGTACATCATAGAGGGTGAGAATCCCGTGTGTTGGTGGGGGCTCCTTTGCATGTGATGCGCTCTCGACGAGTCGAGTTGTTTGGGAATGCAGCTCAAAACGGGAGGTAAATTCCTTCTAAAGCTAAATACGTTGGGATGACCGATAGCGAA	Fungi	Basidiomycota	Agaricomycetes	Cantharellales	Tulasnellaceae
55	325	43	328	235	34	375	180	404	AGAGCTCAAAATGAAAATCGAATTCCTCAACGGGTATTCGAGTTGTAATCTAAAGACGTGTTTTCTGCATGTGACCCGGGTATAACTCTTTTGAAACAAGGGATCATAGAGGGTGACAATCCCGTCTTTGACCCGGAGTTCGCTGCGTACGATACACGTTCAAAGAGTCGAGTAGCTTGGGATTGCTGCTCAAAATGGGTGGTAAACCTCATCTAAAGCTAAATACCGGCCGGAGACCGATAGCGAA	Rhizaria
56	311	791	0	14	0	0	17	939	AGAGCTCAAATTTAAAATCTGGCTGTCTCAGACTGTCCGAGTTGTAATCTAGAGAGGTGTTTTCCGTGCCGGACCATGTAAAAGTCCCTTGGAACAGGGCGTCATAGAGGGTGAGAATCCCGTTCATGACATGGACTCCCGGTGCTCTGTGATACATCTTCAAAGAGTCGAGTTGTTTGGGAATGCAGCTCAAAATGGGTGGTAAATTCCATCTAAAGCTAAATATTGGCGAGAGACCGATAGCGAA	Fungi	Basidiomycota	Agaricomycetes	Auriculariales	Exidiaceae
57	390	58	680	310	345	377	639	97	AAAGCTCAAAATGAAAATCGGGTGGCTCAACAGTCATTCGAGTTGTAATCTAAAGGCTTGTTTTCTGCGTGTGACCCGGGTATAACTCTTTTGAAACAAGGGATCATAGAGGGTGAAAATCCCGTCCATGACCCGGAGTTCGCCGCGTACGATACATGTCCAACGAGTCGAGTAGCTTGGGATTGCTGCTCAAAATGGGTGGTAAACCTCATCTAAAGCTAAATATTGGCCAGAGACCGATAGCGAA	Rhizaria
58	0	1	1161	96	275	183	9	1	TGAGCTCAAATTTAAAATCTGGCGGTTCCGCCGTCCGAGTTGTAATCTGGAGAAGTGCTATCCGCGCTGGACCGTGTACAAGTCTCTTGGAATAGAGCGTCATAGAGGGTGAGAATCCCGTCTTTGACACGGACTACCAGGGCTATGTGATGCGCTCTCGAAGAGTCGAGTTGTTTGGGAATGCAGCTCAAAACGGGTGGTAAATTCCATCTAAAGCTAAATATAGGCGAGAGACCGATAGCGAA	Fungi	Basidiomycota	Agaricomycetes	Trechisporales	Hydnodontaceae	Brevicellicium exile
59	1435	40	0	0	0	0	0	0	AAAGCTCAAGCTGAAAATCGAAATTCCAAACGGAATTTTGAATTGTAGCCTAACGATGTTTGATCAGCATGTTTCATGAGTTAAAGTCCTTTGAAACAAGGCATCATAGAGGATGAAAATTCCGTTTAAAACTCATTGTAAACTGCGTACGACAAATATTCAAAGAGTCGAGTTGTTTGAGAATGCAGCTCTAAATGGGTGATATGCTTCATCTAAAGCTAAATATAGGCGAGAGACCGATAGCGAA	Unknown
60	5	5	69	2017	111	569	305	244	AGAGCTCAAATTTAAAATCTGGCAGTGTATTCTGTCCGAGTTGTAGTCTAGAGAAGCATCATCCGTGCTGGACCATGTACAAGTCTCTTGGAACAGAGCGTCATAGAGGGTGAGAATCCCGTCCTTGACATGGACTCCCAGTACTTTGTGTTGTGCTCTCGACGAGTCGAGTTGTTTGGGAATGCAGCTCAAAATGGGTGGTAAATTCCATCTAAAGCTAAATATTGGCGAGAGACCGATAGCGAA	Fungi	Basidiomycota	Agaricomycetes	Cantharellales	Ceratobasidiaceae
61	303	115	604	104	218	360	195	53	AGAGCTCAAGTTTAAAATCGATGTGCATTTGCACTTCGAGTTGTAGTCTCGAGACATGCTGTCTGCGGTGACGTCGGTACAAGTGCCTTGGAAGAGGTTATCAGAGAGGGTGACAATCCCGTCGCTGACCGACAGTTTGCCGCTTTCGACGTATGTTCACAGAGTCGGATTGCTTGGGAGTGCAGTCCTAATTGGGTGGTAAATTTCATCTAAAGCTAAATATTGACGAGAGACCGATAGCGAA	Viridiplantae	Streptophyta	Charophyceae	Charales	Characeae	Chara
62	135	49	322	106	272	219	296	204	AAAGCTCAGACTGAAAATCTTCGGAATTGTAGTCTGGAGAGGCCAGGTCAGCTTTAAGTTTCGGATAAAGTCTCTTGGAACAGAGCGCCGTGGAGGGTGATAGCCCCGTTCATGTCTGAAACGAAAGGTGTACGACCGGTCTTCTAAGAGTCGAGTTGTTTGGGATTGCAGCTCTAAGTGGGTGGTAAATTCCATCTAAAGCTAAATATAAATGGGAGACCGATAGCGAA	Eukaryota incertae sedis	Stramenopiles
63	91	16	95	250	336	501	208	21	AGAGCTCAAATTTAAAATCTGGTTTACTTGTAAGCCCGAGTTGTAGTCTGAAGAAACGTTTTCCATAAGCACTGAGGCAAAAGTCCCTTGGAACAGGGCATCATAGAGGGTGAGAATCCCGTCCATGGTCTCAAGTTGTTTATTTTGTGATACGTTTTCAAAGAGTCAGGTTGTTTGGGAATGCAGCCTAAAATGGGTGGTAAATTTCATCTAAAGCTAAATATTGGCGAGAGACCGATAGCGAA	Fungi	Fungi incertae sedis	Mucoromycotina	Mucorales 1	Mucorales 1 incertae sedis	Umbelopsis
64	609	58	32	627	48	90	2	2	AAAGCTCAAATTTAAAATCTGGCGGTCTAAGGCCGTCCGAGTTGTAGTTTAGAGAGGCGTCTTCCGCGTCGGACCATGTACAAGTCCCTTGGAATGGGGCGTCATAGAGGGTGAGAATCCCGTTCATGACATGGACTGCCGGTGCTATGTGATGCGCCCTCGAAGAGTCGAGTTGTTTGGGAATGCAGCTCAAAATGGGTGGTAAATTCCATCTAAAGCTAAATACAGGCGAGAGACCGATAGCGAA	Fungi	Basidiomycota	Agaricomycetes
65	253	17	65	91	327	402	154	4	AAAGCTCAAATTTAAAATCCGTCGGTCTAACAGCCGACGGAGTTGTAATCTAGAGTGGCTCTCTCAGTGCCAGCCTGGTTATAAGTCCCTTGAAACGGGGCATCATAGAGGGTGAGAATCCCGTCTTTGAGCCGGAGCTAAGTACGTACGAGGAGTTTACTAAGAGTCGCGTTGCTTGGGAGTGCAGCGCTAAATGGGTGGTAAAGTTCATCTAAAGCTAAATACTGGCGAGAGACCGATAGCGAA	Unknown
66	51	17	434	73	255	282	90	105	AGAGCTCAAACTTGAAATCCGCTGGTGTAACAACCTGTGGACTTGTAGCCTAGAGACGCTCTCTCAGCGCTAGACTGGCTATAACTCTCCTGGAATGGGGGATCATAGAGGGTGAGAATCCCGTCTTTGAGCTGGATCTAAGTGCGTACGAGGGGCGTTCCAAGAGTCGCGTTGCTTGGGAGTGCAGCGCAAATCGGGTGGTAAAGTTCATCTAAAGCTAAATATTGGCGAGAGACCGATAGCGAA	Unknown
67	402	165	223	312	129	42	162	155	CAAGCTCAGACTGAAAATCTTCGGAATTGTAGTCTGGAGAAGTCAAATCAACTTCAAGTTTCGGATAAAGTCTCTTGGAACAGAGCGCCGTGGAGGGTGATAGCCCCGTTCATGTCTGAAACGAAAAGTGTACGATTGGCTTTCTAAGAGTCGAGTTGTTTGGGATTGCAGCTCTAAGTGGGTGGTAAATTCCATCTAAAGCTAAATATAAATGGGAGACCGATAGCGAA	Eukaryota incertae sedis	Stramenopiles	Chrysophyceae	Chromulinales	Chromulinaceae	Spumella vulgaris
68	79	14	518	102	250	67	81	29	AGAGCTCAAACTGAAAATCGGGAAGTCTTAGGCTTTTCGAATTGTAGTCTATAGAGGTGCTATCAGTGCGCGTCCTGGGTATAACTCCTTTGGAACAGGGGATCATAGAGGGTGAGAATCCCGTCTTTGACTCAGAGCACGCCACGTACGATGCGCTTTCGACGAGTCGAGTTGTTTGGGACTGCAACTCTAATTGGGTGGTAAACTTCATCTAAAGCTAAATATTGGCGAGAGACCGATAGCGAA	Rhizaria
69	167	50	421	53	219	88	121	84	AGAGCTCAAACTGAAAATCGGGGAGCCCTGCGGCTCTTCGAATTGTAGTCTAAAGAGGTAACATCAGTGTGCGTCCTGGGTATAACTCCTTTGGAACAGGGGATCATAGAGGGTGAGAATCCCGTCTTTGACTCAGAGTACGCCACGTACGATGTGCTTTCAACGAGTCGAGTTGTTTGGGATTGCAACTCTAAATGGGTGGTAAACTTCATCTAAAGCTAAATACCGGCGAGAGACCGATAGTGAA	Rhizaria
70	0	0	13	16	17	441	659	26	AAAGCTCAAATTTAAAATCTGGCGGTCGTTGACCGTCCGAGTTGTAATCTAGAGAAGTGTTACCTGTGCTGGACCGTGTACAAGTCTCCTGGAATGGAGCATCATAGAGGGTGAGAATCCCGTCTTTGACATGGACTGCCTGTGCATGATGGTGCGCTCTCGAAGAGTCGAGTTGTTTGGGAATGCAGCTCAAAATGGGTGGTAAATGCCATCTAAAGCTAAATATTGGCGAGAGACCGATAGCGAA	Fungi	Basidiomycota	Agaricomycetes	Agaricales	Cortinariaceae	Inocybe
71	267	1	19	27	132	513	99	11	AAAGCTCAAATTTAAAATCTCCTAGGTTCCCTAGGCGAATTGTAGTTTCAAGAAGCGTTTTCTGAGGTGGCCTCGGTCCAAGTCTGCTGGAAGGCAGCGCCATAGAGGGTGATAGCCCCGTAGGATCCTGAACCATTTCTTTATGATTGCGTCTTCAAAGAGTCGTACAGTTTGAGAATGCTGTGCTAAATGGGAGGTAAATATCTTCTAAAGCTAAATATTGGCGTGAGACCGATAGCGAA	Fungi	Chytridiomycota	Chytridiomycetes	Chytridiales	Chytridiaceae	Chytridium
72	169	99	481	263	443	280	319	174	GAAGCTCAAATTGTAAATCGGGAACCCTAATAGGTTTCCGAATTGTAGTCTAGAGATATGCTGCCAGCGATCGACCGAGGTATAAATTTTTTTGGAACAAGGTATCATAGAGGGTGAGAATCCCGTCTGTGACCTCGAGTTCGTCGCGTACGGCACGTATTCATTGAGTCGAATAGCTTGGGATTGCTGTTCTAAATTGGTGGTAAATTTCATCAAAAGCTAAATATTGGCGGAAGACCGATAGCGAA	Unknown
73	267	53	82	71	181	341	37	104	AGAGCTCAAACTTGAAATCCGTAAGCATAACAGCTCACGGAGATGTAGTCTGGAGACGCTCTCTCAGTGCGAGGCCGGTTATAAGTCCCTTGGAATGGGGCATCATAGAGGGTGAGAATCCCGTTTATGAGCTGGACCTCTGCACGTACGAGGAGCGTTCCGAGAGTCGCGTTGCTTGGGAGTGCAGCGCAAATTGGGTGGTAAAGTTCATCTAAAGCTAAATACCGGCGAGAGACCGATAGCGAA	Unknown
74	542	215	386	314	319	505	475	327	AGAGCTCAATTTGAAAATCGATTACCTAAACGGGTCATCGAGTTGTAGCCTATAGACGTACTATCAGCTGAAACCTGGGTATAAGTTCTTTGGAATGAGGCATCATAGAGGGTGAGAATCCCGTATATGACCCAAAGCTTTCAGCGTACGATGTGCGTTCATCGAGTCGAGTTGTTTGGGATTGCAGCTCTAAATGGGTGGTAAGTTTCATCTAAAGCTAAATATAGGCGAGAGACCGATAGCGAA	Rhizaria
75	0	0	0	0	0	0	1031	12	AGAGCTCAATTTTGGAATCGGGCTGCCTTTTCGGTGCCTCGAGTTGTAGCCTGTGGACGCGTTTTCTGGTGCTGCTCCGGAATAAATCCCTTGGAATGGGGTGTCGTAGAGGGTGAAAATCCCGTCTGTGACCGGGGGAATACTGTGCCAATGTGATACGCGCTCCAAGAGTCGCGTTGTTTGGGAATGCAGCGCAAATCGGGTGGTAAATTTCATCCAAAGCTAAATATTGGCGAGAGACCGATAGCGAA	Unknown
76	41	158	0	11	5	11	253	846	TGAGCTCAAGCTTAAAATCTCTGTGCCAGTTTGGCATGGCGAATTGTAGTCTATAGAGGCGTTGTCAGTGCAGCTGTGCGGGGTAAGTTCCTTGGAAGAGGACAGCATCGAGGGTGATACTCCCGTTTGTACCTGTGCGGCTTGCGCGTACGACACGTTTTCTTCGAGTCGCGTTGTTTGGGACTGCAGCGCAAAGTAGGTGGTAAATTCCATCTAAAGCTAAATATTGGTGCGAGACCGATAGCGAA	Eukaryota incertae sedis	Stramenopiles	Oomycetes	Pythiales	Pythiaceae	Pythium
77	86	85	294	39	59	513	202	60	AGAGCTCAAATTTAAAATCCCCAGGTCTAACAGCCTAGGGAGTTGTAATCTAGAGAAGGTCTCTCAGGGCAAGCCTGGTTATAAGTCCCTTGAAACAGGGTGTCATAGAGGGTGAGAACCCCGTCTTAGAACCGGAGCTAAGTCCGTACGAGGGCCTTTCCAAGAGTCGCGTTGCTTGGGAGTGCAGCGCTAAATGGGTGGTAAAGTTCATCTAAAGCTAAATACTGCCGGGAGACCGATAGCGAA	Unknown
78	33	6	350	254	44	133	186	7	TGAGCTCAAATTTGAAATTGGGGCGGTTCGCCGTCTCGAGTTGTAATTTATAGAAACGTTTTCGGTGGCGCCTTGGGTATAAATCCTTTGGAACAGGGTATCATAGAGGGTGAGAATCCCGTCTTTGACTCTTGGCCAGCTACTATGTGATACGTTTTTCAAAGAGTCGAGTTGTTTGAGATTGCAGCTCAAAATGGGTGGTAAATTTCATCTAAAGCTAAATAACGGCGAGAGACCGATAGCGAA	Fungi	Fungi incertae sedis	Zygomycota incertae sedis	Mortierellales	Mortierellaceae	Mortierella
79	1	24	108	208	310	94	213	43	AGAGCTCAAATTTGAAATCTGGCACTTTCAGTGTCCGAGTTGTAATCTCGAGAAGTGTTTTCCGCGCCAGACCGCATACAAGTCTGTTGGAATACAGCGTCATAGTGGTGAGAACCCCGTACGTGATGCGGATGCCTGGTGCTTTGTGATACACTTTCGAAGAGTCGAGTTGTTTGGGAATGCAGCTCAAATTGGGTGGTAAATTCCATCTAAAGCTAAATATTGGCGAGAGACCGATAGCGAA	Fungi	Basidiomycota	Microbotryomycetes	Microbotryomycetes incertae sedis
80	0	0	0	0	0	0	896	14	AGAGCTCAAACCGAAAATCACCATCCGTGATGGGTGGCGAGTTGTGGTCTATGGAGACGTGCTCAGCTTGCAGCGCCGGCACAAGTCCGTTGGAAGACGGCGTCAGAGAGGGTGACAATCCCGTACCTGGCTGGCAGTCTGTGGCGTACGAGCCGCTCTCTAAGAGTCGGATTGCTTGGGAGTGCAGTCCTAAGTGGGAGGTAAATTTCTTCCAAGGCTAAATACATGTGGGAGACCGATAGCGAA	Animalia
81	54	172	35	47	317	505	21	39	AAAGCTCAGACTGAAAATCTTCGGAGTTGTAGTCTGGAGAAGTCAGATCAGCTTTAAGTCTCGGATAAAGTCTCTTGGAACAGAGCGCCATGGAGGGTGATAGCCCCGTTCATGTCTGAGACGAAAGGTGTACGATCGGCTTTCTAAGAGTCGAGTTGTTTGGGATTGCAGCTCTAAGCGGGTGGTAAATTCCATCTAAAGCTAAATATAAATGGGAGACCGATAGCGAA	Eukaryota incertae sedis	Stramenopiles
82	14	0	811	3	3	3	0	0	TGAGCTCAATGTGTGAATCTGGCGGGGCTGAATTTCCCTGTCCGAGTTGTGCACTATAGACACTGGCTCTGCACATGCACTCCTAACGGCGGAAGTCCGATGAAACACGGCACCATGGAAGGTCACAGTCCTGTCCCTGCCGTTCTAGGATGCGTGCGTACGACCGGTGCTCTGCGAGTCGCGTAGTTTTGTATTGCTGCGCTAATGGGGAGGTAGAGCCCTTCTAAAGCTAAATATGGCGGCATGACCGATAGCACA	Fungi	Basidiomycota	Agaricomycetes	Cantharellales	Tulasnellaceae	Tulasnella
83	306	38	100	179	68	79	233	54	AGAGCTCAAACTTGAAATCCGCGGGCGTAACACCTCGTGGAGATGTAGTCTGGAGACGCTCTCTCAGTGCGAGACCGGCTATAAGTCCCCTGGAAAGGGGCATCATAGAGGGTGAGAATCCCGTTTATGAGCTGGATCTCTGTGCGTACGAGGAACGTTCCAAGAGTCGCGTTGCTTGGGAGTGCAGCGCAAATTGGGTGGTAAAGTTCATCTAAAGCTAAATACCGGCGAGAGACCGATAGCGAA	Unknown
84	850	34	0	0	0	0	0	0	TCAGCTCAATTTTGAAATCTCTGTGCCTTGCACAGCGAGTTGTAAATGAGAGAAGCATTTTCTAGGACAAGCCTGGTATAAGTTCCCTGGAAAGGGACGTCATAGAGGGTGAGAATCCCGTCTGCGACTGGGTGTCTGTTCTTTTACGATATGCTTTCTAAGAGTCGGGTTGTTTGGGAATGCAGCCCAAAATGGGTGGTAAATTTCATCTAAAGCTAAATATTGGCATGAGACCGATAGCGAA	Unknown
85	13	64	314	30	61	45	162	195	CAAGCTCAGACTGAAAAGCTTCGGCGTTGTAGTCTGGAGAGGTCAAGTCAGCATTACGTTTCGGATAAAGTCTCTTGGAACAGAGCGCCGTGGAGGGTGACAGCCCCGTTCATGTCTGAAACTAAGTGTGTACGACTGGCCTTCTAAGAGTCGAGTTGTTTGGGATTGCAGCTCTAAGTGGGTGGTAAATTCCATCTAAAGCTAAATATAAATGGGAGACCGATAGCGAA	Eukaryota incertae sedis	Stramenopiles
86	22	66	8	2	79	149	636	813	AGAGCTCAAATTTTGAATCTGGCGGTCTCCGGCCGTCCGAGTTGTAATCTAGAGAAGCGTCATCTGCGCCGGACCGTATGTAAGTCCCCTGGAACGGGGCGTCATAGAGGGTGAGAATCCCGTCTTTAATGCGGATCCCGATGCTGTACGTTGCGCTCTCAAAGAGTCGAGTTGTTTGGGAATGCAGCTCAAAACGGGTGGTAAATTCCATCTAAAGCTAAATATTGGCGAGAGACCGATAGCGAA	Fungi	Basidiomycota	Agaricomycetes
87	30	3	379	18	136	210	74	1	AGAGCTCAAACTTGAAATCCGCGGGTGTAACAGCTCGTGGAGATGTAGTCTGGAGACCTTCTCTCAGTGCGAGACCGGCTATAAGTTCCCTGGAATGGGGCATCATAGAGGGTGAGAATCCCGTTTATGAGCTGGATCTCTGTGCGTACGAGGTGGGTTCCAAGAGTCGCGTTGCTTGGGAGTGCAGCGCAAAATGGGTGGTAAAGTTCATCTAAAGCTAAATACCGGCGAGAGACCGATAGCGAA	Unknown
88	1	35	159	9	15	648	2	0	AAAGCTCAAATTTGAAATCTGGTGTCTTCATGCAGGCATCCGAATTGTAATTTATAGAAACGTTTTCGAAGGTCTGCCCGGGTATAAGTCCTCTGGAACTGGGCATCATAGAGGGTGAGAATCCCGTCTTTGACCCGGAGCAATGCCTTTATGTGATACGTTTTCAACGAGTCGGTTTGTTTGGGAATGCAGACCAAAATGGGTGGTAAATTCCATCTAAAGCTAAATATAGGCGAGAGACCGATAGCGAA	Fungi
89	1	0	18	10	22	798	31	13	AGAGCTCAAGCTTAAAATCTCCATGTTTACATGGCGAATTGTAGTCTATTGAGGCTGTTGTCAGCATAGCGATCTGGGACAAGTCCCTTGGAAAAGGGCAGCATAGAGGGTGATACTCCCGTCTCTGTTCAGATTGTCTGTGTGTACGATACGCTTTCTTTGAGTCGAGTTGTTTGGGAATACAGCTCAAAGTAGGTGGTAAATTCCATCTAAAGCTAAATATTGGTGCGAGACCGATAGCGAA	Eukaryota incertae sedis	Stramenopiles	Oomycetes	Saprolegniales	Saprolegniaceae
90	11	7	199	99	229	109	47	1	TGAGCCCAAATTTAAAATCAGTCTGCTTTGTAGACCGAATTGTAGTTTGTAGATGGGAGCCTGTGGAGATGACCGGTCAAAGTCTCCTGGAACGGAGCGTCATAGAGGGTGAGAATCCCGTGTGTGACCGGTATCATCGCCAGTCCAGGCCCTATTCCAAGAGTCGGGTTGTTTGGGATTGCAGCCCTAATTGGTGGTATGTTTCATCAAAGGCTAAATATTGGCAAGAGACCGATAGCGAA	Unknown
91	311	42	77	15	67	33	119	62	ATAGCTCAAATTTGAAATCCTACTGGTTTCCAGTATGAATTGTAGTTTAAAGAAGCACTTTCGAAGACAAACTAAGATTAAGTTTCTTGGGATGGAACATCATAGAGGGTGAGAATCCCGTATGTGTTTTAGATTTGTTTTTATGTGATGTGTTTTCAAAGAGTCGGGTTGTTTGGGAATGCAGCCCAAAATGGGTGGTAAATACCATCTAAAGCTAAATATTGGCGAGAGACCGATAGCGAA	Fungi	Chytridiomycota	Chytridiomycetes	Lobulomycetales	Lobulomycetaceae	Lobulomyces angularis
92	87	143	109	334	385	553	143	455	AAAGCTCAAATTTAAAATCTGGTGGTCCCTCTGGGCCGTCCGAGTTGTAATCTAGAGAAGTGCTTTCCGCGCTGGACCGTGTACAAGTCTCTTGGAATGGAGCGTCATAGAGGGTGAGAATCCCGTCTTTGACACGGACTGCCAGGGCTTCTGTGATGCACTTTCAAAGAGTCGAGTTGTTTGGGAATGCAGCTCAAAATGGGTGGTAAATTCCATCTAAAGCTAAATATAGGCGAGAGACCGATAGCGAA	Fungi	Basidiomycota	Agaricomycetes	Agaricales	Hygrophoraceae	Hygrocybe
93	16	17	56	46	408	82	33	39	AGAGCTCAAATTTAAAATCTGGTTTGCTTGCAAATCCGAGTTGTAGTCTGAAGAAGTGTTTTCCATGGAAGCTGAGGCACAAGTCCTTTGGAACAGGGCATCATAGAGGGTGAGAATCCCGTCCATGGCCTCAAGTCTTTTCATTTTGTGATACGCTTTCTAAGAGTCAGGTTGTTTGGGAATGCAGCCTAAAATGGGTGGTAAATTTCATCTAAAGCTAAATATTGGCGAGAGACCGATAGCGAA	Fungi	Fungi incertae sedis	Mucoromycotina	Mucorales 1	Mucorales 1 incertae sedis	Umbelopsis
94	5	23	543	1	1	39	6	191	AAAGCCCAAGCCGAAAATCGGGGGCCCATGCGGGCCTTCCGAGTTGTGGTGTCATGACGTACGATCAGGCGTGCCCTGAGTAGAAATCCTTTGGAAAAGGGTATCAATGAGGGTGACAATCCCGTATTTGACTCAGAGTGTCGCGCCGTACGATTTACGTTCACAGAGTCGGGTTATTTGGGAATATAACTCTAAGTCGGAGGTAAGCTTCTCCTAAGGCTAAATACATACGAGAGACCGATAGCAAA	Unknown
95	79	245	267	258	289	865	386	401	AAAGCTCAAATTTAAAATCTGGCAGTTCCTTGAGCTGTCCGAGTTGTAATCTAGAGAAGTGTTTTCCGTGCTGGACCGTGTACAAGTCTCTTGGAATGGAGCGTCATAGAGGGTGAGAATCCCGTCTTTGACACGGACTACCAGTGCTTTTGTGATGCACTCTCAAAGAGTCGAGTTGTTTGGGAATGCAGCTCAAAATGGGTGGTAAATTCCATCTAAAGCTAAATATAGGCGAGAGACCGATAGCGAA	Fungi	Basidiomycota	Agaricomycetes	Agaricales	Hygrophoraceae	Hygrocybe
96	52	32	254	24	59	117	77	18	AGAGCTCAAAGTTAAAATCGGGGTGCTGAGAGGCGCTTCCGAATTGTAATCTAGAGACACTTTATCAGTTTCGACCCGGGTATAAGTCTTTTGAAACAAGGCGTCATAGAGGGTGAGAATCCCGTCTTTGATCCGGAGTTCGGGGCGTACGAGAGGTGTTCCAAGAGTCGAATAGCTTGGGAATGCTGTTCTAAATGGGTGGTAAATTTCATCTAAAGCTAAATATCGACGAGAGACCGATAGCGAA	Rhizaria
97	275	1775	518	1452	2142	520	1486	579	TGAGCTCAAATTTGAAATCTGGCTGGTTTACCAGTCCGAGTTGTAGTTTAAAGAAGCGTTTTCGGTGGCAGCCTGGGTATAAATCCTTTGGAACAGGGTATCATAGAGGGTGAGAATCCCGTCTTTGACTCAGTGCGATGTTACTATGTGATACGTTTTCAAAGAGTCGAGTTGTTTGGGAATGCAGCTCAAAATGGGTGGTAAATTTCATCTAAGGCTAAATATTGGCGAGAGACCGATAGCGAA	Fungi	Fungi incertae sedis	Zygomycota incertae sedis	Mortierellales	Mortierellaceae	Mortierella globulifera
98	30	1	40	95	477	96	36	1	AGAGCTCAGATTTGAAATCGGGTCGTTTGACAACGGTCCCGACGTGTAATTTGATGATCGAGCGATCGGCGGCGGCCCGGGTCCAAGTCCTCTGGAAAGGGGCGTCATGGAGGGTGACAATCCCGTCCGTGGCCCGAGAGAGCCTGCACGCCATTCTGTGATCCTTGGTCGGCGAGTCGGGTTGTTTGGGAATGCAGCCCAAAGCGGGTGGTAAACTCCATCTAAGGCTAAATACCGGCGAGAGACCGATAGCGAA	Animalia
99	46	102	403	8	7	10	3	92	AGAGCTCAAATTGAAAATCGGCTACCCAAGCGGGTTGTCGAATTGTATTCTAGAGACACGTTGTCAGTGTGTGACCCAGTTTTAAGTCTTTTGAAACGAGGCATCACAGAGGGTGAGAATCCCGTCTTTGATCTGGAGTTCGCCACGTACGACGCGTGTTCATCGAGTCGAGTTGTTTGGGATTGCAGCTCTAAATGGCGGGTAAATTTCCGCTAAAGCTAAATATTGACATGACACCGATAGCGAA	Rhizaria
100	563	66	0	9	10	2	11	9	AAAGCTCAAATTTTGAATCTGGTGTCTTTGGCGCCCGAGTTGTAATCTAGAGAAGTGTTTTCCGTGTTGGACCGTGTACAAGTTCCCTGGAACGGGGCGTCATAGAGGGTGAGAATCCCGTATATGGCACGGACTACCAATGCTCTGTGATACACTCTCAACGAGTCGAGTTGTTTGGGAATGCAGCTCAAAATGGGTGGTAAATTCCATCTAAAGCTAAATATTGGCGAGAGACCGATAGCGAA	Fungi	Basidiomycota	Agaricomycetes	Sebacinales	Sebacinaceae	Sebacina
101	102	10	122	356	28	59	14	8	AAAGCTCAAATTTAAAATCTGGTGGTCTTTGGCCGTCCGAGTTGTAATCTAGAGAAGTGTTACCCGCGCTGGACCGTGTACAAGTCTCCTGGAATGGAGCGTCATAGAGGGTGAGAATCCCGTCTTTGACACGGACTGCCAGGGCTATGTGGTGCGCTCTCAACGAGTCGAGTTGTTTGGGAATGCAGCTCAAAATGGGTGGTAAATTCCATCTAAAGCTAAATATTGGCGAGAGACCGATAGCGAA	Fungi	Basidiomycota	Agaricomycetes	Agaricales	Agaricaceae	Nidula
102	6	285	539	83	73	30	26	120	AAAGCTCAACTTGAAAATCTGCCGCAAGGCCGAATTGTAGTCTATAGAAGGCATTGTCAGCTCAGTCCCTGATACAATAAGCTGGAAAGCTTAAACATTGAGGGTGATATTCCCGTCTATGATTAGGAGTACTGGGCGTACGACAGTCTTTCATCGAGTCGGGTTGCTTGGGAGTGCAGCTCTAAATGGGTGGTAAATTCCATCTAAAGCTAAATAATGGCAAGAAACCGATAGCGAA	Unknown
103	1	1	10	169	421	39	0	0	CGAGCTCAAATTTGTAATCTGGCTGCGTCGCAGTCCGAGTTGTAATCTCGAGAAGTGTTTTCCGTGTTGGACCGCATACAAGTCTGTTGGAATACAGCGTGCGATAGGTGAGAACCCTGTTCATGATGCGGACTGCCAACACTCTGTGATACACTTTCGAAGAGTCGAGTTGTTTGGGAATGCAGCTCAAATTGGGTGGTAAATTCCATCTAAAGCTAAATATTGGCGAGAGACCGATAGCGAA	Fungi	Basidiomycota	Microbotryomycetes	Microbotryomycetes incertae sedis
104	12	16	254	43	198	108	37	44	AAAGCTCAAACTGAAAATCGACGCGCTAAACGGTACGTCGAGTTGTAGTCTATAGATGCATGGTCAGCGGTGACCCCGGTATAAATCTTTTGGAACAAGGTATCATAGAGGGTGAGAATCCCGTCTTTGACTGGAAGTTCGCCGCGTACGACCTGCATTCAATGAGTCGAGTTGTTTGGGATTGCAACTCTAAATGGGTGGTAAATTTCATCTAAAGCTAAATATCAGCGAGAGACCGATAGCGAA	Rhizaria
105	557	17	0	1	0	49	0	0	TGAGCTCAATTTTGGAATCGAGGGATCAGCCTTCGGGTGGAACCTCGAGTTGTAGCCTACAGACGCGTTTTCTGGTGCTGCCCCGGAATAAACCCCTTGGAACAGGGGTGAACAGCTCGTAGAGGGTGAGAAGCCCGTCTGTGACCGGGGACGTTGTGCCGCTTGTGATACGCGTTCGAAGAGTCGCGTTGTTTGGGAATGCAGCGCAAATCGGGTGGTAAATTTCATCCAAAGCTAAATACTGGCGAGAGACCGATAGCGAA	Unknown
106	96	172	405	67	59	134	124	118	AGAGCTCAAGTTTAAAATCGATGTGCTTTTGTACGTCGAGTTGTAGTCTCGAGACAGGCTGTCTGTGGTGACGTCGGTACAAGTACCTTGGAAGAGGTTATCAGAGAGGGTGACAATCCCGTCGCTGACCGACAGTTCGCCACTTTCGACGTTTGTTCACAGAGTCGGATTGCTTGGGAGTGCAGTCCTAATTGGGTGGTAAATTTCATCTAAAGCTAAATATTGACGAGAGACCGATAGCGAA	Choanoflaggelida
107	149	32	110	139	16	55	10	138	AAAGCTCAAATTTGAAATCTGGCGGTTTTTGCCGTCCGAGTTGTATTCTGGAGAAGCGTTTTCCGTGCTGGACCGTGTACAAGTGCCTTGGAACAGGCCGTCATAGAGGGTGAGAATCCCGTCTTTGACACGGACTGCCAGTGCTCTGTGATGCGCTCTCGAAGAGTCGAGTTGTTTGGGAATGCAGCTCAAAATGGGTGGTAAATTCCATCTAAAGCTAAATATTGGCGAGAGACCGATAGCGAA	Fungi	Basidiomycota	Agaricomycetes
108	4	62	120	21	143	228	11	0	ACAGCTCAAATTTGAAATCTCTTGGGGTCACTCAAGCGAATTGTAGTTTAAAGAAACGTTTTCTAAGGCAGGCCAGGTCTAAGTTCTTTGGAACAAGGCATCACAGAGGGTGAGAATCCCGTACGTGATCTGGACTTCTGCTTTTGTGTGATACGTTTTCAAAGAGTCGGGTTGTTTGGGAATGCAGCCCAAAATGGGTGGTAAATACCATCTAAAGCTAAATATTGGCAAGAGACCGATAGCGAA	Fungi	Chytridiomycota	Chytridiomycetes
109	0	22	7	498	32	21	25	3	AGAGCTCAAACTGGGAATCGGGAAGCCTCCTTGGTTTTTCGAATTGTAGTCTAGAGAGGTGTCTTCAGTGTGCGTCCTGGGTATAACTCCTTTGGAACAGGGGATCATAGAGGGTGAGAATCCCGTCCGTGACTCAGAGTACGCCGCGTACGAAGCGCTTTCAACGAGTCGAGTTGTTTGGGATTGCAACTCTAAATGGGTGGTAAACTTCATCTAAAGCTAAATACTGGCGAGAGACCGATAGCGAA	Rhizaria
110	127	19	202	133	261	140	109	54	ATAGCTCAAATTTGAAATCTCCAAGGGCAACCTTGGCGAATTGTAGTTTAGAGAAGCACTTGTTGGGGGCGGACGCTGTCCAAGTTCTTTGGAACGAGACATCAGAGAGGGTGAGAATCCCGTATCTGGCAGCGAGCATCCAGTCCCCTATACAGGGTGTTTTCGAAGAGTCGGGTTGTTTGGGAATGCAGCCCAAAATGGGTGGTAAATTTCATCTAAAGCTAAATATGGGCACGAGACCGATAGCGAA	Choanoflaggelida
111	1	13	117	267	174	72	3	25	AAAGCTCAAATTTAAAATCTGGCGTCCTCCGGGCGTCCGAGTTGTAATCTGGAGAAGCGTTTTCCGCGTCGGACCGTGTACAAGTCTTCTGGAACGGAGCGTCATAGAGGGTGAGAATCCCGTCTCTGACACGGACTACCGATGCTTTTGTGATGCGCTCTCGAAGAGTCGAGTTGTTTGGGAATGCAGCTCAAAATGGGTGGTAAATTCCATCTAAAGCTAAATATTGGCCAGAGACCGATAGCGAA	Fungi	Basidiomycota	Agaricomycetes	Atheliales	Atheliaceae	Athelia epiphylla
112	532	37	0	1	0	0	3	0	AGAGCTCAAATTTGGAATCTCACTGGTCTCCAGTGCGAGTTGTAGTTTATAGAAGTGTTTTCGGTGGACACCTGGGTATAAGTCCTTTGGAACAGGGCATCATAGAGGGTGAGAATCCCGTCCATGACCCAGAGTTGATCACTATGTGATACACTTTCGAAGAGTCAGGTTGTTTGGGAATGCAGCCTAAAATGGGTGGTAAATGCCATCTAAAGCTAAATATTGGCGAGAGACCGATAGCGAA	Fungi	Chytridiomycota	Chytridiomycetes
113	0	0	24	540	29	59	18	6	AAAGCTCAAATTTAAAATCTGGTGGTCTTTGGCCATCCGAGTTGTAATTTAGAGAAGCGTCTTCCGCGCTGGACCGTGCACAAGTCTCCTGGAACGGAGCGTCGTAGAGGGTGAGAATCCCGTCTTTGGCATGGACACACCAGGGCTTTTGCGATGCGCTCTCGAAGAGTCGAGTTGTTTGGGAATGCAGCTCAAAATGGGTGGTGAACTCCATCTAAAGCTAAATATTGGCGAGAGACCGATAGCGAA	Fungi	Basidiomycota	Agaricomycetes	Russulales	Russulaceae
114	4	93	23	20	23	560	3	118	AAAGCTCAAATTTAAAATCTGGCGGTCTCCTTTGATCGTCCGAGTTGTAAATTAGAGAAGTGTTATCCGCGCTGGACCGTGCAAAAGTCTCTTGGAAAGGAGCATCATAGAGGGTGACAATCCCGTCTTTGGCACGGACTACCAGGGCATTTGTGATGCGCTCTCGAAGAGTCGAGTTGTTTGGGAATGCAGCTCTAAATGGGTGGTAAATTCCATCTAAAGCTAAATATTGGCGAGAGACCGATAGCGCA	Fungi	Basidiomycota	Agaricomycetes	Agaricales	Clavariaceae
115	4	28	0	0	0	0	10	532	AAAGCTCAAATTTGGAATCTGACGTCTTTTCGGCGTACGAGTTGTAAACTAGAGAGGCGTTTTCGGCGGGCGCCTGGGTATAAGTCCTCTGGAACTGGGCATCATAGAGGGTGAGAATCCCGTCTTTGACCCGGAGCAGCCTGCTATGTGATACGTCTTCAAAGAGTCGGTTTGTTTGGGAATGCAGACCAAAATGGGTGGTAAATTCCATCTAAAGCTAAATACAGGCGAGAGACCGATAGCGAA	Fungi	Fungi incertae sedis	Mucoromycotina
116	60	44	165	42	86	69	48	150	ACAGCTCAAATTTGAAATCTCTTGGCTTTGCCAAGCGAATTGTAGTTTAAAGAAGTGTTTTCGGAGGCGACGCTGATATAATTTCTTTGGAACAAGGAATCACAGAGGGTGAGAATCCCGTGATATCAGTTTAGCTTCTATGTGATACACTTTCAAAGAGTCGGGTTGTTTGGGAATGCAGCCCAAAATGGGTGGTAAATACCATCTAAAGCTAAATATTGGCAAGAGACCGATAGCGAA	Fungi	Chytridiomycota	Chytridiomycetes	Lobulomycetales	Lobulomycetaceae
117	93	20	113	113	119	60	52	36	AGAGCTCAAAGTTAAAATCGGGGTACCTAGCGGTGCTTCCGAATTGTAATCTAGAGACACTTTTTCAGCTTCGACCCGGGTATAAATCTTTTGAAACAAGGTGTCATAGAGGGTGAGAATCCCGTCTTTGACCCGGAGTTCGGGGCGTACGAAGGGTGTTCCAAGAGTCGAATAGCTTGGGAATGCTGTTCTAAATGGGTGGTAAATTTCATCTAAAGCTAAATATCGACGAGAGACCGATAGCGAA	Rhizaria
118	0	0	664	10	14	35	0	0	ATAGCTCAAATTTTAAATCTGCCTTTTTGGCCGAATTGTAGTTTCGAGAAGTGTTTTCGGGCTTGGCGCAAGTCAAAGTCTTCAGGATTTAGGCATCATAGAGGGTGACAATCCCGTGAATGACTTGCGGCTGGGTCTATGTGATACACTTTCAAAGAGTCGGGTTGTTTGGGAATGCAGCCCAAAATGGGTGGTAAATACCATCTAAAGCTAAATAACGGCGAGAGACCGATAGCGAA	Fungi	Chytridiomycota	Chytridiomycetes	Chytridiales	Synchytriaceae
119	18	0	242	17	209	63	9	61	AGAGCTCAAATTTGAAATCTCACTGCCAGTGGTAGTGCGAGTTGTAAACTAGAGAAGTGTTTTCCGTGCTGGCGCTGGTGCAAGTCCCTTGGAATAGGGCGTCATAGAGGGTGAGAATCCCGTACTTGGCCAGGTCTACCAGTGCATTGCGATACACTTTCAAAGAGTCGAGTTGTTTGGGAATGCAGCTCCAAATGGGTGGTAAATTCCATCTAAAGCTAAATATTGGCGAGAGACCGATAGCGAA	Fungi	Basidiomycota	Tremellomycetes
120	0	0	0	0	0	0	484	4	AGAGCTCAAATTTGGAATCTGGAGTAAGTCAACTTGTTGGCTGAAACCGAGTTGTAGTCTATAGACGCATTTTCTGGTGGATCTTTGGTATAAATCCTTTGGAACAGGGTATCGTAGAGGGTGAGAATCCCGTCTTATGACCATTGTTGATACTGTTTGTGATATGTGTTCTAAGAGTCGCATTGTTTGGGAATGCAGTGCAAATTGGGTGGTAAATTTCATCCAAAGCTAAATAATGGCGAGAGACCGATAGCGAA	Fungi	Chytridiomycota	Chytridiomycetes	Spizellomycetales	Olpidiaceae	Olpidium
121	198	17	22	61	79	110	36	17	AGAGCTCAAAGTTAAAATCGGGGCACCTAGCGGTGTTCTCGAATTGTAATCTGTAGACGCGTTTTCAGTTCCGACCCGGGTATAAATCTTTTGAAACAAGGTCATCATAGAGGGTGAGAATCCCGTCTTTGACCTGGAGTTCGGAGCGTACGAAGCGTGCTCGAAGAGTCGAATAGCTTGGGAATGCTGTTCTAAATGGGTGGTAAATTTCATCTAAAGCTAAATATCGACGAGAGACCGATAGCGAA	Rhizaria
122	1	91	351	13	8	13	0	0	ACAGCTCAATTTTAAAATCTCTCGGTGCCCTCCAAGCGCTGAGCGAATTGTGGTTTTGAGAAGCGTCTTCTGGGCGGGTCCGGGCGCAGGTGTAAGTTCTCTGGAAGGAGACGTCACAGAGGGTGAGAATCCCGTCTTGTAACCTGCGATGGTCTCGTCCGTTTTGATACGTCTTCGTAGAGTCGGATAGCTTGGGAATGCTGTCCAAAGTGGGTGGTAAATACCATCTAAAGCTAAATACTGGCGAGAGACCGATAGCGAA	Unknown
123	51	161	298	76	123	124	62	103	AGAGCTCAAGTTTAAAATCGCTGTGGTTTTCCATTGCGAGTTGTAGTCTCGAGACGTGCTGTCTGTGGTGACGTCGGTACAAGTACCTTGGAAGAGGTTATCAGAGAGGGTGACAATCCCGTCGCTGACCGACAGTTTGCCACTTACGACGTATGTTCACAGAGTCGGATTGCTTGGGAGTGCAGTCCTAATTGGGTGGTAAATTTCATCTAAAGCTAAATAACGACGAGAGACCGATAGCGAA	Viridiplantae	Streptophyta	Charophyceae	Charales	Characeae	Chara
125	115	112	235	100	259	182	262	170	AAAGCTCAAACTGAAAATCGGGAACCCAAGCGGGTTTTTGAATTGTTTGCTAGAGACGTGTTGTCAGCGTGTGACCTAGATTGAAATTCCTTGAAACAGGGTATCATAGAGGGTGAGAATCCCGTCTGCAATCTGGAGTTCGCCGCGTACGACGCATGTTCATAGAGTCGAGTTGTTTGGGATTGCAGCTCTAATTGGGTGGTAAGTTTCATCTAAAGCTAAATATTGGCGAGAGACCGATAGCGAA	Rhizaria
126	47	13	210	36	23	69	55	18	AAAGCTCAAAGTTAAAATCGGCGCTCTTCGCGGGGTGTCCGAATTGTAATCTAGAGACGCTATCTCAGTTGTGACGCGGGTATAAATCTTTTGAAACAAGGTATCATAGAGGGTGAGAATCCCGTCTTTGACCCGCAGATCGCAACGTATGAGAGGTGTTCCAAGAGTCGAATAGCTTGGGAATGCTGTTCTAAACGGGTGGTAAATTTCATCTAAAGCTAAATATCGACGAGAGACCGATAGCGAA	Rhizaria
127	0	0	91	14	255	37	1	4	AGAGCTCAAACCGAAAATCTCTGCGTGCCTGGCGCGCAGCGAATTGTGGTCTATGGAGGCGTGTTCAGCGTGCGGCGCCGGCCCAAGTCCGTTGGAAAGCGGCGCCTGGGAGGGTGACAGCCCCGTTCATGGCTGGATGTCCGCCGCGTACGAACCGCTCTCTAAGAGTCGGCTTGCTTGGGAGTGCAGGCCTAAGTGGGTGGTAAATTTCATCCAAAGCTAAATATCTGTGGGAGACCGATAGCGAA	Animalia
128	0	0	7	4	5	386	0	0	ATAGCTCAAGCCTTTAATCAGTGATGATTCAATCATCATTGAGTTGTAGCTTGAAGGTTAACATTTATAGCAACAACACTGGTATAAGTCTTTTGAATAGGACGCCAAAGAGGGTGCAAGCCCCGTCTTTTACTAGTAGGTTGTTTGTTAATTGTATATGTTAGCTAGCGAGTCGAGTTGTTTGGGAATGCAGCTCAAATCGGGTGGTAAATTTCATCCAAAGCTAAATATCAGCCAGAGACCGATAGTGAA	Fungi	Fungi incertae sedis	Zygomycota incertae sedis	Kickxellales	Kickxellales incertae sedis	Spiromyces
129	3	14	220	10	5	22	5	158	AAAGCTCAAATTTGGAATCTATCAAGAGTAACATTCTTGGTCGAATTGTAGTTTCAAGAAAGGGTGGCTGAGAGAAGTCGATTAGATGCAAATTCTTTGGAACGAGATATCAGAGAGGGTGACAATCCCGTCCACCATCCAATCGTTCTTCTCATCAAAGGCCCTCTTTTCAAAGAGTCGAGTTGTTTGGGATTGCAGCTCAAAATGGGTGGTAAATTTCATCTAAAGCTAAATATGGGTGAGAGACCGATAGCGAA	Unknown
130	0	14	195	5	0	10	195	3	ACAGCTCAATTTTGGAATCTCACGGGTCTCCCGTGCGAATTGTAGTTTCGAGAAACGTTTTCGGGGGCGGGCTGGGTAAAAGTCCGTTGGAACGCGGCATCATAGAGGGTGAGAATCCCGTCTTTGATCCGGACTCCGCTCCTGTGTGATACGTTTTCAAAGAGTCGGATAGTTTGGGAATGCTGTCCAAAATGGGTGGTAAATACCATCTAAAGCTAAATATTGGCGAGAGACCGATAGCGAA	Fungi	Chytridiomycota	Chytridiomycetes	Chytridiales	Chytridiaceae	Chytridium
131	2	28	221	3	3	12	0	151	ACAGCTCAATTTTTAAATCTCGCAGGTCACCTGCGCGAATTGTGGTTTAGAGAAGCGTTTTCTGCGGTACGTGGGTGTAAGTCCTCTGGAACGGGGCATCAGAGAGGGTGAGAATCCCGTCCTCAACCCAACGTGCGCTGCTATATGATGCGTCTTCGAAGAGTCGGATAGCTTGGGAATGCTGTCCAAAACGGGTGGTAAATATCATCTAAAGCTAAATATGGGCGAGAGACCGATAGCGAA	Fungi	Chytridiomycota	Chytridiomycetes
132	85	68	41	106	30	17	209	13	TGAGCTCAAATTTGAAAGCTGGCAGTAATGTCCGCGTTGTAATCTCGAGAGTTGTTTTCCGCGCTGGACCACGTACAAGTTCCTTGGAATAGGATGTCATAGAGGGTGAAAATCCCGTACTTGATGTGGACGCCCAGTGCTTTGTGATACATCTTCGAAGAGTCGAGTTGTTTGGGAATGCAGCTCAAAATGGGTGGTAAATTCCATCTAAAGCTAAATATTGGGGAGAGACCGATAGCGAA	Fungi	Basidiomycota	Exobasidiomycetes	Exobasidiales	Exobasidiaceae	Exobasidium
133	0	0	58	7	12	316	1	0	AAAGCTCAAATTTAAAATCTGGTAGCTTCGCTGCCCGAGTTGTAATCTGGAGAAGCATTTTCCGCGTTGGACCGTGTACAAATTTCTTGGAACAGAATATCATAGAGGGTGAGAATCCCGTCCATGACACGGACTACCAATGCTTTGTGATATGCTCTCGAAGAGTCGAGTTGTTTGGGAATGCAGCTCAAAATGGGTGGTAAGTTCCATCTAAAGCTAAATATTGGCGAGAGACCGATAGCGAA	Fungi	Basidiomycota	Agaricomycetes	Hymenochaetales	Schizoporaceae	Hyphodontia
134	5	62	348	14	55	86	13	1	TAAGCTCAAGCTTAAAATCTCCATAGCTTTGTTATGGCGAATTGTAGTCTATTGAAGATGTTGTCAGCAACATGTCTTTGGAAAAGTCCCTTTGAAAAGGGCAGCATAGAGGGTGAAACTCCCGTCTTTGCCAAAGACAATGTGCGTATGGCACTCTTTCTTTGAGTCGAGTTGCTTGGGAATGCAGCTCAAAGTAGGTGGTAAATTCCATCTAAAGCTAAATATGTGTGTGAGACCGATAGCGAA	Eukaryota incertae sedis	Stramenopiles	Oomycetes
136	2	0	226	16	136	102	16	3	AGAGCTCAAGTTTAAAATCGATGTGCATTACAGCACTTCGAGTTGTAGTCTCGAGACGCGCTATCTGCGGTGACGTCGGTACAAGTGCCTTGGAAGAGGTTATCAGAGAGGGTGACAATCCCGTCGCTGACCGACAGTTCGCCGCTTTCGATGTGTGTTCACAGAGTCGGATTGCTTGGGAGTGCAGTCCTAATTGGGTGGTAAATTTCATCTAAAGCTAAATATTGACGAGAGACCGATAGCGAA	Viridiplantae	Streptophyta	Charophyceae	Charales	Characeae	Chara
137	33	39	111	45	166	187	166	56	CAAGCTCAGACTGAAAAGCTTCGGCGTTGTAGTCTGGAGAAGTGAAGTCAGCATTAAGTTTCGGATAAAGTCTCTTGGAACAGAGCGCCGTGGAGGGTGATAGCCCCGTTCATGTCTGAAACGAAGTGTGTACGACTCGCTTTCTAAGAGTCGAGTTGTTTGGGATTGCAGCTCTAAGTGGGTGGTAAATTCCATCTAAAGCTAAATATAAATGGGAGACCGATAGCGAA	Eukaryota incertae sedis	Stramenopiles
138	100	16	90	51	137	54	36	8	AAAGCTCAAAGTGAAAATCTCCAAGCCTCGCGGCTTGGCGAGTTGTGCTTTAGAGACGTAGTGCCAGTGTGTGACCTAGGTACAAGTCCCTTGGAATAGGGCATCGTGGAGGGTGAGAATCCCGTTCATGACCTGGAGTTCGCCACAGTCGGTCTGCGTTCTGAGAGTCGAGTTGGTCGGTATTCCAACTCTAATCGGGTGGTAAATTTCATCTAAAGCTAAATATTGACGAGAGACCGATAGCGAA	Unknown
139	0	78	298	5	8	13	0	3	AGAGCTCAAATTTGGAATCTGGCGCCTCTGGCACCCGAGTTGTAAGCTATAGAAGTGTTTTCGGTAGACGGCCGGGTATAAGTCCTTTGGAACAGGGTATCATAGAGGGTGAGAATCCCGTCTTTGACCCGGACCCGTTCACTATGTGATACACTTTCAAAGAGTCGGTTTGTTTGGGAATGCAGACCAAAATGGGTGGTAAATTCCATCTAAAGCTAAATACAGGCGAGAGACCGATAGCGAA	Fungi	Basidiomycota	Agaricomycetes
140	0	0	12	8	19	322	2	1	AAAGCTCAAATTTTGAATCTGGTGTCTTTGACTCCCGAATTGTAATCTAGAGAAGTGTTTTCCGTGTTGGACCATGGACAAGTTCCCTGGAATGGGGTGTCATAGAGGGTGAGAATCCCGTATATGCCATGGACTACCAATACTCTGTGATACACTCTCAACGAGTCGAGTTGTTTGGGAATGCAGCTCAAAATGGGTGGTAAATTCCATCTAAAGCTAAATATTGGCGAGAGACCGATAGCGAA	Fungi	Basidiomycota	Agaricomycetes	Sebacinales
141	0	0	0	0	0	0	2	852	TGAAGCCCAGCGTGAAGGCCTTCCTTGACAGCCAAGGAGAGCGGTGCCACGTTGATGACTCGGTGTTTGCTTTCTCCTTTCTGCAGTCACAAGTTCTCTTGAGTGAGACGCCAAAGCAGGTGGGAGCCCTGTAGTGACCGCTTGGGAGAAACTAACCTTGTCATAAAAGAGTCGACTTGCTTGGGAGTGCAAGTTAAAGTACCAGGTAGGCTCCTGGTAAGGCTAAATACGACCGTCAGACCGATAGCAAA	Animalia	Metazoa	Ecdysozoa	Ecdysozoa incertae sedis
142	31	123	65	27	104	46	61	19	AGAGCTCAAGTTTAAAATCGATGTGCTTGCACTTCGAATTGTAGTCTCGAGACATGCTGTCTGCGGTGACGTCGGTACAAGTACCTTGGAAGAGGTTATCAGAGAGGGTGACAATCCCGTCGCTGACCGACAGATCGCCGCTTTCGACGTATGTTCACAGAGTCGGATTGCTTGGGAGTGCAGTCCTAATTGGGTGGTAAATTTCATCTAAAGCTAAATAACGACGAGAGACCGATAGCGAA	Viridiplantae	Streptophyta	Charophyceae	Charales	Characeae	Chara
143	0	0	11	8	352	32	103	4	AAAGCTCAAATTTTAAATCTGGCGGTTTCACCGTCCGAGTTGTAAACTAGAGAAGCGTTTTCCGCGCTGGACCGTGTACAAGTCTCTTGGAATAGAGCGTCATAGAGGGTGAGAATCCCGTCTTTGACACGGACTACCAGTGCTTCTGTGATGCGCTCTCGACGAGTCGAGTTGTTTGGGAATGCAGCTCAAAATGGGTGGTAAATTCCATCTAAAGCTAAATATTGGGGAGAGACCGATAGCGAA	Fungi	Basidiomycota	Agaricomycetes	Agaricales	Tricholomataceae
144	11	190	20	3	3	5	185	340	TGAAGCTCAATCTGGGAATCGAGAGTGGAAGCCCACGCCTCGAGTTGTATCCTAGAGACGTATTGTCAGCGTGTGACCTCGGTACAAATCTTTTGAAACAAGGTATCATAGAGGGTGAGAATCCCGTCCATGACCGAGAGTTCGCCGCGTACGACGTATGTTTTCCGAGTCGAGTTGTTTGGGATTGCAGCTCTAAACGGGTGGTAAATTTCATCTAAAGCTAAATATCGACGAGAGACCGATAGCGAA	Rhizaria
146	2	0	23	61	440	67	1	2	AAAGCTCAAATTTAAAATCTGGCGTGCCTCTGGTCGTCCGAGTTGTAGTTTAGAGAAGTGTTTTCTGTGTTGGACCGTGTATAAGTCTCTTGGAACAGGGCGTCATAGAGGGTGAGAATCCCGTCTTTGACACGGACTACCAATGCTTTGTGATACGCTCTCAAAGAGTCGAGTTGTTTGGGAATGCAGCTCAAAATGGGTGGTAAATTCCATCTAAAGCTAAATATAGGCGAGAGACCGATAGCGAA	Fungi	Basidiomycota	Agaricomycetes	Thelephorales	Thelephoraceae
147	51	11	148	16	6	43	46	1	ACAGCTCAAAATTAAAATCGTGTGCCTAAACTGGTACTCGAGTTGTAATCTAAAGACTTGCTGTCAGCGTGCGACTCCGGTATAACTCTTTTGGAACAAGGGATCATAGAGGGTGACAATCCCGTCTGTGACCGGAAGTTCACCGCGTACGACGCATGTTCTCAGAGTCGAGTAGCTTGGGATTGCTGCTCAAATTGGGTGGTAAACTTCATCTAAAGCTAAATATTGGCCAGAGACCGATAGCGAA	Rhizaria
148	6	5	17	1	23	27	908	599	AAAGCTCAAATTTGAAATCTGGCAGTCTGTTGGCTGTCCGAGTTGTAAATTGGAGAAGTGTCATCCGCGCTGGCCTGTGCACAAGTCCTTTGGAAAAGGGCATCATAGAGGGTGACAATCCCGTCTCTGGCACAGACTACCAGGGCTTTTGTGATGTGCTCTCAACGAGTCGAGTTGTTTGGGAATGCAGCTCTAAATGGGTGGTAAATTCCATCTAAAGCTAAATATTGGCGAGAGACCGATAGCGAA	Fungi	Basidiomycota	Agaricomycetes	Agaricales	Clavariaceae	Clavaria
149	243	37	0	2	7	40	14	0	AGAGCTCAGACGTAAAATCTTCGGAAATGTCGTCTGGAGAAGCAAGGATAAGCTGGGAGGATGAGCCAAGTCTCCTGGAATGGAGCGCCTTCGAGGGTGACAGCCCCGTGTATGCTTATCTGAAAGGCGTAATTCTGCTTTCTACGAGTCGAGTTGTTTGGGATTGCAGCTCTAAGCGGGTGGTAAATTCCATCTAAAGCTAAATACCGGTGGGAGACCGATAGCGAA	Eukaryota incertae sedis	Stramenopiles
151	73	69	162	28	18	56	46	1	AGAGCTCAAATTTGAAATCTGGCGGTCCTCGCGGCCGTCCGAGTTGTAGTCTAGAGAGGCGTATTCCGCGGCGGACCACGTACAAGTCCTTTGGGATGAGGCGTCATAGAGGGTGAGAATCCCGTCCATGACGTGGACTACCGTCGCTTTGCGTTGCGCCTTCGAAGAGTCGAGTTGTTTGGGAATGCAGCTCAAAACGGGTGGTAAATTCCATCTAAAGCTAAATACAGGCGAGAGACCGATAGCGAA	Fungi	Basidiomycota	Agaricomycetes	Auriculariales	Exidiaceae	Basidiodendron
152	0	0	4	271	1	7	0	0	TCTGCCCAGCACTGAATCGCACCGTCCGATTAACGGGCGCGAGCGAAGTGTAGTGTTTGGGAGGATCTATTAACCCGGCGTCGCGGGGCGAGTCCAAGTCCTTCTTGAACGGGGCCACTTACCCATAGAGGGTGCCAGGCCCGTAGGACTGCCACCGCACGTCGGAGAGGTCTCTCCCTAGAGTCAGGTTGCTTGAGAGTGCAGCCCTAAGCAGGTGGTAAACTCCATCTAAGGCAAAATAACACCACGAGACCGATAGCAAA	Animalia	Metazoa
155	3	1	74	17	202	19	3	29	TCAGCCCAGCTTGAGAATCGGGCGGCCGTGCTGTCCGAATTGTAGTCTGGAGAGGCGTCCTCAGCGACGGACCGGGCCCAAGTCCCCTGGAAAGGGGCGCCTGGGAGGGTGAGAGCCCCGTCCGGCCCGGACCCTGTCGCATCACGAGGCGCCGTCAACGAGTCGGGTTGTTTGGGAATGCAGCCCAAATCGGGCGGTAGACTCCGTCCAAGGCTAAATACAGGCGAGAGACCGATAGCGAA	Viridiplantae	Streptophyta	Tracheophyta	Poales	Poaceae	Festuca arundinacea
158	0	0	0	0	0	0	323	10	AAAGCTCAAATTTGAAATCTGGTGGTCTACGGCCGCCCGAGTTGTAATCTAGAGAGGTGTTTTCCGTGCTGGACCATGTATAAGTCCCTTGGAACAGGGCGTCGTAGAGGGTGAGAATCCCGTTTATGACATGGACTACCAGTGCTCTGTGATACACCTTCAAAGAGTCGAGTTGTTTGGGAATGCAGCTCAAAATGGGTGGTAAATTCCATCTAAAGCTAAATACAGGCGAGAGACCGATAGCGAA	Fungi	Basidiomycota	Agaricomycetes	Auriculariales
159	2835	6557	520	2909	1547	2986	2170	3420	TGAGCTCAAATTTAAAATCTGGCTGGTTTACTAGTCCGAATTGTAGTTTATAGAAGCGTTTTCGGTGGCAGCCTGGGTATAAATCCTTTGGAATAGGGTATCATAGAGGGTGAGAATCCCGTCTTTGACTCAGTGCATGCTACTATGTGATACGTTTTCAAAGAGTCGAGTTGTTTGGGAATGCAGCTCAAAATGGGTGGTAAATTCCATCTAAAGCTAAATATAGGCGAGAGACCGATAGCGAA	Fungi	Fungi incertae sedis	Zygomycota incertae sedis	Mortierellales	Mortierellaceae	Mortierella
161	1	7	15	6	0	0	12	278	AAAGCTCAACTTGAAAATCTGCCGCAAGGCCGAATTGTAGTCTATAGAAGTCACCGTCAGTTTAGTCCCTGATAGAATTTAGCTGGAACGCTAAGTCATGGAGGGTGAGAACCCCGTTCGTGATTGGGAGTACTAGACGTACGACAGGCTTTCATCGAGTCGGGTTGCTTGGGAGTGCAGCTCTAAATGGGTGGTAAATTCCATCTAAAGCTAAATAATGGCAAGAAACCGATAGCGAA	Unknown
162	92	4	92	44	55	37	70	12	AGAGCTCAAGCTTAAAACCTGTGTCTCTATGGGGCACCGGATTGTAGCCTAAAGAGGGAGCGTGCTGGTAGACGGTGACCTAAATGCTTTGGAATAAGCTGCCAGAGAGGGTGCGAGCCCCGTTCCTGGTTGCCGAACCTACCTTTTGTCATGCCCTTTCATTGAGTAGGATTGCTTGAGAGTGCAGTCCGAAGTGGGTGGTATACTTCATCTAAAGCTAAATATTGACACGAGACCGATAGCGAA	Centroheliozoa
165	34	141	88	39	15	12	24	250	AAAGCTCAATTTTTAAATCTCTCGGGTTCCCCGAGCGAATTGTGGTTTAGAGAAGCGTTTTCTGGGGTCGCTTGAGTGTAAGTCCTCTGGAACGGGGCATCAGAGAGGGTGAGAATCCCGTCCTCAACTCAATGCGCACTCCTCTACGATACGTCTTCGAAGAGTCGGATAGCTTGGGAATGCTGTCCAAAATGGGTGGTAAATACCATCTAAAGCTAAATACAGGCGAGAGACCGATAGCGAA	Fungi	Chytridiomycota	Chytridiomycetes
167	2	5	50	96	36	285	42	5	AAAGCTCAAATTTAAAATCTGGCGGCCTTTTTGCTGTCCGAGTTGTAATCTAGAGAAGTGTTATCCGCGCTGGACCGTGTACAAGTCTCCTGGAATGGAGCATCATAGAGGGTGAGAATCCCGTCTTTGACATGGACTGCCAGGGCTTTGTGATGCGCTCTCAAAGAGTCGAGTTGTTTGGGAATGCAGCTCAAAATGGGTGGTAAATTCCATCTAAAGCTAAATATTGGCGAGAGACCGATAGCGAA	Fungi	Basidiomycota	Agaricomycetes	Agaricales	Cortinariaceae	Cortinarius
168	0	0	52	9	7	190	39	0	AGAGCTCAATTTTGAAATCTCAGGCGTTAGCGTCTGCGAATTGTAGTTTATAGATGCGTTTTCGGTGGCAGTTTGGGTACAAGTTCTTTGGAACGAGACATCATAGAGGGTGAGAATCCCGTCCATGACCCATTACTTCTACTATGTGATACGTATTCGAAGAGTCGGTTTGTTTGGGAATGCAGACCAAAATGGGTGGTAAATACCATCTAAAGCTAAATATTGGCGAGAGACCGATAGCGAA	Fungi	Chytridiomycota	Chytridiomycetes
169	0	5	164	5	14	65	37	2	AGAGCTCAAACTTGAAATCCGCTGGTGTAACAACTAGTGGAGATGTAGTCTAAAGACGTTCTCTCAGCGCTAGACCGGCTTTAACTCCCTTGGAACGGGGGATCATAGAGGGTGAGAATCCCGTCTTTGAGCCGGATCTAAGTGCGTACGAGGTTCGTTCCGAGAGTCGCGTTGCTTGGGAGTGCAACGCAAATTGGGTGGTAAAGTTCATCTAAAGCTAAATATTGGCGAGAGACCGATAGCGAA	Unknown
170	44	3	135	68	3	12	0	0	AAAGCTCAAATTTTAAATCTGACAGTCAACGCTGTCCGAGTTGTAGTTTCAAGAAGCGTTTTCGGAACGCGCCTGGGTATAAGTCCTTTGGAACAGGGCATCATAGAGGGTGAGAATCCCGTTTATGACCCGGAGCGGCGCTCCATGTGATACGTTTTCCAAGAGTCAGGTTGTTTGGGAATGCAGCCTAAAATGGGTGGTAAATTTCATCTAAAGCTAAATATTGGCGAGAGACCGATAGCGAA	Fungi	Fungi incertae sedis	Zygomycota incertae sedis	Endogonales	Endogonaceae	Endogone
172	0	0	6	0	14	49	197	4	ACAGCTCAAATTTGAAATCCGGGGTGCGTCGTGCACCCCCGAGTTGTAGTTTAGAGATGTGGCTGCTGCAGGGTGGGTGTGGGGCCCAAGTCCGCTGGAACGCGGCACCGATGAGGGTGATAGTCCCGTGGGGCCCCTGATCCCGTCCGTCATGGCACCGCATCGACGAGTCGAGTTGTTTGGGAATGCAGCTCAAAGTGGGTGGTAAACTTCATCCAAGGCTAAATATTGGCAAGAGACCGATAGCAAA	Unknown
173	8	14	0	0	0	0	4	263	ATAGCCCAAATTTGTAATCTGGCTCTTTCAGAGCCCGAGTTGTAATCTCGAGAACTGTTTTCCGTGCCGGACCATGTACAAGTCTGTTGGAATATAGCTTCATAGAGGGTGAGAATCCCGTACATGACATGGACTACCGGTGCTTTGTGATACAGTCTCTAAGAGTCGAGTTGTTTGGGAATGCAGCTCAAAATGGGTGGTAAATTCCATCTAAGGCTAAATATTGGCGAGAGACCGATAGCGAA	Fungi	Basidiomycota	Pucciniomycetes
175	0	15	150	5	17	144	213	151	AAAGCTCAAATTTAAAATCTGGCGGTCTTCAGCCGTCCGAGTTGTAATTTAGAGAAGCGTCTTCCGCGCCGGACCGTGCACAAGTCTCCTGGAATGGAGCGTCATAGAGGGTGAGAATCCCGTCTTTGGCACGGATGCCTGGTGCTTCTGTGATGCGCTCTCGAAGAGTCGAGTTGTTTGGGAATGCAGCTCAAAATGGGTGGTGAACTCCATCTAAAGCTAAATATTGGCGAGAGACCGATAGCGAA	Fungi	Basidiomycota	Agaricomycetes	Russulales	Russulaceae	Lactarius
176	1	2	0	1	1	0	6	267	AAAGCTCAAGCTTAAAATCTCTATGGTTTTTAATCATGGCGAATTGTAGTCTATAGAAGCTGTTACCAGCAGCATGTCTTTGGAAAAGTCCCTTTGAAGAGGGCAGCATAGAGGGTGAAACTCCCGTCTTTGCCAAGGACTATGCGCGTACGGTACGCTTTCTTTGAGTCGGGTTGCTTGGGAATGCAGCTCAAAGCAGGTGGTAAATTCCATCTAAAGCTAAATATGTGTGCGAGACCGATAGCGAA	Eukaryota incertae sedis	Stramenopiles
177	15	63	45	10	15	11	124	145	AGAGCTCAATTTGAAAATCGATTACCTAAACGGGTCATCGAGTTGTAGCCTATAGACGTACTGTCAGCTGAAACCTGGGTATAAGTTCTTTGGAATGAGGCACGATACAGGGTGAGAGTCCCGTATACGACCCAAAGCTTTCAGCGTACGACGTGCGTTCATCGAGTCGAGTTGTTTGGGATTGCAGCTCTAAATGGGTGGTAAGTTTCATCTAAAGCTAAATAATGGCGAGAGACCGATAGCGAA	Rhizaria
178	60	10	80	59	160	56	54	23	AAAGCTCAACATTAAAATCGGGTGTCTAAACGGGCATTCGAGTTGTAATCTAAAGACGTGTGTTCATACGCGTGACCCGGGCTTAACTCTTTTGAAACAAGGGATCATGGAGGGTGACAATCCCGTCTATGACTCGGTGTTCGCCGTGTAAGAAGCACGTTCTCAGAGTCGAGTAGCTTGGGATTGCTGCTCAAAATGGGTGGTAAACCTCATCTAAAGCTAAATACTGGCCAGAGACCGATAGCGAA	Rhizaria
179	0	14	4	1	1	13	211	202	ACAGCTCAAATTTGAAATCTCCTTCGGGCGAATTGTAGTTTAGAGAAGCGTTTTCTGATGGCGGATAGGTACAAGTTCTTTGGAACAAGACATCATAGAGGGTGAAAATCCCGTCTTTGACCTATCTTAAGTCTCTGTGATACGTTTTCCAAGAGTCGGTTTGTTTGGGAATGCAGACCAAAATGGGAGGTAAATACCTTCTAAAGCTAAATATTGGCGAGAGACCGATAGCGAA	Fungi	Chytridiomycota	Chytridiomycetes	Rhizophydiales	Alphamycetaceae	Betamyces
180	15	11	10	9	32	148	9	69	AGAGCTCAAATTTAAAATCTGGCGGCCTCAGGTCGTCCGAGTTGTAGTCTAGAGAAGTGTTTTCCGCGCCGGACCACGTACAAGTCCCTTGGAACAGGGCGTCATAGAGGGTGAGAATCCCGTACTTGACGTGGACCCCCGGTGCTTTGTGATACGCTCTCCAAGAGTCGAGTTGTTTGGGAATGCAGCTCAAAACGGGTGGTAAATTCCATCTAAAGCTAAATATTGGCGAGAGACCGATAGCGAA	Fungi	Basidiomycota
183	29	0	149	12	0	0	64	0	AGAGCCCAGCGTGAAGGCTATACATCGTAATGATGTCTTATAGCGGTGCCACGTGTATACACCTATGACTGCGGGCAGGCATGGGGGAACTGCAAGTCTCTTTGAGTAGAGCGCCATAGCGGGTGAAAGCCCCGTAGCAGTACTTTAAAATCCCATCATGTCGTCTCCAATAGGCGTATGTCAGAGTCAGGTTGCTTGAGAGTGCAACCTAAAGCAGCAGGTAGACTCCTGCTAAGGCTAAATACGACCGTCAGACCGATAGTAAA	Animalia	Metazoa
184	26	11	153	9	5	48	10	7	ATAGCTCAAAATGAAAATCGGGTGGTCCAACGGCCATTCGAGTTGTAATCTAAAGGCATGTTTTCTGCGTGTGACCCGGGTATAACTCTTTTGAAACAAGGGATCATAGAGGGTGAAAATCCCGTCTTTGACCCGGAGTTCGCCGCGTACGATACATGTCCAAAGAGTCGAGTAGCTTGGGATTGCTGCTCAAAACGGGTGGTAAACGTCATCTAAAGCTAAATATGGGCCAGAGACCGATAGCGAA	Rhizaria
185	0	0	216	3	5	11	4	0	AAAGCTCAATTTTAAAATCTCACGGGTTTCCTGTGCGAATTGTAGTTTCAAGAAATGTTTTCGGGGACAGCCTGGATTCAAGTCCGTTGGAACGCGGCGCCATAGAGGGTGAGAGCCCCGTTGAATCTGGTGTTTGTTCCTGTACGATACATTATCAAAGAGTCGGATAGTTTGGGAATGCTGTCCAAAATGGGTGGTAAATACCATCTAAAGCTAAATATTGGCGAGAGACCGATAGCGAA	Fungi	Chytridiomycota	Chytridiomycetes	Chytridiales	Chytridiaceae
188	184	19	11	7	12	12	21	2	AGAGCTCAAATTTGAAATCTAGTAGCCTTCGGCTGCTCGAGTTGTAATCTATAGAAGTGTTTTCCGTGCTGGCTCATGTACAAGTCCCTTGGAACAGGGCGTCATAGAGGGTGAGAATCCCGTACTTGACATGAATCACCAGTGCTCTGTGATACACTTTCAAAGAGTCGAGTTGTTTGGGAATGCAGCTCAAAATGGGTGGTAAATTCCATCTAAAGCTAAATATTGGCGAGAGACCGATAGCGAA	Fungi	Basidiomycota	Tremellomycetes	Filobasidiales	mitosporic Filobasidiales	Cryptococcus gilvescens
189	2	1	207	3	4	56	6	0	AGAGCTCAAATTTAAAATCTGAGAGGTCTCCTCTCCGAATTGTAGTTTAAAGAGGCGTTTTCCAAGGCGGCATTGATAAAAGTTCTTTGGAACAAGACATCATAGAGGGTGAGAATCCCGTTCATGATCTTTGCTTAGTCTTAATGTGATACGTTCTCAAAGAGTCGAGTTGTTTGGGATTGCAGCTCAAAATGGGTGGTAAATTTCATCTAAGGCTAAATATTGGCAAGAGACCGATAGCGAA	Fungi	Fungi incertae sedis	Zygomycota incertae sedis	Mortierellales	Mortierellaceae
190	2	4	221	6	5	7	2	0	AGAGCTCAAGTTTAAAATCGGTGTGCGTTCTTCGTACGCCGAGTTGTAGTCTCGAGACATGCTGTCTGCTGGTGACGTCGGTACAAGTGCCTTGGAAGAGGTTATCAGAGAGGGTGACAATCCCGTCGCTGACCGACAGTTCGCCGCTTTCGACGTATGTTCACAGAGTCGGATTGCTTGGGAGTGCAGTCCTAATTGGGTGGTAAATTTCATCTAAAGCTAAATATCGACGAGAGACCGATAGCGAA	Viridiplantae	Streptophyta	Charophyceae	Charales	Characeae	Chara
192	0	8	35	2	2	46	6	131	AAAGCTCAATTTTGAAATCTCGCGGGTTCCCCGTGCGAATTGTGGTTTAAAGAAGCGCTTTCTGTGGATCACGCAGGTGCAAGTCCCCTGGAACGGGGCACCAGAGAGGGTGAGAGTCCCGTGCACAACCTGCGATCGATTCACTCTATGAGGTGTCTTCGAAGAGTCGGATAGCTTGGGAATGCTGTCCAAAGTGGGTGGTAAATACCATCTAAGGCTAAATATTGGCGAGAGACCGATAGCGAA	Fungi	Chytridiomycota	Chytridiomycetes	Chytridiales	Chytridiaceae
195	129	85	99	86	78	110	103	69	AGAGCTCAATTTGAAAATCGATTTCCTAGACAGGACATCGAGTTGTAGCCTATAGACGTACTATCAGCTGAAACCTGGGTATAAGTTCTTTGGAATGAGACGCGATTCAGGGTGAGAGCCCCGTTTACGATCCAAAGCTTTCAGCGTACGATGTATGTTCATCGAGTCGAGTTGTTTGGGATTGCAGCTCTAAATGGGTGGTAAGTTTCATCTAAAGCTAAATAATGGCGAGAGACCGATAGCGAA	Rhizaria
196	3	12	0	0	0	0	4	230	AAAGCTCAAGCTGAAAATCGGAAATTCAAACGAATTTCCGAATTGTAGCCTAGAAATGTGTTATCAGCGTGTAGATCAAATCTAAGTCCTTTGAAAAAAGGTATCATAGAGGGTGAAAATCCCGTATATGTGATTTGTTTACTACCGCGTACGATACATATTTGTTGAGTCGAGTTGTTTGAGATTGCAGCTCTAAATGGGTGATATGTTTCATCTAAAGCTAAATATAGGCGAGAAACCGATAGCGAA	Unknown
197	70	53	47	134	84	314	8	0	AAAGCTCAAATTTGAAATCTGGCGGTTCCACCGTCCGAGTTGTATTCTGGAGAAGTGCTTTCCGTGCTGGACCGTGTACAAGTCCCTTGGAACAGGGCGTCATAGAGGGTGAGAATCCCGTCTTTGACACGGACTACCAGTGCTCTGTGATGCGCTCTCGAAGAGTCGAGTTGTTTGGGAATGCAGCTCAAAATGGGTGGTAAATTCCATCTAAAGCTAAATATTGGCGAGAGACCGATAGCGAA	Fungi	Basidiomycota	Agaricomycetes
199	98	22	18	0	4	16	11	59	ACAGCCCATGGTAGAAACTTGGCAGATAATGTCACGTAATGTACCGTGAAGAGCATGAGATGAACTGGTTTGTGATTACTTGCAAGTTCTTTGGAAAGAGACGGCAAAGAGGGTGAAACCCCCGTGGCAAGTCATGACCAGGAAAACTTATACTCGGCGAGTCGGATTGTTTGGGAATGCAATCCCAATTGGGTGGTACGCGCCATCTAAGGCTAAACAAGGGCAAGAGACCGATAGCAAA	Unknown
200	14	103	62	84	34	209	75	93	AAAGCTCAAATTTAAAATCTGGCGGTCCTTGGCCGTCCGAGTTGTAATCTAGAGAAGTGTTACCCGCGTCGGACCGTGTACAAGTCTCCTGGAATGGAGCGTCATAGAGGGTGAGAATCCCGTCTTTGACACGGACTACCGAGGCTTTGTGGTGCGCTCTCAAAGAGTCGAGTTGTTTGGGAATGCAGCTCAAAATGGGTGGTAAATTCCATCTAAAGCTAAATATTGGCGAGAGACCGATAGCGAA	Fungi	Basidiomycota	Agaricomycetes	Agaricales	Psathyrellaceae	Coprinellus
201	0	3	1	0	0	24	265	318	AAAGCTCAAATTTGAAATCTGGCAGTTCTTGACTGTCCGAGTTGTAATCTAGAGAAGTGCTTACCTGTGCTGGACCGTGTACAAGTCTCCTGGAATGGGGCATCATAGAGGGTGAGAATCCCGTCTTTGACACGGACTACCTGTACATTATGGTGTGCTCTCGAAGAGTCGAGTTGTTTGGGAATGCAGCTCAAAATGGGTGGTAAATGCCATCTAAAGCTAAATATTGGCGAGAGACCGATAGCGAA	Fungi	Basidiomycota	Agaricomycetes	Agaricales	Cortinariaceae	Inocybe splendens
203	0	11	26	490	15	234	26	0	AGAGCTCAAACTTAAAATCTCCACGTTTACGTGGCGAATTGTAGTCTATTGAGGCTGTTGTCAGCATAGCGACCTGGGAGAAGTCCCTTGGAAAAGGGCAGCAAAGAGGGTGATACTCCCGTCTCTGCTCAGGTTGTCTGTGTGTACGATACGCTTTCTTTGAGTCGAGTTGTTTGGGAATACAGCTCAAAGTAGGTGGTAAATTCCATCTAAAGCTAAATATTGGTGCGAGACCGATAGCGAA	Eukaryota incertae sedis	Stramenopiles	Oomycetes	Saprolegniales	Saprolegniaceae	Leptolegnia
204	0	0	59	78	1	5	57	102	AAAGCTCAAATTTAAAATCTGGTGGTCCTTGCGGCCGCTCGAGTTGTAACCTAGAGAAGTGCTTTCCGCGCTGGACCGTGTACAAGTCTCTTGGAAAGGAGCATCGTAGAGGGTGACAATCCCGTCTTTGACACGGACTGCCAGGGCTTATGTGATGCGCTCTCAAAGAGTCGAGTTGTTTGGGAATGCAGCTCAAAATGGGTGGTAAATTCCATCTAAAGCTAAATATTGGCGAGAGACCGATAGCGAA	Fungi	Basidiomycota	Agaricomycetes	Agaricales	Hygrophoraceae	Hygrocybe
205	25	7	113	5	34	20	157	1	AGAGCCCAATTTTGTAATCTGGCTGTCTTTGGCAGTCCGAGTTGTAATCTCGAGAAACGTTACCCGTGTCGGACCATGCACAAGCTATTGGAATATCGTATCATAGAGGGTGAGAATCCCGTATACGGCATGGACGCCCGATGCATAGTGGGGCGCTTTCGAAGAGTCGAGTTGTTTGGGAATGCAGCTCAAATCCGGTGGTAAATTCCATCCAAGGCTAAATATTGGCGAGAGACCGATAGCGAA	Fungi	Basidiomycota
206	82	3	71	27	107	57	4	103	TAAGCTCAAGCTTAAAATCTCCATGATCTTTGGTTATGGCGAATTGTAGTCTATTGGAGATGTTGTCAGTAACATGTCTTTGGAAAAGTCCCTTTGAAGAGGGCAGCATAGAGGGTGAAACTCCCGTCTTTGCCAAAGACGATGTGCGTACGGCACTCTTCCTTTGAGTCGAGTTGCTTGGGAATGCAGCTCAAAGCAGGTGGTAAATTCCATCTAAAGCTAAATATGTGTGTGAGACCGATAGCGAA	Eukaryota incertae sedis	Stramenopiles
208	13	1	54	23	33	53	20	105	AGAGCCCAAACCAAGGTCTTTGACCTCGGGGTTGTAGGATCAGCCAAAACAACAGCAATTTTTAGTCGAATACTTCAGGAAAGTTGAGCGACACAGGGTGATAGCCCCGTAGACGAAAAAAAAAGCTGTTAGGGCTGACACCTGAGTAGGGCCGGACACGTGAAACCCGGTCTGAATCTGGGGGGACCACCCTCCAAGGCTAAATACTCGTTGATGACCGATAGTGAA	Animalia
209	42	1	20	7	241	54	37	12	ATAGCCCAGCTTGAAAATCGGGCAATCTCATTGTTCGAATTGTAGTCTGGAGAAGCGTCCTCAGCGACGGACCGGGCCCAAGTCCCCTGGAAGGGGGCGCCAGAGAGGGTGAGAGCCCCGTCGTGCTCGGACCCTGTCGCACCACGAGGCGCTGTCGGCGAGTCGGGTTGTTTGGGAATGCAGCCCCAATCGGGCGGTAAATTCCGTCCAAGGCTAAATATTGGCGAGAGACCGATAGCAAA	Viridiplantae	Streptophyta	Tracheophyta	Ericales	Ericaceae
211	182	4	15	7	0	3	0	0	CAAGCTCAAATTGAAAATCGGCTACCCAAGCGGGTTGTCGAATTGTAGCCTATAGACAGGTTGTCAGTGTGTGACCCAGGTAAAAGTCTTTTGAAACAAGGCATCACAGAGGGTGAGAATCCCGTCTATGATCTGGAGTTCGCCACGTACGACGCTTGTTCATCGAGTCGAGTTGTTTGGGATTGCAGCTCTAAATGGCGGGTAAATTTCCGCTAAAGCTAAATATTGATACGACACCGATAGCGAA	Rhizaria
213	0	0	0	0	0	0	198	2	ATAGCTCAAGCCCTTAATCGGGGCGGCACATGCCGTCTCGAGTTGTAGCTTGAAGGTTGGCATTTTGGCAGCAGCGTCGATATAAACCGTTTGAATATGGTGCCGGAGAGGGTGCAAGCCCCGTCTTCTGTTGACCGCTGTCTGTCGCTACAAATGTCTTCCGGCGAGTCGGGTTGTTTGGGAATGCAGCCCTAACTGGGTGGTAAATTTCATCCAAAGCTAAATATCAGCCAGAGACCGATAGCGAA	Fungi	Fungi incertae sedis	Zygomycota incertae sedis	Kickxellales	Kickxellales incertae sedis	Spiromyces
215	1	6	3	0	1	14	119	97	AAAGCTCAAATTTGAAATCTCACTGTTTTACAGTGCGAATTGTAGTTTAGAGAAACGTTTTCGGGGTCAATTATTAGTACAAGTTCTTTGGAACGAGACATCATAGAGGGTGAAAATCCCGTCTTTGACTAATAATTTGATTCTATGTGATACGTTTTCCAAGAGTCGGTTTGTTTGGGAATGCAGACCAAAATGGGTGGTAAATACCATCTAAAGCTAAATATTGGCGAGAGACCGATAGCGAA	Fungi	Chytridiomycota	Chytridiomycetes	Rhizophydiales	Rhizophydiaceae
217	0	0	174	8	5	20	0	0	AAAGCTCAAATTTTGAATCTGACGTCTTTGGCGTCCGAGTTGTAATCTAGAGAAGTGTTTTCCGTACTGGACCGTGCACAAGTTCCCTGGAACGGGGCGTCATAGAGGGTGAGAATCCCGTATATGGCACGGACTCCCAGCACTCTGTGATACACTCTCAACGAGTCGAGTTGTTTGGGAATGCAGCTCAAAATGGGTGGTAAATTCCATCTAAAGCTAAATATAGGCGAGAGACCGATAGCGAA	Fungi	Basidiomycota	Agaricomycetes	Sebacinales	Sebacinaceae	Sebacina
218	30	90	0	0	0	0	1	125	TGAGCTCAAATTTAAAATCTGACAGGTTTCTGCCTGTCCGAGTTGTAGTTTATAGGAGCGTTTTTTCCGGGCGAGTGCTTGAGGTATAAGTCCTTTGGAACAGGGCATCATAGAGGGTGAGAATCCCGTCTTTGACCTCAGGGTGGCTCGCTCCTCGTGCGATACGCTTCCTAAGAGTCAGGTTGTTTGGGATTGCAGCCTAAAATGGGTGGTAAATTTCATCTAAAGCTAAATACCGGCGAGAGACCGATAGCGAA	Fungi	Fungi incertae sedis	Zygomycota incertae sedis	Endogonales	Endogonaceae	Endogone
219	168	321	25	0	4	3	1	0	AAAGCTCAAATTTAAAATCTGGCGGCCTTTGGCCCCCCGAGTTGTAATTTAGAGAAGCGTCTTCCGCGCCGGACCGTGCACAAGTCTCCTGGAATGGAGCGTCATAGAGGGTGAGAATCCCGTCTTTGGCATGGATGCCCGGTGCTTTTGTGATGCGCTCTCGAAGAGTCGAGTTGTTTGGGAATGCAGCTCAAAATGGGTGGTGAACTCCATCTAAAGCTAAATATTGGCGAGAGACCGATAGCGAA	Fungi	Basidiomycota	Agaricomycetes	Russulales	Russulaceae	Arcangeliella
222	2	32	2	13	0	11	2	260	AAAGCTCAAATTTAAAATCTTGGTAGATTATCTGCCACGAGTTGTAGTTTCAAGAAGCGTTTTCTGTGCGCGCCTGGGTATAAGTCCTTTGGAACAGGGCATCATAGAGGGTGAGAATCCCGTTTATGATCCGGAGCGGCGGACTGTGTGATACGCTTTCTAAGAGTCAGGTTGTTTGGGAATGCAGCCTAAAATGGGTGGTAAATTTCATCTAAAGCTAAATATCAGCGAGAGACCGATAGCGAA	Fungi	Fungi incertae sedis	Zygomycota incertae sedis	Endogonales	Endogonaceae	Endogone
223	0	2	181	1	1	1	2	0	ATAGTCCAAATTTCAAAACTGTCTGGCTAGACCGGATCGTGTTGTAGTTTAAAGAAGCATTTTCGGCGGAAGTCCGGGTATAACTCCCTTGGAACGGGGGATCGTAGAGGGTGAGAATCCCGTCATGATCCGGAACATCTGCTATGTGATATGCTCTCAAAGAGTCGAGTTGTTTGGGATTGCAGCTCCAAATGGGTGGTAAATTCCATCTAAGACTAAATATAGGCTGGAGACCGATAGTGCA	Fungi	Fungi incertae sedis	Zygomycota incertae sedis	Mortierellales	Cladochytriaceae	Mortierella
225	171	20	0	0	3	12	0	0	AAAGCTCAAATTTAAAATCTGGCGGTTATGCCGTCCGAGTTGTAATCTGGAGAAGCGTTTTCCGTGTTGGACCGTGTACAAGTCTCTTGGAACAGAGCGTCATAGAGGGTGAGAATCCCGTCTTTGACACGGACTACCAATGCTTTGTGATACGCTCTCAAAGAGTCGAGTTGTTTGGGAATGCAGCTCAAAATGGGTGGTAAATGCCATCTAAAGCTAAATATTGGCGAGAGACCGATAGCGAA	Fungi	Basidiomycota	Agaricomycetes	Hymenochaetales	Rickenellaceae	Rickenella
227	0	4	163	3	4	7	5	6	TGAGCTCAAGCTTAAAATCTCTGTGTCAATTTGGCATGGCGAATTGTAGTCTATAGAGGCGTTGTCAGTGCAGGCACTTGGGGTAAGTTCCTTGGAAGAGGACAGCATCGAGGGTGATACTCCCGTTTGTACCTGAGTGCTTGTGCGTACGATACGTTTTCTTTGAGTCGCGTTGTTTGGGACTGCAGCGCAAAGTAGGTGGTAAATTCCATCTAAAGCTAAATATTGGTGCGAGACCGATAGCGAA	Eukaryota incertae sedis	Stramenopiles	Oomycetes	Pythiales	Pythiaceae	Pythium rostratum
230	161	40	137	70	144	136	146	97	AAAGCTCAAAATGAAAATCGAGTGGCTCAACAGTCATTCGAGTTGTAATCTAAAGGCTTGTTTTCTGCGTGTGACCCGGGTATAACTCTTTTGAAACAAGGGATCATAGAGGGTGAAAATCCCGTCTTTGACCCGGAGTTCGCCGCTTACGATACATGTCCAAAGAGTCGAGTAGCTTGGGATTGCTGCTCAAAACGGGTGGTAAACCTCATCTAAAGCTAAATACCGGCCAGAGACCGATAGCGAA	Rhizaria
232	170	8	2	6	0	4	6	0	AAAGCTCAAATTTAAAATCTGTCTGCCTTGCTGCAGTCCGAGTTGTAGTTTAGAGAAGCGCTATCCGCGTTGGCCTGTGCAAAAATTTCTTGGAAAAGTATATCATAGAGGGTGACAATCCCGTCTTTGGCACAGATCACCAGGGCTTTTGTGATACGCTCTCGACGAGTCGCGTTGTTTGGGAATGCAGCGCTAAATGGGTGGTAAATTCCATCTAAAGCTAAATATTGGCGAGAAACCGATAGCGAA	Fungi	Basidiomycota	Agaricomycetes	Agaricales	Clavariaceae	Ramariopsis
233	112	20	2	6	46	4	9	4	TGAGCTCAAATTTAAAATCTGGCAGTCTAAGATTGTCCGAGTTGTAGTCTAGAGAAGCGTTTTCCGCGTAGACCTGTGTACAAGTCCCTTGGAATAGGGCGTCATAGAGGGTGAGAATCCCGTCCTTGACACAGATCAACTATGCTTTGTGATGCGCTCTCAAAGAGTCGAGTTGTTTGGGAATGCAGCTCAAAATGGGTGGTAAATTCCATCTAAAGCTAAATATTGGCGAGAGACCGATAGCGAA	Fungi	Basidiomycota	Tremellomycetes	Cystofilobasidiales	Cystofilobasidiaceae	Udeniomyces
234	173	16	0	0	1	0	0	0	AAAGCTCAAATTTAAAATCTGGCGGTCTTCTGGCCGTCCGAGTTGTAATCTGGAGAAGTGTTTTCCGCGCCGGACCGTGTACAAGTCTCTTGGAACAGAGCGTCATAGAGGGTGAGAATCCCGTCTTCGACACGGACTGCCGGTGCTATGTGATGCGCTCTCGAAGAGTCGAGTTGTTTGGGAATGCAGCTCAAAACGGGTGGTAAATTCCATCTAAAGCTAAATATTGGCGAGAGACCGATAGCGAA	Fungi	Basidiomycota	Agaricomycetes
241	173	143	203	38	46	72	125	50	AGAGCTCAATTTGAAAATCGATTTCCTAAACGGGACATCGAGTTGTAGCCTATAGACGTACTATCAGTTGAAACCTGGGTATAAGTTCTTTGGAATGAGGCATCATAGAGGGTGAGAATCCCGTTTATGACCCAAAGCTTTCAACGTACGATGTATGTTCATTGAGTCGAGTTGTTTGGGATTGCAGCTCTAAATGGGTGGTAAGTTTCATCTAAAGCTAAATATAGGCGAGAGACCGATAGCGAA	Rhizaria
246	4	0	1	0	0	0	166	1	AAAGCTCAAATTTAAAATCTGTCTGCCTTGCTGCAGTCCGAGTTGTAGTTTAGAGAAGTGCTATCCGCGTTGGCCTGTGCAAAAGTTTCTTGGAATAGAACATCAAAGAGGGTGAAAATCCCGTCTTCGGCATAGACTACCAGTGCTTTTGTGATACGCTCTCAACGAGTCGCGTTGTTTGGGAATGCAGCGCTAAATGGGTGGTAAATTCCATCTAAAGCTAAATATTGGCGAGAAACCGATAGCGAA	Fungi	Basidiomycota	Agaricomycetes	Russulales	Hyphodermataceae
248	0	0	3	4	5	167	0	0	AGAGCTCAAATTTTAAATCCCACAGTCTCAGATTGTGCGAGTTGTAAACTAGAGAAGTGTTTTCCGTGCTGGACTACGTACAAGTCCCTTGGAATAGGGCGTCATAGAGGGTGAGAATCCCGTACTTGACGTAGACAACCAGTGCATTGTGATACACTTTCAAAGAGTCGAGTTGTTTGGGAATGCAGCTCAAAATGGGTGGTAAATTCCATCTAAAGCTAAATATTGGCGAGAGACCGATAGCGAA	Fungi	Basidiomycota
252	4	130	3	8	31	10	13	43	TGAGCTCAAATTTAAAATCTGGCTGGTTTTCTAGTCCGAATTGTAGTTTAAAGAAGCGTTTTCGGTGGCAGCCCGGGTATAAATCCTTTGGAACAGGGTATCATAGAGGGTGAGAATCCCGTCTTTGACCTGGTGCATGCTACTATGTGATACGTTTTCAAAGAGTCGAGTTGTTTGGGAATGCAGCTCAAAATGGGTGGTAAATTTCATCTAAGGCTAAATATTGGCGAGAGACCGATAGCGAA	Fungi	Fungi incertae sedis	Zygomycota incertae sedis	Mortierellales	Mortierellaceae
253	11	160	0	0	0	0	0	0	AAAGCTCAAATTTTGAATCTGGTGTCTTTGATGCCCGAGTTGTAATCTAGAGAAGTGTTTTCTGTGTTGGACCGTGTACAAGTTCCCTGGAATGGGGCATCATAGAGGGTGAAAATCCCGTATATGACATGGACTGCCAATGCTCTGTGATACACTCTCAACGAGTCGAGTTGTTTGGGAATGCAGCTCAAAATGGGTGGTAAATTCCATCTAAAGCTAAATATTGGCGAGAGACCGATAGCGAA	Fungi	Basidiomycota	Agaricomycetes
254	0	0	138	3	5	13	0	0	ACAGCTCAAATTTAAAATCTGGCGTCCCCCGACGTCCGAGTTGTAAGCTATAGAAGTGTTTTCGGCGGGGGCTCGGGTACAAGTCCTCTGGAACTGGGCATCATAGAGGGTGAGAATCCCGTCTTTGACCCGGAGCTACCTGCTATGTGATACACTTTCGACGAGTCGGTTTGTTTGGGAATGCAGACCAAAATGGGTGGTAAATTCCATCTAAAGCTAAATATTGGCGAGAGACCGATAGCGAA	Fungi	Basidiomycota	Agaricomycetes
256	27	746	53	3	4	51	189	170	AGAGCTCAAATTTAAAATCTGGTGTGCCTCTGGTCACCCGAGTTGTAGTCTGGAGAAGCGTTTTCCGTGTTGGACCGTGTACAAGTCCCTTGGAACAGGGCGTCATAGAGGGTGAGAATCCCGTCTTTGACACGGACTACCAATGCTTTGTGATGCGCTCTCAAAGAGTCGAGTTGTTTGGGAATGCAGCTCAAAATGGGTGGTAAATTCCATCTAAAGCTAAATATAGGCGAGAGACCGATAGCGAA	Fungi	Basidiomycota	Agaricomycetes	Thelephorales	Thelephoraceae
258	13	227	1	0	16	1	0	34	AGAGCTCAAATTTAAAATCTGTCAGTCTTCAGCTGACCGAGTTGTAAATTAGAGAAGTGCTATCAGCGCTGGCCTGTGCAAAAGTCTCTTGGAAAAGAGCATCATAGAGGGTGACAATCCCGTCTTTGGTACAGAGCTCCAGGGCTACATGATGTGCTCTCGATGAGTCGAGTTGTTTGGGAATGCAGCTCTAAATGGGTGGTAAATTCCATCTAAAGCTAAATATTGGCGAGAAACCGATAGCGCA	Fungi	Basidiomycota	Agaricomycetes	Agaricales	Clavariaceae	Clavaria
259	0	4	118	1	3	6	7	0	TGAGCTCAAATTTAAAATCTTGCTGGTCTTCTAGCACGAATTGTAGTTTCAAGAAGTGTTTTCGGTGAGTGCCTGGGTATAAGTCCTTTGGAAGAGGGCATCATAGAGGGTGAGAATCCCGTCTTTGACTCAGAGCTATCTTACTATGTGATACACTTTCAAAGAGTCGGATTGTTTGGGATTGCAGTCCAAAATGGGTGGTAAATTTCATCTAAAGCTAAATATTGGCGAGAGACCGATAGCGAA	Fungi	Fungi incertae sedis	Zygomycota incertae sedis	Mortierellales	Mortierellaceae	Mortierella
262	0	2	0	0	0	0	1	145	AAAGCTCAACTTTGAAATCTCCCACCAGGGCGAATTGTAGTTTAGAGATGCGTTTTCGGGGGTGGAGCAGGTTCAAGTCTGTTGGAACGCAGCGCCAAAGAGGGTGAGAGCCCCGTAAAGCCTGTCCCGCCGCTCCTCTGAGATACGTCATCAAAGAGTCGGATAGCTTGGGAATGCTGTCCAAAATGGGTGGTAAATACCATCTAAAGCTAAATATTGGCGAGAGACCGATAGCGAA	Fungi	Chytridiomycota	Chytridiomycetes
265	1	0	135	10	5	8	1	0	AGAGCTCAAATTTGAAATCTGGCGTGCTCAGTGCGTCCGAGTTGTAATCTATAGAGGCGTTTTCCGCGCCGGTCCGCGTCCAAGTCCCTTGGAACAGGGTATCAAAGAGGGTGACAATCCCGTGCTTGACGCGACCGCCGGTGCTATGTGATACGTCTTCTACGAGTCGAGTTGTTTGGGAATGCAGCTCAAAATGGGTGGTAAATTCCATCTAAAGCTAAATATTGGCGAGAGACCGATAGCGAA	Fungi	Basidiomycota	Tremellomycetes	Tremellales	Tremellaceae	Tremella
266	0	3	0	0	0	0	2	146	AGAGCTCAAGCTGAAAATCTGTGGACACATCTTATCGTTGTTCACCGAATTGTAGCCTATAGCCGCATTGTCAGCGTGTAGTATCGGTTTTGAGATTCCTTGAAACAGGATATCAGAGAGGGTGAGAATCCCGTCTATGAATCGATTACACTGCCGCGTACGACGTGTGAGCTGAGAGTCGAGTTGTTTGGGATTGCAGCTCTAAGTGGGTGGTAAGTTCCATCTAAAGCTAAATACGGACGAGAGACCGATAGCAAA	Unknown
267	3	12	0	0	0	4	60	141	TGAGCTCAAGCTTAAAATCTCTGTGCAAGTTTTGCATGGCGAATTGTAGTCTATAGAGGCGCTGTCAGTGCAGGCATTTGGGGTAAGTTCCTTGGAAGAGGACAGCATCGAGGGTGATACTCCCGTTTGTACCCGAGTGCTTTGTGCGTACGACACGTTTTCTTTGAGTCGCGTTGTTTGGGACTGCAGCGCAAAGTAGGTGGTAAATTCCATCTAAAGCTAAATATTGGTGCGAGACCGATAGCGAA	Eukaryota incertae sedis	Stramenopiles	Oomycetes	Pythiales	Pythiaceae	Pythium
268	1	2	3	0	1	1	243	116	ACAGCCCAAACCTTCGATATGTCAAGCCTGCCGGCGTTGTATCGAGGGTGTTGCAGGGCCGGACGTCGCGTCACGGCAGTGACGCGGGGGAGTAAGAAACCGATCTCGTAGCCGAATGGTCTGGAACGGCCAGCGATACAGGGTGCAAGCCCCGTAGGCGAAACGAGAGAGGCTCCCTTGTCCGGTTCCTGAGTACCGCGGGACACGTGGAACCCTGCGGGAAACCGGGAGGACCATCTCCCAAGGCTCAATACGTGCCTGCGACCGATAGTGAA	Animalia
273	3	66	24	0	45	2	0	2	AGAGCTCAAAGTTAAAATCGGGGTATCTAGCGGTACTTCCGAATTGTAATCTAGAGACACTTTTTCAGCCTCGACCCGGGTGTAAATCTTTTGGAACAAGGTATCAGAGAGGGTGAGAATCCCGTCTTTAATCCGGAGTTCGGGGCGTACGAAGGGTGTTCAAAGAGTCGAATAGCTTGGGAGTGCTGTTCTAAATGGGTGGTAAATTTCATCTAAAGCTAAATATCGCCAGGAGACCGATAGCGAA	Rhizaria
275	25	6	2	0	1	0	1	121	CCAGTTCACGGCGGGAATCGACGCAGTCGAATTGTGCCCTAGAGTCATGCAGGGCTGGGGCAGGGCAGGGAACAGGCGTTCTGGAAAGAACCATCAGAGAAGGTGACAGTCCTGTAGGGACCCTGGCCGCGCCCCAGGCAGTGCATGACGGCGAGTCGTGCTGCTTGGGAATGCAGTGCAAAGGCGGTGGTAACCACCATCGAAGACTAAATACAGGCAAGAGACCGATAGCGAA	Animalia
277	0	0	162	66	8	36	11	9	AAAGCTCAAATTTAAAATCTGACGTCTACGGCGTCCGAGTTGTAAGCTATAGAGGTGTTTTCGGTGGACGGCTGGGTATAAGTCCTTTGGAACAGGGCATCGTGGAGGGTGAGAATCCCGTCTTTGACCCAGACCCGCTCACTATGTGATACACCTTCAAAGAGTCGGTTTGTTTGGGAATGCAGACCAAAATGGGTGGTAAATTCCATCTAAAGCTAAATACAGGCGAGAGACCGATAGCGAA	Fungi
279	1	5	6	0	0	3	3	118	ACAGCTCAATTTTGAAATCACCTCGGTGAATTGTAGTTTATAGAAGCGCTTTCGGGGGCTGCCTGGGTCCAAGTCCTTTGGAATGAGGCATCAGAGAGGGTGAGAATCCCGTTCTGCCCGGTGTCAGCTCCTGTGTGATGCGTCTTCAAAGAGTCGGATAGCTTGGGAATGCTGTCCAAAATGGGTGGTAAATACCATCTAAAGCTAAATATTGGCGAGAGACCGATAGCGAA	Fungi	Chytridiomycota	Chytridiomycetes	Chytridiales	Chytridiaceae	Irineochytrium annulatum
280	1	4	3375	141	145	340	16	0	AGAGCTCAAATTTAAAATCTGGCGGTCTCCGGCCGTCCGAGTTGTAGTCTAGAGAAGTGTTTTCCGTGCTGGACCGTGTACAAGTCCCTTGGAACAGGGCGTCATAGAGGGTGAGAATCCCGTCTTTGACACGGACTACCAGTGCTCTGTGATGCACTCTCGAAGAGTCGAGTTGTTTGGGAATGCAGCTCAAATTGGGTGGTAAATTCCATCTAAAGCTAAATATAGGCGAGAGACCGATAGCGAA	Fungi	Basidiomycota	Agaricomycetes
281	4	51	0	0	3	23	19	53	AGAGCTCAAACTGAAAATCGGGGACCCAAGCGGGCCTCTGAATTGTTTGCTAGAGACGTGTTGTCAGCATGTGACCTAGATTGAAATCTCTTGAAACAGGGTATCATAGAGGGTGAGAATCCCGTCTGCAATCTGGAGTTCGCTGCGTACGACGCATGTTCATAGAGTCGAGTTGTTTGGGATTGCAGCTCTAATTGGGTGGTAAGTTTCATCTAAAGCTAAATATTGGCGAGAGACCGATAGCGAA	Rhizaria
282	69	134	0	1	0	1	23	211	CAAGCTCAAATTTTAAATCTGTTAGGTTTATCCTGACTAGAATTGTAATTTGAAGAGGCGTTTTCCGCGTTCCTGGTTGGCCCAAATCTTTTGGGATAAAGTATCATGGAGGGTGAGAATCCCGTCCGGCCGAATCAGAACGTTTTACGATACGCCTTCAAAGAGTCAAGTTGTTTGGGAATGCAGCTTAAAATGGGAGGTAAATTTCTCCTAAGGCTAAATATTGGCGAGAGACCGATAGCGAA	Fungi	Glomeromycota	Glomeromycetes	Glomerales	Glomeraceae	Glomus
284	0	12	197	13	12	10	2	16	ACAGCTCAGAGTGAAAATCTTCGGAATTGTGCTCTGGAGAAGCCGTATTAGCTCAAACAGTTTGGAAAATCTCTTGGAATAGAGTGCCTCGGAGGGTGACAGCCCCGTTCATCCTAACTGCGTCGAGTGTACGATTGGCTTTCAACGAGTCGAGTTGTTTGGGATTGCAGCTCTAAGTGGGTGGTAAATTCCATCTAAAGCTAAATATAGGTGGGAGACCGATAGCGAA	Eukaryota incertae sedis	Stramenopiles	Chrysophyceae	Hydurales	Hyduraceae	Hydrurus foetidus
288	130	8	0	4	9	2	1	0	AAAGCTCAAGCTGAAAATCGGTGATTCAAGCGAGTCATCCGAATTGTAGCCTAGAGACATGTTCTCAGCGTGTAACCCAGGTCCAAGTCCTTTGGAATTGGGCATCATTGAGGGTGAGAATCCCGTTCATGATCTGGAGATTGCCGCGTACGAGTCATGTTCACAGAGTCGAGTTGTTTGGGATTGCAGCTCGAAATGGGTGGTAAGTTTCATCCAAAGCTAAATATAGGCGAGAGACCGATAGCGAA	Rhizaria
289	156	3	1	0	0	0	0	1	AGAGCTCAAATTTGAAATCTCACAGGGTCACCTGTGCGAATTGTAGTTTATAGAAACGTTTTCGGAGGGAACACGAGCATAAGTCCTTTGGAACGAGGCATCATAGAGGGTGAGAATCCCGTCTTTGGTTCGTTGTTTACTTCTATGTGATACGTTTTCTAAGAGTCGGTTTGTTTGGGAATGCAGACCAAAATGGGTGGTAAATACCATCTAAAGCTAAATACTGGCGAAAGACCGATAGCGAA	Fungi	Chytridiomycota	Chytridiomycetes
307	0	1	0	0	0	0	0	119	AAAGCCCAAGCCGAAAATCGGGGGTCCATGCGGGCCTTCCGACTTGTGGTGTCTTGACGTATAATCAGGCGTGCCCTGAGTATAAATCCTTTGGAAAAGGGTATCATTGAGGGTGACAATCCCGTCTTTGACTCAGAGTGTCGCGCCGTACGATTTATGTTCACAGAGTCGGGTTATTTGGGAATATAACTCTAAGTAGGAGGTAAGCTTCTCCTAAGGCTAAATATATACGAGAGACCGATAGCAAA	Animalia
309	0	0	0	0	0	0	148	127	AGAGCTCAAAATTGAAATCAGCCAGGAGTAACATTCCAGGCCGAATTGTAGTTTCGAGAAAGAGACGCTGAGAGGGCGTACGTGAAGGGCGCAAGTTCCTTGGAAAGGGACATCAGAGAGGGTGACAATCCCGTCTATCGTCATTCACGGGCCCTTTAAAAGGCGCTCTTTTCAAAGAGTCGGGTTGTTTGGGATTGCAGCTCAAAATGGGTGGTAAATTTCATCTAAAGCTAAATATGGGTGAGAGACCGATAGCGAA	Unknown
310	2	17	0	1	2	5	106	121	AGAGCTCAAACCGAAAATCACTGCCGCAAGGCAGCGAATTGTGGTCTATTGAGGCGTGTCTCAGTGTCGGTCCCGGCCTAAGTCCATTGGAACATGGCATCAGAGAGGGTGAGAATCCCGTCTTTGGCTGGGGTGCCGGCGCGTTCGAGCCGTCCTCGAAGAGTCGGGTTGCTTGGGAGTGCAGCCCTAAGTGGGTGGTAAATTTCATCTAAAGCTAAATACATGTGGGAGACCGATAGCGAA	Rhizaria
318	3	99	0	0	0	0	10	0	AGAGCTCAAATTTGAAATCTGGCGGTTCTTGGCCGTCCGAGTTGTAATCTAGAGAAGTGTTACCTGTGCTGGACCGTGTACAAGTCTCCTGGAATGGAGCATCATAGAGGGTGAGAATCCCGTCTTTGGCACGGACTGCCGGTACATTACGGTGCGCTCTCAAAGAGTCGAGTTGTTTGGGAATGCAGCTCAAAATGGGTGGTAAATGCCATCTAAAGCTAAATATTGGCGAGAGACCGATAGCGAA	Fungi	Basidiomycota	Agaricomycetes	Agaricales	Cortinariaceae	Inocybe squarrosa
319	3	94	3	0	4	5	13	20	AGAGCTCAAATTGAAAATCGGCAACCCATGCGGGTTGTCGAATTGTAGCCTAGAGACGTATTGTCAGCGTGTGGCCCAGGTATAAATCTTTTGAAACAAGGTATCATAGAGGGTGAGAATCCCGTCTTTGACCTGGAGATCGCCGCGTACGACGTACGTTCGTAGAGTCGAGTTGCTTGGGAATGCAGCTCTAAATGGGTGGTAAATTTCATCTAAAGCTAAATATCGACGAGAGACCGATAGCGAA	Rhizaria
320	21	61	27	28	74	17	37	30	TGAGCTCAAATTTAAAATCTGGCGGCCTCAGGTCGTCCGAGTTGTAGTCTAGAGAATCGTTTTCCGCGTTGGCCTGTGTACAAGTCCCTTGGAACAGGGCGTCATAGAGGGTGAGAATCCCGTCCTTGACACAGACTACCAATGCTTTGTGATGCGATCTCGAAGAGTCGAGTTGTTTGGGAATGCAGCTCAAAATGGGTGGTAAATTCCATCTAAAGCTAAATATTGGCGAGAGACCGATAGCGAA	Fungi	Basidiomycota	Tremellomycetes	Cystofilobasidiales	Cystofilobasidiaceae	Mrakia
323	121	11	0	0	0	1	1	2	AAAGCTCAAATTGAAAATCGGGAACCCAAGCGGGTTTTTGAATTGTATGCTATAGACATGTTGTCAGCGTGTGACCTAGATTGAAGTCTCTTGAAACAGGGCATCATAGAGGGTGAGAATCCCGTTTGTCAATCTGGTGTTCGCCGCGTACGACGCATGTTCCTCGAGTCGAGTTGTTTGGGATTGCAGCTCTAATTGGGTGGTAAGTTTCATCTAAAGCTAAATATTGGCGAGAGACCGATAGCGAA	Unknown
326	0	6	1	0	0	0	0	97	TCAGCTCAATTTTAAAATCTCCGTATAACTATTGTACGGCGAATTGTAATCTAAAGAAGCATTTTCTAGATTAGTTGCCTTGTATAAATCCTTTGGAAAAGGGTATCATAGAGGGTGATAATCCCGTCTTTGACAAGGTTTTTTAAATTAATCTTTTACGATATGCTTTCAAAGAGTCGAGTTGTTTGGGAATGCAGCTCTAAATGGGTGGTAAATTTCATCTAAAGCTAAATATGGGCATGAGACCGATAGCGAA	Fungi	Fungi incertae sedis	Zygomycota incertae sedis	Mortierellales	Mortierellaceae	Mortierella
345	2	61	6	1	3	2	9	17	AGAGCTCAAATTTGAAATCTGGTGGACTTCGTTCATCCGAGTTGTAATCTAGAGAAGTGTTTTCCGTGCCGGCCAATGTACAAGTCCCTTGGAACAGGGCGTCATAGAGGGTGAGAATCCCGTACTTGACATTGACCACCGGTGCTCTGTGATACATTTTCAAAGAGTCGAGTTGTTTGGGAATGCAGCTCAAAATGGGTGGTAAATTCCATCTAAAGCTAAATATTGGCGAGAGACCGATAGCGAA	Fungi	Basidiomycota	Tremellomycetes	Tremellales	Carcinomycetaceae	Syzygospora
357	0	89	0	0	0	0	0	0	ACAGCTCAAATTTGAAATCTCAGAGGGGAGACCCTCTGCGAATTGTAGTTTAGAGAAGCGTTTTCTGATGCGGCCCGGGTCAAAGTTCCTTGGAACAGGGCGTCATAGAGGGTGAGAACCCCGTCTAGGGCCCGGAGAGAACCCGTGTCTTTGTGATACGCTTTCGAAGAGTCGGTTTGTTTGGGAATGCAGACCAAAATGGGTGGTAAATCTCATCTAAAGCTAAATAACGGCGAGAGACCGATAGCGAA	Fungi	Chytridiomycota	Monoblepharidomycetes	Monoblepharidales
361	4	54	3	1	1	22	13	6	AAAGCTCAAAGTTAAAATCGGCGTCCTTAGCGGGGCGTCCGAATTGTAATCTAGAGACACAGACTCAGCTGTGACCTGGGTATAAATCTTTTGAAACAAGGTATCATAGAGGGTGAGAATCCCGTCTTTGACCTGGAGATCGCAGCGTACGAGTGGTGTTCAAAGAGTCGAATAGCTTGGGAGTGCTGTTCTAAATGGGTGGTAAATTTCATCTAAAGCTAAATATTGACGAGAGACCGATAGCGAA	Rhizaria
368	2	6	0	0	0	6	42	96	TGAGCTCAAGCTTAAAATCTCTGTGCAAGTTTTGCATGGCGAATTGTAGTCTATAGAGGCGATGTCAGTGCAGCTATTCGGGGTAAGTTCCTTGGAAGAGGACAGCATCGAGGGTGATACTCCCGTTTGTACCTGAGTAGCTTGCGCGTACGACACGTTTTCTTCGAGTCGCGTTGTTTGGGACTGCAGCGCAAAGTAGGTGGTAAATTCCATCTAAAGCTAAATATTGGTGCGAGACCGATAGCGAA	Eukaryota incertae sedis	Stramenopiles	Oomycetes	Pythiales	Pythiaceae	Pythium
387	6	0	4	0	10	6	178	232	AGAGCTCAAATTTTGAATCTGGCGGCGTTTCGTCGTCCGAGTTGTAATCTAGAGAAGCGTCTTCCGCGCTGGACCGTGTACAAGTCTCCTGGAAGGGAGCGTCATAGAGGGTGAGAATCCCGTCTTTGACATGGACTACCAGTGCTATGTGATGCGCTCTCGACGAGTCGAGTTGTTTGGGAATGCAGCTCAAAACGGGTGGTAAATTCCATCTAAAGCTAAATATTGGCGAGAGACCGATAGCGAA	Fungi	Basidiomycota	Agaricomycetes	Boletales	Boletaceae
388	0	3	2	1	4	5	110	128	ACAGCTCAAATTTAAAATCTGGCAGGCTACCTGTCCGAGTTGTAGTTTAGAGAAGGCGTTTTCGCTAGGTCCGCAGGTAAAAGTCCCTTGGAATGGGGCATCACAGAGGGTGAGAATCCCGTGAACGATCTGGAGTGACCTGGTATGTGATACACCTTCGAAGAGTCGGGTTGTTTGGGATTGCAGCCCTAACTGGGTGGTAAATTTCATCTAAAGCTAAATATTGGCGAGAGACCGATAGCGAA	Fungi	Basidiomycota	Agaricomycetes
390	2	81	1	2	0	0	4	3	AAAGCTCAAATTTAAAATCTGGCAGTCTTTGGCTGTCCGAGTTGTAATCTAGAGAAGTATTATCCGCGTTGGACCGTGTACAAGTCCCCTGGAATGGGGCGTCATAGAGGGTGAGAATCCCGTCTTTGACACGGACTGCCAGGGCTTTGTGATGTGCTCTCAAAGAGTCGAGTTGTTTGGGAATGCAGCTCAAAATGGGTGGTAAATTCCATCTAAAGCTAAATATTGGCGAGAGACCGATAGCGAA	Fungi	Basidiomycota	Agaricomycetes	Agaricales	Tricholomataceae	Laccaria
402	3	79	0	0	0	0	0	0	AAAGCTCAAATTTAAAATCGATGACGTTTTACCGATTCGAGTTGTAATTTATAGAAACGTTTTCTGAGGGTTGCCCGGGTATAAGTCCTTTGGAATTGGGCATCATAGAGGGTGAGAATCCCGTCTTTGACCTAGGAGCCTGCCTTCTTGTGATACGTTTTCAAAGAGTCGGTTTGCTTGGGATTGCAGACCAAAATGGGTGGTAAATTCCATCTAAAGCTAAATATAGGCGAGAGACCGATAGCGAA	Fungi
405	1	74	0	0	0	0	0	0	AGAGCTCAAATTTGGAATCTGGCGTCTTTCGGCGTCCGAGTTGTAAGCTATAGAAACGTTTTCGGTGGGTGCCTGGGTATAAGTCCTTTGGAACAGGGCATCATAGAGGGTGAGAATCCCGTCTTTGACCTAGAGCGGCCTACTTTGTGATACGTTTTCAAAGAGTCGGTTTGTTTGGGATTGCAGACCAAAATGGGTGGTAAATTCCATCTAAAGCTAAATATAGGCGAGAGACCGATAGCGAA	Fungi	Fungi incertae sedis	Zygomycota incertae sedis	Mortierellales
434	4	110	1	0	0	0	0	0	TCAGCTCAAATTTAAAATCCGGCGGGGTTACCTCGTTGGAGTTGTAGTCTGAAGAGTCGTTTTCGGTGCGCGTCTGGGTATAAGTCCTTTGGAACAGGGCATCAGAGAGGGTGAGAATCCCGTCTTCGACCCAGGCTTGCGGACCATTGTGATACGCTCTCAAAGAGTCAGGTTGTTTGGGAATGCAGCCTAAAATGGGTGGTAAATTTCATCTAAAGCTAAATATAGGCGAGAGACCGATAGCGAA	Fungi	Fungi incertae sedis	Zygomycota incertae sedis	Endogonales	Endogonaceae	Endogone
436	1	2	2	0	2	6	81	101	AAAGCTCAAATTTAAAATCTGGTAGTCTTTGGCTGCCCGAGTTGTAATCTAGAGAAGTGTTACCCGTGCTGGACCGTGTACAAGTCTCCTGGAATGGAGCGTCATAGAGGGTGAGAATCCCGTCTTTGACACGGACTCCCAGTGCTTTTGTGGTGCGCTCTCAACGAGTCGAGTTGTTTGGGAATGCAGCTCAAAATGGGTGGTGAATTCCATCTAAAGCTAAATATTGGCGAGAGACCGATAGCGAA	Fungi	Basidiomycota	Agaricomycetes	Agaricales	Psathyrellaceae	Coprinopsis
450	49	53	114	7	7	6	0	0	ACAGCTCAAATTTAAAATCTGGCGTCTCAGACGTCCGAATTGTAAGCTATAGAAGTGTTTTCGGCGGGGGCCCGGGTACAAGTCCTCTGGAACTGGGCATCATAGAGGGTGAGAATCCCGTCTTTGACCTGGAGCTACCTGTTATGTGATACACTCTCGACGAGTCGGTTTGTTTGGGAATGCAGACCAAAATGGGTGGTAAATTCCATCTAAAGCTAAATATTGGCGAGAGACCGATAGCGAA	Fungi	Basidiomycota	Agaricomycetes
460	271	150	413	328	3356	981	437	409	TGAGCTCAAATTTAAAATCTGGCTGGTTTACTAGTCCGAGTTGTAGTTTAAAGAAGCGTTTTCGGTGGCAGTCTCGGTAAAAGTCCTTTGGAATAGGGCATCACAGAGGGTGAGAATCCCGTCTTTGACTGAGAATATGCTACTATGTGATACGTTTTCAAAGAGTCGAGTTGTTTGGGAATGCAGCTCAAAATGGGTGGTAAATTCCATCTAAAGCTAAATATAGGCGAGAGACCGATAGCGAA	Fungi	Fungi incertae sedis	Zygomycota incertae sedis	Mortierellales	Mortierellaceae	Mortierella
461	1	60	6	0	0	11	5	0	TGAGCTCAAATTTGAAATCTGGCTGGTTTGACTAGTCCGAATTGTAGTTTAAAGAAACGTTTTCGGTGGCAACCTGGGTACAAATCCTTTGGAACAGGGTATCATAGAGGGTGAGAATCCCGTCTCTGACTCAGTGCATTGCTACTATGTGATACGTTTTCAAAGAGTCGAGTTGTTTGGGAATGCAGCTCAAAATGGGTGGTAAATCTCATCTAAGGCTAAATACAGGCGAGAGACCGATAGCGAA	Fungi	Fungi incertae sedis	Zygomycota incertae sedis	Mortierellales	Mortierellaceae
467	94	11	0	12	0	1	7	5	TGAGCTCAAATTTGAAATCTGGCGGTCTACGGCCGTCCGAGTTGTAATCTATAGAGGTGTTTTCCGTGCCGGACCGTGTACAAGTCCCTTGGAACAGGGCGTCATAGAGGGTGAGAATCCCGTCCATGACACGGACTACCGGTGCTCTGTGATACACCTTCAAAGAGTCGAGTTGTTTGGGAATGCAGCTCAAAATGGGTGGTAAATTCCATCTAAAGCTAAATACAGGCGAGAGACCGATAGCGAA	Fungi	Basidiomycota	Agaricomycetes	Auriculariales	Exidiaceae	Exidia
475	1	51	0	0	0	0	0	7	AGAGCTCAAGCCGAAAATCGCGTGTGGCTCCTGTGGCAACACAGTCCACTGCGCGAATTGTAGTCTAGAGAAGCTGTATCAGCGAGTGGCCCAGGTACAAGTCCTTTGATAAAAGGCATCATAGAGGGTGAAAATCCCGTAGATGTATTTGCTGCCTGGAGATTCCGCCGCGTACGATCAGCTTTCACAGAGTCGGGTTGTTTGGGATTGCAGCCCTAAGTGGAAGGTAAATTCCTTCTAAAGCTAAATATCTGCGAGAGACCGATAGCGAA	Unknown
504	8	21	19	31	10	55	111	119	AGAGCTCAAATTTAAAATCTGGCAGTTCCCTGAGCTGTCCGAGTTGTAATCTAGAGAAGTGCTTTCCGTGCTGGACCGTGTACAAGTCTCTTGGAATGGAGCGTCATAGAGGGTGAGAATCCCGTCTTTGACATGGACTACCAGCGCTTCTGTGATGCACTCTCGAAGAGTCGAGTTGTTTGGGAATGCAGCTCAAAATGGGTGGTAAATTCCATCTAAAGCTAAATATGGGCGAGAGACCGATAGCGAA	Fungi	Basidiomycota	Agaricomycetes	Agaricales	Hygrophoraceae	Hygrocybe
505	4	1	3	0	5	0	94	108	AGAGCTCAAATTTGAAATCTGGCGGTCTCAGGCCGTCCGAGTTGTAATCTAGAGAGGTGTTTTCCGTGCCGGACCGTGTACAAGTCCCTTGGAACAGGGCGTCATAGAGGGTGAGAATCCCGTCCATGACACGGACTCCCGGTGCTCTGTGATACGCCTTCAAAGAGTCGAGTTGTTTGGGAATGCAGCTCAAAACGGGTGGTAAATTCCATCTAAAGCTAAATATTGGCGAGAGACCGATAGCGAA	Fungi	Basidiomycota	Agaricomycetes	Auriculariales	Exidiaceae	Exidia saccharina
514	1028	245	136	70	125	181	629	555	AGAGCTCAATTTGAAAATCGGTCACCTAAACGGGTCACCGAGTTGTAGCCTAGAGACGTACTATCAGCTGAAACCTGGGTATAAGTTCTTTGGAATGAGGCATCATAGAGGGTGAGAATCCCGTTTATGACCCAAAGCTTTCAGCGTACGATGTATGTTCATCGAGTCGAGTTGTTTGGGATTGCAGCTCTAAATGGGTGGTAAGTTTCATCTAAAGCTAAATATTGGCGAGAGACCGATAGCGAA	Rhizaria
545	0	5	1	0	0	3	189	96	TGAGCCTAAACCGTCGTTGTGTCAAGTCTGCAGACGTTGCAGCGGCGGTGTTGTAGGGCCGGGCTTGGTACCACTGCAGTGGTGCCGGGGAGTGACAAACCGATTTCTTAGTCGAACGATCTGGAACGATCGGCGATACAGGGTGACAGCCCCGTAGGCGAAAAGAGAGAGGCTCCCTAGTCTGGTTCCTGAGTACCGCGGGACACGTGAAACCCTGCGGGAAACCGGAAGGACCATCTTCCAAGGCTAAACACGTGCCTGCGACCGATAGTGAA	Animalia	Metazoa	Ecdysozoa	Ecdysozoa incertae sedis
569	35	414	12	13	14	26	80	76	AAAGCTCAAATTTAAAATCTGGCGGTCTCTGACTGTCCGAGTTGTAATCTAGAGAAGTGTTATCCGCGCTGGACCGTGTACAAGTCTCCTGGAATGGAGCGTCGTAGAGGGTGAGAATCCCGTCTTTGACACGGACTGCCAGGGCTTTGTGATGCGCTCTCGAAGAGTCGAGTTGTTTGGGAATGCAGCTCAAAATGGGTGGTAAATTCCATCTAAAGCTAAATATTGGCGAGAGACCGATAGCGAA	Fungi	Basidiomycota	Agaricomycetes	Agaricales
680	1	83	0	12	0	1	22	50	TTAGCTCAAATTTTAAATCTGCTAGGTTTACCTGTCAGAGTTGTAATTTAAAGAGGCGTTTTCCGCGTCATTGTTGGTCCAAATCCTTTGGGATAAGGTATCATGGAGGGTGAGAATCCCGTCCGGCCGACATCATGATGTTTTACGATACGCTTTCAAAGAGTCGAGTTGTTTGGGATTGCAGCTCAAAATGGGAGGTAAATTTCTCCTAAGGCTAAATATTGGCGAGAGACCGATAGCGAA	Fungi	Glomeromycota	Glomeromycetes	Glomerales	Glomeraceae	Glomus
689	0	1	206	5	8	15	0	28	AAAGCTCAAATTTGGAATCTGGTGTCCTTTCGCAGGGCATCCGAATTGTAATCTATAGAAACGTTTTCGAAGGTTTGCCCGGGTATAAGTCCTCTGGAACTGGGCATCATAGAGGGTGAGAATCCCGTCTTTGACCCGGAGCAATGCCTTTATGTGATACGTTTTCAACGAGTCGGTTTGTTTGGGAATGCAGACCAAAATGGGTGGTAAATTCCATCTAAAGCTAAATATAGGCGAGAGACCGATAGCGAA	Fungi	Fungi incertae sedis	Mucoromycotina
691	0	0	9	402	9	26	0	2	AGAGCTCAAATTTAAAATCTGGCTGTCTCTGGCAGTCCGAGTTGTAGTTTAGAGAAGTGTTATCTGCGCTGGCCTGTGCATAAGTTTCTTGGAAAAGAACATCATAGAGGGTGACAATCCCGTCTTTGGCACAGATAACCGGGGCTTTTGTGATACGCTCTCGACGAGTCGCGTTGTTTGGGAATGCAGCGCTAAATGGGTGGTAAATTCCATCTAAAGCTAAATATTGGCGAGAGACCGATAGCGAA	Fungi	Basidiomycota	Agaricomycetes	Agaricales	Clavariaceae	Ramariopsis
706	18	135	15	69	66	353	15	43	AAAGCTCAAATTTAAAATCTGGCAATCCTTGTGGTTGTCCGAGTTGTAATCTAGAGAAGTGCTATCCGCGCTGGACCGTGTACAAGTCTCCTGGAATGGAGCGTCACAGAGGGTGAGAATCCCGTCTTTGACACGGACCCCCAGGGCTTATGTGATGTGCTCTCAAAGAGTCGAGTTGTTTGGGAATGCAGCTCTAAATGGGTGGTAAATTCCATCTAAAGCTAAATATTGGCGAGAGACCGATAGCGAA	Fungi	Basidiomycota	Agaricomycetes	Agaricales	Tricholomataceae	Amanita
771	38	808	4	0	5	0	42	3	AGAGCTCAAATTTAAAATCTGGCAGCAATGTCCGAGTTGTAGTCTAGAGAAGCATCATCCGTGCTGGACCATGTACAAGTCTCTTGGAACAGAGCGTCATAGAGGGTGAGAATCCCGTCCTTGACATGGACTCCCAGTGCTTTGTGTTGTGCTCTCAACGAGTCGAGTTGTTTGGGAATGCAGCTCAAAATGGGTGGTAAATTCCATCTAAAGCTAAATATAGGCGAGAGACCGATAGCGAA	Fungi	Basidiomycota	Agaricomycetes	Cantharellales	Ceratobasidiaceae
869	35	45	422	77	198	179	180	82	AGAGCTCAAATTGAAAATCGGCTACCCAAGCGGGTTGTCGAATTGTAGCCTAGCGACATGTTGTCAGTGTGTGACCCAGGTATAAGTCTTTTGAAACAAGGCATCACAGAGGGTGAGAATCCCGTCTATGATCTGGAGTTCGCCACGTACGACGCGTGTTCATCGAGTCGAGTTGTTTGGGATTGCAGCTCTAAATGGCGGGTAAATTTCCGCTAAAGCTAAATATTGACATGACACCGATAGCGAA	Rhizaria
892	7	87	932	25	65	76	9	110	TGAGCTCAAATTTAAAATCTGGCTGGTTTACCAGTCCGAGTTGTAGTTTAAAGAAGCGTTTTCGGTGGCAGGCCGGGTATAAATCCTTTGGAACAGGGTATCATAGAGGGTGAGAATCCCGTCTTTGACTCGGCTGATGTTACTATGTGATACGTTTTCAAAGAGTCGAGTTGTTTGGGAATGCAGCTCAAAATGGGTGGTAAATTCCATCTAAAGCTAAATATAGGCGAGAGACCGATAGCGAA	Fungi	Fungi incertae sedis	Zygomycota incertae sedis	Mortierellales	Mortierellaceae	Mortierella globulifera
991	20	173	25	21	6	9	73	0	AGAGCTCAAGTTTAAAATCGGTATTCCAGGCGGGATTCCGAGTTGTAGTCTCGAGACGTGCTGTCTGCGGTGACGTCGGTACAAGTCCCTTGGAAGAGGGCATCAGAGAGGGTGACAATCCCGTCGCTGACCGACAGTTCGCCGCTTTCGACGTACGTTCACAGAGTCGGATTGCTTGGGAGTGCAGTCCTAATTGGGTGGTAAATTTCATCTAAAGCTAAATATCGACGAGAGACCGATAGCGAA	Viridiplantae	Streptophyta	Charophyceae	Charales	Characeae	Chara
1025	18	65	53	3	14	14	25	50	AATAGCTCAATCTGGGAATCGAGAGTGGAAGCCCACGCCTCGAATTGTATCCTAGAGACGTATTGTCAGCGTGTGACCTCGGTGCAAATCTTTTGAAACAAGGTATCATAGAGGGTGAGAATCCCGTCTCTGACCGAGAGTTCGCCGCGTACGACGTATGTTCGACGAGTCGAGTTGTTTGGGATTGCAGCTCTAAATGGGTGGTAAATTTCATCTAAAGCTAAATATCGACGAGAGACCGATAGCGAA	Rhizaria
1037	0	0	1088	41	51	74	7	1	AAAGCTCAAATTTAAAATCTGGCCGTTCTTGCAGCGGTCCGAGTTGTAGTTTAGAGAAGTGTTATCCGCGCTGGCCTGTGCAAAAGTTTCTTGGAAAAGAACATCATAGAGGGTGACAATCCCGTCTTTGGCACGGACAACCAGGGCATTTGTGATGCGCTCTCGACGAGTCGTGTTGTTTGGGAATGCAGCACTAAATGGGTGGTAAATTCCATCTAAAGCTAAATATTGGCGAGAGACCGATAGTGCA	Fungi	Basidiomycota	Agaricomycetes	Agaricales	Clavariaceae	Ramariopsis
1124	17	47	87	34	95	113	163	165	AAAGCTCAAATTTAAAATCTGGCGGTCTTTGGCCGTCCGAGTTGTAATCTAGAGAAGTGTTATCCGCGCTGGACCGTGTACAAGTCTCCTGGAATGGAGCGTCACAGAGGGTGAGAATCCCGTCTTTGACACGGACTACCAGGGCTTATGTGATGTGCTCTCGAAGAGTCGAGTTGTTTGGGAATGCAGCTCAAAATGGGTGGTAAATTCCATCTAAAGCTAAATATTGGCGAGAGACCGATAGCGAA	Fungi	Basidiomycota	Agaricomycetes	Agaricales	Tricholomataceae
1127	3696	374	18	17	17	14	80	1739	AAAGCTCAAATTTTGAATCTGGTGTCTTTGACTCCCGAGTTGTAATCTAGAGAAGTGTTTTCCGTGTCGGACCCATGCACAAGTTCCCTGGAACGGGGCGTCATAGAGGGTGAGAATCCCGTATATGGCATGGGACTGCCGATGCATTTGTGATACACTCTCAACGAGTCGAGTTGTTTGGGAATGCAGCTCAAAATGGGTGGTAAATTCCATCTAAAGCTAAATATTGGCGAGAAACCGATAGTGCA	Fungi	Basidiomycota	Agaricomycetes	Sebacinales
1157	464	78	528	39	54	82	210	621	AAAGCTCAAATTTAAAATCTGGTAGTCTCTGGCTGCCCGAGTTGTAATCTAGAGAAGCGTTATCCGCGTTGGACCGTGTACAAGTCTCCTGGAATGGAGCGTCATAGAGGGTGAGAATCCCGTCTTTGACACGGACTACCAAGGCTTTGTGATGCGCTCTCAAAGAGTCGAGTTGTTTGGGAATGCAGCTCTAAATGGGTGGTAAATTCCATCTAAAGCTAAATATAGGCGAGAGACCGATAGCGAA	Fungi	Basidiomycota	Agaricomycetes	Agaricales
1177	68	13	57	50	199	230	131	17	AGAGCTCAAAATTAAAATCCGTTGGTCTAACAGCCCGCGGAGTTGTAATCTAGAGAGGCTCTCTCAGTGCCAGCCTGGTTATAAGTCCCTTGAAACGGGGCATCATAGAGGGTGAGAATCCCGTCTTTGAGCCGGAGCTAAGCGCGTACGAGGAGTTTTCTAAGAGTCGCGTTGCTTGGGAGTGCAGCGCTAAATGGGTGGTAAAGTTCATCTAAAGCTAAATACTGGCGAGAGACCGATAGCGAA	Unknown
1200	53	39	99	53	200	177	93	28	AGAGCTCAAATTTGTAATCTGGCACTTTCAGTGTCCGAGTTGTAATCTCGAGAAGTATTTTCCGCGCCGGACCGCATACAAGTCTGTTGGAATACAGCGTCATAGTGGTGAGAACCCCGTAACTGATGCGGATGCCCGGTGCTTTGTGATATACTTTCGAAGAGTCGAGTTGTTTGGGAATGCAGCTCAAATTGGGTGGTAAATTCCATCTAAAGCTAAATATTGGAGCAAGACCGATAGCGAA	Fungi	Basidiomycota	Microbotryomycetes	Leucosporidiales	Leucosporidiales incertae sedis	Leucosporidium
1212	33	103	18	93	55	97	33	70	AAAGCTCAAATTTAAAATCTGGCTGGTTTACTAGTCCGAATTGTAGTTTAAAGAAGCGTTTTCGGTGGCAGCCTGGGTATAAATCCTTTGGAACAGGGTATCATAGAGGGTGAGAATCCCGTCTTTGACTCAGTGCATGCTACTATGTGATACGTTTTCAAAGAGTCGAGTTGTTTGGGAATGCAGCTCAAAATGGGTGGTAAATTTCATCTAAAGCTAAATATTGGCGAGAGACCGATAGCGAA	Fungi	Fungi incertae sedis	Zygomycota incertae sedis	Mortierellales	Mortierellaceae
1213	4	13	5	1	3	14	127	170	AGAGCTCAAATTTAAAATCTGACGGTGTATTCCGTCCGAGTTGTAGCCTAGAGAAGCATCATCCGCGCTGGACCATGTACAAGTCTCTTGGAACAGAGCGTCATAGAGGGTGAGAATCCCGTCCTTGACATGGACTCCCAGTGCTTTGTGTTGTGCTCTCGACGAGTCGAGTTGTTTGGGAATGCAGCTCAAAATGGGTGGTAAATTCCATCTAAAGCTAAATATTGGCGAGAGACCGATAGTGCA	Fungi	Basidiomycota	Agaricomycetes	Cantharellales	Ceratobasidiaceae
1231	14	167	31	18	45	456	0	1	AGAGCTCAAATTTAAAATCTGGCGTCCCTATGGTCGTCCGAGTTGTAGTCTGGAGAAGTGTTTTCCGTGTTGGACCGTGTATAAGTCTCTTGGAACAGGGCGTCATAGAGGGTGAGAATCCCGTCTTTGACACGGACTACCAATGCTTTGTGATGCGCTCTCAAAGAGTCGAGTTGTTTGGGAATGCAGCTCAAAATGGGTGGTAAATTCCATCTAAAGCTAAATACAGGCGAGAAACCGATAGTGAA	Fungi	Basidiomycota	Agaricomycetes	Thelephorales	Thelephoraceae
1242	3	44	138	65	64	844	806	65	AGAGCTCAAATTTAAAATCTGGCTGCCTCTGGTTGCCCGAGTTGTAGTCTGGAGAAGCGTTTTCCGTGTTGGACCGTGTATAAGTCTCTTGGAACAGGGCGTCATAGAGGGTGAGAATCCCGTCTTTGACACGGACTACCAATGCTTTGTGATGCGCTCTCAAAGAGTCGAGTTGTTTGGGAATGCAGCTCAAAATGGGTGGTAAATGCCATCTAAAGCTAAATATTGGCGAGAGACCGATAGCGAA	Fungi	Basidiomycota	Agaricomycetes	Thelephorales	Thelephoraceae	Tomentella
1304	10	22	33	13	35	63	216	282	AAAGCTCAAATTTAAAATCCGCTGGTCTAACAGCCGGCGGAGTTGTAATCTAGAGAGGGTCTCTCAGTGCCAGCCTGGTTATAAGTCCCTTGAAACGGGGCATCATAGAGGGTGAGAATCCCGTCTTTGAGCCGGAGCTAAGTACGTACGAGGACCTTTCCAAGAGTCGCGTTGCTTGGGAGTGCAGCGCTAAATGGGTGGTAAAGTTCATCTAAAGCTAAATACTGGCGAGAGACCGATAGCGAA	Unknown
1349	0	1	36	924	35	74	0	5	AAAGCTCAAATTTAAAATCTGGCGGTTTTTGACCGTCCGAGTTGTAATCTAGAGAAGTGTTACCTGTGCTGGACCGTGTACAAGTCTCCTGGAATGGAGCATCATGGAGGGTGAGAATCCCGTCTTTGACATGGACTGCCTGCACGTCATGGTGCGCTCTCGAAGAGTCGAGTTGTTTGGGAATGCAGCTCAAAATGGGTGGTGAACTCCATCTAAAGCTAAATATTGGCGAGAGACCGATAGCGAA	Fungi	Basidiomycota	Agaricomycetes	Agaricales	Cortinariaceae	Inocybe
1578	120	420	94	55	355	351	2158	2759	AAAGCTCAAATTTAAAATCTGGCGGTCTTTGGCCGTCCGAGTTGTAATCTAGAGAAGTGTTATCCGCGCTGGACCGTGTACAAGTCTCCTGGAATGGAGCGTCATAGAGGGTGAGAATCCCGTCTTTGACACGGACTGCCAGGGCTTTGTGATGCGCTCTCAAAGAGTCGAGTTGTTTGGGAATGCAGCTCAAAATGGGTGGTAAATTTCATCTAAAGCTAAATATGGGTGAGAGACCGATAGCGAA	Fungi	Basidiomycota	Agaricomycetes	Agaricales
1614	2	4	5	180	10	18	15	10	AAAGCTCAAATTTAAAATCTGGCGGTCTTTTGGCTGTCCGAGTTGTAATCTAGAGAAGTGTTATCCGTGTTGGACCATGTACAAGTCTCCTGGGATGGAGCATCATAGAGGGTGAGAATCCCGTCTTTGACATGGACTACCAATGCTTTGTGATGCGCTCTCAAAGAGTCGAGTTGTTTGGGAATGCAGCTCAAAATGGGTGGTAAATTCCATCTAAAGCTAAATATTGGCGAGAGACCGATAGCGAA	Fungi	Basidiomycota	Agaricomycetes	Agaricales	Bolbitiaceae	Conocybe
1646	340	36	346	132	1106	631	515	11	AGAGCTCAAATTTAAAATCCGCTGGTCTAACAGCCGGTGGAGTTGTAATCTAGAGAGGCTCTCAGTGCCCTGGTTATAAGTCCCTTGAAACGGGGCATCATAGAGGGTGAGAATCCCGTCTTTGAGCCGGAGCTAAGTACGTACGAGGAGTTTTCTAAGAGTCGCGTTGCTTGGGAGTGCAGCGCTAAATGGGTGTGTAAAGTTCATCTAAAGCTAAATACTGGCGAGAGACCGATAGCGAA	Fungi
1719	7481	1022	541	9682	1094	1795	3	74	AAAGCTCAAATTTAAAATCTGGCGGTCCCTGTGGCCGTCCGAGTTGTAATTTAGAGAAGTGTTATCCGCGCTGGACCGTGTACAAGTCTCCTGGAATGGAGCGTCATAGAGGGTGAGAATCCCGTCTTTGACACGGACTACCAGGGCTATGTGATGCACTCTCGACGAGTCGAGTTGTTTGGGAATGCAGCTCAAAATGGGTGGTAAATTCCATCTAAAGCTAAATATAGGCGAGAGACCGATAGCGAA	Fungi	Basidiomycota	Agaricomycetes
1774	59	4	155	17	3	22	35	15	ACAGCTCAAACTTAAAATCGAGTGCCCCAACGGGTACCCGAGTTGTAATCTAAAGACTTGCTGTCAGTGTGTGACTCCGGTATAACTCTTTTGGAACAAGGGATCATAGAGGGTGACAATCCCGTCTGTGACCGGAAGTTCACCGCGTACGACGCATGTTCTCAGAGTCGAGTAGCTTGGGATTGCTGCTCAAATTGGGTGGTAAACTTCATCTAAAGCTAAATATTGGCCAGAGACCGATAGCGAA	Rhizaria
1790	15	35	48	220	21	32	45	54	AGAGCTCAAAATGAAAATCGACTACCCAAGCGGGTTGTCGAATTGTAGCCTAGAGACACGTTGTCAGTGTGTGACCCAGTTTTAAGTCTTTTGAAACAAGGCATCACAGAGGGTGAGAATCCCGTCTTTGATCTGGAGTTCGCCACGTACGACGCGTGTTCATCGAGTCGAGTTGTTTGGGATTGCAGCTCTAAATGGCGGGTAAATTTCCGCTAAAGCTAAATATTGGCGAGAGACCGATAGCGAA	Rhizaria
1793	4	68	4	0	0	0	0	0	AGAGCTCAAACCGAAAATCTCTGCCCGCCAGCCGGGCAGCGAATTGTGGTCTATGGAGGCGTGTTCAGCGTGCGGCGCCGGCCTAAGTCCGTTGGAAGACGGCGCCTGGGAGGGTGATAGCCCCGTTCTTGGCTGGATGTCCGCCGCGTACGAACCGTTCTCTAAGAGTCGGCTTGCTTGGGAGTGCAGGCCTAAGTGGGTGGTAAATTTCATCCAAAGCTAAATATCTGTGGGAGACCGATAGCGAA	Animalia
1798	0	1	222	46	7	4	6	0	AAAGCTCAACTTGAAAATCTGCTTTAGTCAGCCGAATTGTAGTCTATAGAAGGCATTGTCAGCTCAGTCCCTGATACAATAAGCTGGAAAGCTTAAACATTGAGGGTGATATTCCCGTCTATGATTAGGAGCTACTGGGCGTACGACAGTCTTTCATCGAGTCGGGTTGCTTGGGAGTGCAGCTCTAAATGGGTGGTAAATTCCATCTAAAGCTAAATAATGGCAAGAAACCGATAGCGAA	Unknown
1875	2	0	68	171	63	125	6	12	AAAGCTCAAATTTAAAATCTGGTGGTCTTTGGCCATCCGAGTTGTAATTTAGAGAAGTGTCTTCCGCGCTGGACCGTGCACAAGTCTCCTGGAATGGAGCGTCATAGAGGGTGAGAATCCCGTCTTTGACACGGACTGCCAGGGCTATGTGGTGCGCTCTCAACGAGTCGAGTTGTTTGGGAATGCAGCTCAAAATGGGTGGTAAATTCCATCTAAAGCTAAATATTGGCGAGAGACCGATAGCGAA	Fungi	Basidiomycota	Agaricomycetes
1884	0	0	49	555	37	107	12	60	AAAGCTCAAATTTAAAATCTGGCGGTCCTTGTGGCCGTCCGAGTTGTAATTTAGAGAAGTGTTATCCGCGCTGGACCGTGTACAAGTCTCCTGGAATGGAGCGTCATAGAGGGTGAGAATCCCGTCTTTGGCATGGAATCCCAGGGCTTCTGTGATGCGCTCTCGACGAGTCGAGTTGTTTGGGAATGCAGCTCAAAATGGGTGGTAAATTCCATCTAAAGCTAAATATAGGCGAGAGACCGATAGCGAA	Fungi	Basidiomycota	Agaricomycetes
1972	86	7	33	227	159	71	45	10	AAAGCTCAAATTTTGAATCTGGTGTCTTTGACTCCCGAGTTGTAATCTAGAGAAGTGTTTTCCGTGTCGGACCGCGTACAAGTTCCCTGGAACGGGGCGTCATAGAGGGTGAGAATCCCGTATATGCCGTGGACTACCGATGCTCTGTGATACACTCTCAACGAGTCGAGTTGTTTGGGAATGCAGCTCAAAATGGGTGGTAAATTCCATCTAAAGCTAAATATTGGCGAGAGACCGATAGCGAA	Fungi	Basidiomycota	Agaricomycetes	Sebacinales	Sebacinaceae	Sebacina
1997	2	4	48	83	262	448	6	9	AAGGCTCAAATTTAAAATCTGGTGGTCTTTGGCCATCCGAGTTGTAATTTAGAGAAGCGTCTTCCGCGCTGGACCGTGCACAAGTCTCCTGGAATGGAGCGTCATAGAGGGTGAGAATCCCGTCTTTGACACGGACTACCAGGGCTTTATGTGATGCGCTCTCGAAGAGTCGAGTTGTTTGGGAATGCAGCTCAAAATGGGTGGTAAATTCCATCTAAAGCTAAATATTGGCGAGAGACCGATAGCGAA	Fungi	Basidiomycota	Agaricomycetes
2056	5	4	3	9	204	20	1	2	AGAGCTCAAATTTGTAATCTGGCACTTTCAGTGTCCGAGTTGTAATCTCGAGAAGTGTTTTCCGCGCTGGACCGCATACAAGTCTGTTGGAATACAGCGTCATAGTGGTGAGAACCCCGTAACTGATGCGGACGCCCAGTGCTTTGTGATACACTTTCGAAGAGTCGAGTTGTTTGGGAATGCAGCTCAAAATGGGTGGTAAATTCCATCTAAAGCTAAATATAGGCGAGAGACCGATAGCGAA	Fungi	Basidiomycota	Microbotryomycetes	Sporidiobalales	mirosporic Sporidiobalales	Rhodotorula
2090	39	321	991	56	64	271	67	1053	AAAGCTCAAATTTAAAATCTGGTAGTCTTTGGCTGCCCGAGTTGTAATCTAGAGAAGTGTTATCCGCGCTGGACCGTGTACAAGTCTCCTGGAATGGAGCGTCGTAGAGGGTGAGAATCCCGTCTTTGACACGGATTACCAGGGCTTTGTGATGCGCTCTCAAAGAGTCGAGTTGTTTGGGAATGCAGCTCTAAATGGGTGGTAAGTTCCATCTAAAGCTAAATATTGGCGAGAGACCGATAGCGAA	Fungi	Basidiomycota	Agaricomycetes	Agaricales	Entolomataceae	Entoloma
2125	26	24	131	105	136	37	101	146	AGAGCTCAAATTTAAAATCCGCTGGTCTAACAGCCTGTGGAGTTGTAATCTAGAGAGGCTCTCTCAGTGCCAGCCTGGTTATAAGTCCCTTGAAACGGGGCATCAAAGAGGGTGAGAATCCCGTATTTGAGCCGGCTAAGTACGTACGAGGAGCTTTCCAAGAGTCGCGTTGCTTGGGAGTGCAGCGCTAAATGGGTGGTAAAGTTCATCTAAAGCACTGGCGAGAGACCGATAGCGAA	Unknown
2178	51	118	172	47	119	88	618	519	AGAGCTCAATTTGAAAATCGATTTCCCAAACGGGACATCGAATTGTAGCCTAGAGACGTACTATCAGCTGAAACCTGGGTATAAGTTCTTTGGAATGAGGCATCATAGAGGGTGAGAATCCCGTATATGACCCAAAGCTTTCAGCGTACGATGTATGTTCATCGAGTCGAGTTGTTTGGGATTGCAGCTCTAAATGGGTGGTAAATTCCATCTAAAGCTAAATATTGGCGAGAGACCGATAGCGAA	Rhizaria
2247	9	18	13	1	67	6	755	68	AAAGCTCAAATTTAAAAGCTGGTGGTCTCAGGCCGCCCGCGTTGTAATCTAGAGAAGTGTTATCCGCGCTGGACCGTGTACAAGTCTCCTGGAATGGAGCGTCATAGAGGGTGAGAATCCCGTCTTTGACACGGACTGCCAGGGCTTTGTGATGCGCTCTCAAAGAGTCGAGTTGTTTGGGAATGCAGCTCAAAATGGGTGGTAAATTCCATCTAAAGCTAAATATTGGCGAGAGACCGATAGCGAA	Fungi	Basidiomycota	Agaricomycetes	Agaricales	Cortinariaceae	Galerina
2367	3	74	0	0	0	0	0	16	AAAGCTCAAATTTGAAATCTGGCTTCCTTAACCGGTTGTCCCGAATTGTAATTTATAGAAGCGTTTTCCGAGGTAGCCCAGGTATAAGTCCTTTGGAACTGGGCATCATAGAGGGTGAGAATCCCGTCTTTGACCTGGAGCATGCCTCGTATGTGATACGTTTTCAAAGAGTCGGTTTGCTTGGGAATGCAGACCAAAATGGGTGGTAAATTCCATCTAAAGCTAAATATAGGCGAGAGACCGATAGCGAA	Fungi	Chytridiomycota	Chytridiomycetes	Rhizophydiales	Rhizophydiales incertae sedis
2425	10	165	21	5	10	51	16	16	AGAGCTCAAATTTAAAATCTGGCGTGCCTCTGGTCGTCCGAGTTGTAGTCTGGAGAAGCGTTTTCCGTGTTGGACCGTGTATAAGTCTCTTGGAACAGGGCGTCATAGAGGGTGAGAATCCCGTCTTTGACACGGACTACCAGTGCATTGTGGTATGCTCTCAAAGAGTCGAGTTGTTTGGGAATGCAGCTCAAAATGGGTGGTAAATTCCATCTAAAGCTAAATATTGGCGAGAGACCGATAGCGAA	Fungi	Basidiomycota	Agaricomycetes	Thelephorales	Thelephoraceae	Tomentella
2441	140	915	116	578	1190	265	710	298	TGAGCTCAAATTTAAAATCTGGCCGGTTTACTGGTCCGAATTGTAGTTTAAAGAAGCGTTTTCGGTGGCAGCCTGGGTATAAATCCTTTGGAATAGGGTATCATAGAGGGTGAGAATCCCGTCTTTGACTCAGTGCATGCTACTATGTGATACGTTTTCAAAGAGTCGAGTTGTTTGGGAATGCAGCTCAAAATGGGTGGTAAATCTCATCTAAGGCTAAATATTGGCGAGAAACCGATAGCGAA	Fungi	Fungi incertae sedis	Zygomycota incertae sedis	Mortierellales	Mortierellaceae	Mortierella
2458	18	441	34	45	5	43	133	153	AGAGCTCAAATTTAAAATCTGGCAGTTCCCTGAGCTGTCCGAGTTGTAATCTAGAGAAGTGTCTTCCGTGCCGGACCGTGTACAAGTCTCTTGGAATGGAGCGTCATAGAGGGTGAGAATCCCGTCTTTGACACGGAACTACCAGTGCTTTTGTGATGCACTCTCAAAGAGTCGAGTTGTTTGGGAATGCAGCTCAAAATGGGTGGTAAATTCCATCTAAAGCTAAATATGGGCGAGAGACCGATAGCGAA	Fungi	Basidiomycota	Agaricomycetes	Agaricales	Hygrophoraceae	Hygrocybe
2551	111	82	24	40	55	29	143	100	AGAGCTCAATTTGAAAATCGACTTCCCAGACGGGACGTCGAGTTGTAGCCTAGAGACGTACTATCAGCTGAAACCTGGGTATAAGTTCTTTGGAATGAGGCATCATAGAGGGTGAGAATCCCGTATATGACCCAAAGCTTTCAGCGTACGATGTATGTTCATCGAGTCGAGTTGTTTGGGATTGCAGCTCTAAATGGGTGGTAAGTTTCATCTAAAGCTAAATATTGGCGAGAGACCGATAGTGCA	Rhizaria
2604	30	93	2	34	18	37	25	33	TGAGCTCAAATTTAAAATCTGGCTGGTTTTACTGGTCCGAATTGTAGTTTAAAGAAGCGTTTTCGGTGGCATCTTGGGTATAAATCCTTTGGAATAGGGTATCATAGAGGGTGAGGATCCCGTCTTTGACTCAGTGCATGCTACTATGTGATACGTTTTCAAAGAGTCGAGTTGTTTGGGAATGCAGCTCAAAATGGGTGGTAAATTTCATCTAAAGCTAAATATTGGCGAGAGACCGATAGCGAA	Fungi	Fungi incertae sedis	Zygomycota incertae sedis	Mortierellales	Mortierellaceae
2650	26	4	127	44	26	80	0	0	AAAGCTCAAATTTAAAATCTGGCGGTCCCTGTGGCCGTCCGAGTTGTAATTTAGAGAAGTGTTATCCGCGTTGGACCGTGTACAAGTCTCCTGGAATGGAGCGTCATAGAGGGTGAGAATCCCGTCTTTGACACGGACTGCCAAGGCATTGTGATACGCTCTCAAAGAGTCGAGTTGTTTGGGAATGCAGCTCAAAACGGGTGGTAAATTCCATCTAAAGCTAAATATAGGCGAGAGACCGATAGCGAA	Fungi	Basidiomycota	Agaricomycetes	Agaricales
2670	112	195	36	108	60	81	52	290	AAAGCTCAAATTTAAAATCTGGCGGTTCTTGCAGCCGCCCGAGTTGTAATCTAGAGAAGTGCTATCCGCGCTGGACCGTGTACAAGTCTCCTGGAATGGAGCGTCATAGAGGGTGAGAATCCCGTCTTTGACACGGACTGCCAGGGCTTATGTGATACGCTCTCGAAGAGTCGAGTTGTTTGGGAATGCAGCTCAAAATGGGTGGTAAATTCCATCTAAAGCTAAATATTGGCGAGAGACCGATAGCGAA	Fungi	Basidiomycota	Agaricomycetes	Agaricales	Tricholomataceae
2710	24	68	41	54	55	94	0	0	AAAGCTCAAATTTGAAATCTGGCGTCTCCGGCGTCCGAGTTGTATTCTGGAGAAGCGTTTTCCGTGCTGGACCGTGTACAAGTCCCTTGGAACAGGGCGTCATAGAGGGTGAGAATCCCGTCTTTGACACGGGCTACCAGTGCTTTTGCGATGCACTCTCGAAGAGTCGAGTTGTTTGGGAATGCAGCTCAAAATGGGTGGTAAATTCCATCTAAAGCTAAATATAGGCGAGAGACCGATAGCGAA	Fungi	Basidiomycota	Agaricomycetes	Trechisporales	Hydnodontaceae
2735	36	38	18	14	8	33	129	164	AGAGCTCAATTTGAAAATCGATTACCTAAACGGGTCATCGAATTGTAGCCTAGAGACGTACTATCAGCTGACACCTGGGTATAAGTTCTTTGGAATGAGGCATCATAGAGGGTGAGAATCCCGTATATGACCCAAAGCTGCCAGCGTACGATGTATGTTCCTCGAGTCGAGTTGTTTGGGATTGCAGCTCTAAATGGGTGGTAAGTTTCATCTAAAGCTAAATATACGCGAGAGACCGATAGCGAA	Rhizaria
2745	0	2	171	279	209	413	0	2	AAAGCTCAAATTTAAAATCTGGCATGCCTTTGGCTGTCCGAGTTGTAGTCTGGAGAAGTGTTTTCCGTGCTGGACCGTGTACAAGTCCCTTGGAATAGGGCGTCATAGAGGGTGAGAATCCCGTCTTTGACACGGACTGCCAGGGCTTCTGTGATGCACTTTCAAAGAGTCGAGTTGTCTGGGAATGCAGCTCAAAATGGGTGGTAAATTCCATCTAAAGCTAAATATAGGCGAGAGACCGATAGCGAA	Fungi	Basidiomycota	Agaricomycetes	Polyporales	Fomitopsidaceae	Postia
2747	33	15	14	42	206	55	134	38	AGAGCTCAATTTGAAAATCGATTACCCCAACGGGTCATCGAATTGTAGCCTAGAGACGTGCCATCAGCTGAGACCTGGGTATAAGTTCTTTGGAACGAGGCATCATAGAGGGTGAGAATCCCGTATATGACCCAAAGCTTTCAGCGTACGATGCATGTTCATCGAGTCGAGTTGTTTGGGATTGCAGCTCTAAATGGGTGGTAAGTTTCATCTAAAGCTAAATAATGGCGAGAGACCGATAGCGAA	Rhizaria
2765	1	2	13	0	14	36	97	127	AAAGCTCAAATTTAAAATCTGGCAGCCTTTGGCAGTCCGAGTTGTAATCTAGAGAAGTGTTACCCGCGTCGGACCGTGTACAAGTTTCCTGGAATGGAGCGTCATAGAGGGTGAGAATCCCGTCTTTGACACGGACTACCGAGGCTTTGTGGTGCGCTCTCAAAGAGTCGAGTTGTTTGGGAATGCAGCTCAAAATGGGTGGTAAATTCCATCTAAAGCTAAATATGGGCGAGAGACCGATAGCGAA	Fungi	Basidiomycota	Agaricomycetes	Agaricales	Psathyrellaceae	Corprinopsis
2780	123	14	73	70	2	7	28	98	AGAGCTCAAACTTGAAATCCGCGGGCGTAACACCTCGTGGAGATGTAGTCTGGAGACGCTCTCTCAGTGCGAGACCGGCTATAAGTCCCCTGGAAAGGGGCATCCTAGAGGGTGAGAATCCCGTTTAGGATCTCTGTGCGTACGAGGAACGTTCCAAGAGTCGCGTTGCTTGGGAGTGCAGCGCAAAATGGGTGGTAAAGTTCATCTAAAGCTAAATACCGGCGAGAGACCGATAGCGAA	Unknown
2787	1	0	11	0	2	2	19	113	AAAGCTCAAATTTAAAATCTGGTGGCCTCAGGTCATCCGAGTTGTAATCTATAGAAGTGTTTTCCGTGCTGGCTCATGTACAAGTCCCTTGGAACAGGGCGTCATAGAGGGTGAGAATCCCGTCCTTGACATGAACTACCAGTGCTCTGTGATACATTTTCAACGAGTCGAGTTGTTTGGGAATGCAGCTCAAAATGGGTGGTAAATTCCATCTAAAGCTAAATATTGGCGAGAGACCGATAGCGAA	Fungi	Basidiomycota	Tremellomycetes	Filobasidiales	mitosporic Filobasidiales	Cryptococcus magnus
2849	0	0	102	392	151	290	8	11	AAAGCTCAAATTTAAAATCTGGTGGTCTTTGGCCATCCGAGTTGTAATTTAGAGAAGTGTCTTCCGCGCTGGACCGTGCACAAGTCTCCTGGAATGGAGCGTCATAGAGGGTGAGAATCCCGTCTTTGACATGGACTACCAGTACTTTGTGATGCGCTCTCAAAGAGTCGAGTTGTTTGGGAATGCAGCTCAAAATGGGTGGTAAATTCCATCTAAAGCTAAATATTGGGGAGAGACCGATAGCGAA	Fungi	Basidiomycota	Agaricomycetes
2878	26	68	47	70	75	165	85	161	TGAGCTCAAATTTGAAATCTGGCTGGTTTACCGGTCCGAGTTGTAATTTAAAGAAGCGTTTTCGGTGACAGGCCGGGTATAAATCCTTTGGAACAGGGTATCATAGAGGGTGAGAATCCCGTCTTTGACTCAGTGCATGCTACTATGTGATACGTTTTCAAAGAGTCGAGTTGTTTGGGAATGCAGCTCAAAATGGGTGGTAAATTCCATCTAAAGCTAAATATTGGCGAGAGACCGATAGCGAA	Fungi	Fungi incertae sedis	Zygomycota incertae sedis	Mortierellales	Mortierellaceae	Mortierella
2933	0	0	24	24	53	229	0	0	AAAGCTCAAATTTAAAATCTGGTGGTCTTTGGCCATCCGAGTTGTAATTTAGAGAAGCGTCTTCCGCGCTGGACCGTGCACAAGTCTCCTGGAATGGAGCGTCATAGAGGGTGAGAATCCCGTCTTTGACATGGACTACCAGGGCTTTGTGATGTGCTTTCAAAGAGTCGAGTTGTTTGGGAATGCAGCTCTAAATGGGTGGTAAATTCCATCTAAAGCTAAATATTGGCAAGAGACCGATAGCGAA	Fungi	Basidiomycota	Agaricomycetes
2954	3	8	8	0	18	26	84	107	AAAGCTCAAATTTTAAATCTGATAGTCTTTGGCTGTCCGAGTTGTAATCTAGAGAAGCGTTATCCGCGCTGGACCGTGTATAAGTCTCCTGGAATGGAGCGTCATAGAGGGTGAGAATCCCGTCCTTGACACGGACTACCAGGGCTTTGTGATGCGCTCTCAACGAGTCGAGTTGTTTGGGAATGCAGCTCTAAATGGGTGGTAAATTCCATCTAAAGCTAAATATTGGCGAGAGACCGATAGCGAA	Fungi	Basidiomycota	Agaricomycetes	Agaricales

## Sheet: Peat LSU200_LSU481
#peat upper/lower horizon read count data, FASTA sequence, BLAST IDs for LSU200-F/LSU481-R primers
#OTU ID	P0_7	P0_18	P0_10	P0_1	P0_2	P0_19	P0_11	P0_3	P0_17	P0_5	P0_6	P0_14	P0_20	P0_13	P0_21	P0_24	Seq	Kingdom	Phylum	Class	Order	Family	Genus
0	122617	44051	2295	48397	19677	24318	9618	93873	5543	10664	12082	8024	2898	6952	14418	7959	AAAGCTCAAATTTAAAATCTGGCGGTTCTTGTGGCCGTCCGAGTTGTAATTTAGAGAAGTGTTATCCGCGCTGGACCGTGTACAAGTCTCCTGGAATGGAGCGTCATAGAGGGTGAGAATCCCGTCTTTGACACGGACTGCCAGGGCATTGTGATGCGCTCTCGAAGAGTCGAGTTGTTTGGGAATGCAGCTCAAAATGGGTGGTAAATTCCATCTAAAGCTAAATATTGGGGAGAGACCGATAGCGAA	Fungi	Basidiomycota	Agaricomycetes	Agaricales	Tricholomataceae	Mycena
1	1949	23619	10548	11049	100121	18499	52895	90123	2944	473	1465	4697	1781	2134	942	713	AAAGCTCAAATTTAAAATCTGGCGGTCCTCGCGGCCGTCCGAGTTGTAATCTGGAGAAGCGTTTTCCGCGTCGGACCGTGTACAAGTCTTCTGGAATGGAGCGTCGTAGAGGGTGAGAATCCCGTCTCTGACACGGACCGCCGATGCTTTTGTGATACGCTCTCGAAGAGTCGAGTTGTTTGGGAATGCAGCTCAAAATGGGTGGTAAATTCCATCTAAAGCTAAATATTGGCGAGAGACCGATAGCGAA	Fungi	Basidiomycota	Agaricomycetes	Atheliales	Atheliaceae	Tylospora
2	1254	14251	3713	9216	3389	20667	1830	4780	190344	6284	2712	17183	10594	31070	3828	1024	AAAGCTCAAATTTAAAATCTGGCGGTCTTTGGCTGTCCGAGTTGTAGTCTGGAGAAGTGTTTTCCGCGCTGGACCGTGTACAAGTCTCTTGGAACAGAGCGTCATAGAGGGTGAGAATCCCGTCTTTGACACGGACTACCAGTGCTATGTGATGCGCTCTCAAAGAGTCGAGTTGTTTGGGAATGCAGCTCAAAATGGGTGGTAAATTCCATCTAAAGCTAAATATTGGCGAGAGACCGATAGCGAA	Fungi	Basidiomycota	Agaricomycetes	Polyporales	Meruliaceae	Cymatoderma
3	3519	9867	16928	4335	28377	28895	7627	46454	2202	1909	1691	1613	1995	1119	717	919	AGAGCTCAAATTTAAAATCTGGCGGTTATGCCGTCCGAGTTGTAGTCTAGAGAAGCATCATCTACGCTGGACCATGTACAAGTCTCTTGGAACAGAGCGTCATAGAGGGTGAGAATCCCGTCCTTGACATGGACTCCCAGTGTTCTGTGTTGTGCTCTCAACGAGTCGAGTTGTTTGGGAATGCAGCTCAAAATGGGTGGTAAATTCCATCTAAAGCTAAATATTGGCGAGAGACCGATAGCGAA	Fungi	Basidiomycota	Agaricomycetes	Cantharellales	Ceratobasidiaceae	Ceratobasidium
4	13733	7309	27901	25325	13288	24659	24655	29702	1528	1118	1541	1716	947	1057	1385	949	AGAGCTCAAACTTGAAATCCGTGGGTGTAGCAACTCATGGAGATGTAGTCTGGAGACGTTCTCTCAGTGCGAGACCGGCTATAAGTCCCTTGGAATGGGGCATCATAGAGGGTGAGAATCCCGTTTATGAGCTGGATCTCTGTGCGTACGAGGAGCGTTCCAAGAGTCGCGTTGCTTGGGAGTGCAGCGCAAAATGGGTGGTAAAGTTCATCTAAAGCTAAATACCGGCGAGAGACCGATAGCGAA	Rhizaria
5	8	66	162349	4	86	6	4004	4	0	26	53	278	9	21	2	1	AGAGCTCAGTTTTGAAATCTGGCAGTCATTCACTGTCCGAGTTGTAAATTGAAGAGATTGTCATCCACACTGGACCATGTCTAAATTGTAATGATCCACAGTCCTTTGATGGAGTATCAGAGAGGGTAATAATCCCGTCTTTAACGTGGACTCCCAGTGTTTATGTGATGCATTCTCTCAGAGTCGAGTAGTTTGGGAATGCTGCTCTAATGGGAGGTAAACTCCTTCTAAAGCTAAATATTGGCGAGAGACCGATAGCGAA	Fungi	Basidiomycota	Agaricomycetes	Cantharellales	Cantharellaceae	Craterellus
6	9027	3653	8653	2135	15738	16922	33077	17964	1324	739	1232	417	780	147	2133	1338	AAAGCTCAAATTTAAAATCTGGTGGTTCTTGCAGCCATCCGAGTTGTAATTTAGAGAAGTGCTATCCGCGCTGGACCGTATACAAGTCTCCTGGAATGGAGCGTCATAGAGGGTGAGAATCCCGTCTTTGATACGGACTGCCAGGGCTTTGTGATGCGCTCTCGAAGAGTCGAGTTGTTTGGGAATGCAGCTCAAAATGGGTGGTAAATTCCATCTAAAGCTAAATATTGGCGAGAGACCGATAGCGAA	Fungi	Basidiomycota	Agaricomycetes	Agaricales	Tricholomataceae	Mycena
7	1277	1915	4888	1131	2731	927	5923	759	9519	13722	12596	4711	3542	9973	3614	8523	AAAGCTCAACTTGAAAATCTGCCGCAAGGCCGAATTGTAGTCTATAGAAGGCATTGTCAGCTCAGTCCCTGATACAATAAGCTGGAAAGCTTAAACATTGAGGGTGATATTCCCGTCTATGATTAGGAGTACTGGGCGTACGACAGTCTTTCATCGAGTCGGGTTGCTTGGGAGTGCAGCTCTAAATGGGTGGTAAATTCCATCTAAAGCTAAATAATGGCAAGAAACCGATAGCGAA	Unknown
8	9543	8086	4453	3634	2889	11821	7883	6938	649	364	440	461	448	222	613	526	TGAGCTCAAATTTGAAATCTGGCTGGTTTACTAGTCCGAATTGTAGTTTATAGAAGCGTTTTCGGTGGCAGTCTCGGTATAAATCCTTTGGAATAGGGTATCATAGAGGGTGAGAATCCCGTCTTTGACTGAGAATATGCTACTATGTGATACGTTTTCAAAGAGTCGAGTTGTTTGGGAATGCAGCTCAAAATGGGTGGTAAATTTCATCTAAAGCTAAATATTGGCGAGAGACCGATAGCGAA	Fungi	Zygomycota	Mucoromycotina	Mortierellales	Mortierellaceae	Mortierella
9	20402	8056	454	1161	1526	1580	1037	24949	447	973	1252	54	264	29	1202	754	TGAGCTCAAATTTAAAATCTGGCAGTCTTACTGTCCGAGTTGTAATCTGGAGAAGCATTTTCCGTGTCAGACCGTGTACAAGTCTCTTGGAATAGAGCGTCATAGAGGGTGAGAATCCCGTCCATGACACGGACCGCTGATGCTTTGTGATATGCTCTCGAAGAGTCGAGTTGTTTGGGAATGCAGCTCAAAATGGGTGGTAAATTCCATCTAAAGCTAAATATTGGCGAGAGACCGATAGCGAA	Fungi	Basidiomycota	Agaricomycetes	Hymenochaetales	Schizoporaceae	Hyphodontia
10	17785	8723	2819	3035	5298	13539	7345	2130	325	202	831	145	434	59	581	654	ACAGCTCAAAATGAAAATCGGGTGCCCCAAAGGGTATTCGAGTTGTAATCTAAAGGCATGATATCTGCGTGTGACCCGGGTATAACTCTTTTGGAACAAGGGATCATAGAGGGTGAAAATCCCGTCTTTGACCCGGAGTTCGCCGCGTACGATTCATGTCCAACGAGTCGAGTAGCTTGGGATTGCTGCTCAAAATGGGTGGTAAACCTCATCTAAAGCTAAATACTGGCCAGAGACCGATAGCGAA	Rhizaria
11	10594	2608	7612	12337	988	39908	5145	2477	3253	897	827	139	1492	222	169	39	AAAGCTCAAATTTAAAATCTGGCAGTCTTTGGCTGTCCGAGTTGTAGTCTGGAGAAGCGTTTTCCGCGCTGGACCGTGTATAAGTTGCTTGGAATAGTGCATCATAGAGGGTGAGAATCCCGTCTTTGACACGGACTACCAGTGCTTTGTGATGCGCTCTCAAAGAGTCGAGTTGTTTGGGAATGCAGCTCAAAATGGGTGGTAAATTCCATCTAAAGCTAAATATTGGCGAGAGACCGATAGCGAA	Fungi	Basidiomycota	Agaricomycetes	Corticales	Corticaceae	Hyphoderma
12	1020	339	8930	31239	2231	6434	42092	6011	443	101	80	171	149	163	137	43	AAAGCTCAAATTTTGAATCTGGTGTCTTTGGCGCCCGAGTTGTAATCTAGAGAAGTGTTTTCTGCCTCGGACCACACATAAATTCCCTGGAATGGGGTGTCATAGAGGGTGAGAATCCCGTTTGTGGTGTGGACTACCTTGGCTCTGTGATACACTCTCAACGAGTCGAGTTGTTTGGGAATGCAGCTCAAAATGGGTGGTAAATTCCATCTAAAGCTAAATACTGGCGAGAGACCGATAGCGAA	Fungi	Basidiomycota	Agaricomycetes	Sebacinales	Sebacinaceae	Sebacina
13	7140	5733	3382	817	4996	769	4626	5095	173	414	621	447	197	410	467	507	TGAGCTCAAATTTGAAATCTGGCTGGTTTACTAGTCCGAGTTGTAATTTAAAGAAGCGTTTTCGGTGGCAGCCTGGGTATAAATCCTTTGGAATAGGGTATCATAGAGGGTGAGAATCCCGTCTTTGACCTAGTGCATGCTACTATGTGATACGTTTTCAAAGAGTCGAGTTGTTTGGGAATGCAGCTCAAAATGGGTGGTAAATTTCATCTAAAGCTAAATATTGGCGAGAGACCGATAGCGAA	Fungi	Zygomycota	Mucoromycotina	Mortierellales	Mortierellaceae	Mortierella
14	3282	13912	1668	11811	2935	2197	7470	4696	607	117	167	641	277	515	321	146	AGAGCTCAAATTTAAAATCTGTCAGTCTTTGGCTGGCTGAGTTGTAAATTAGAGAAGTGCTATCAGTGCTGGCCTGTGCAAAAGTCTCTTGGAAAAGAGCATCATAGAGGGTGACAATCCCGTCTTTGGTACAGATCTCCAGTGCTTCCATGATGCGCTCTCGATGAGTCGAGTTGTTTGGGAATGCAGCTCTAAATGGGTGGTAAATTCCATCTAAAGCTAAATATTGGCGAGAAACCGATAGCGCA	Fungi	Basidiomycota	Agaricomycetes	Agaricales	Clavariaceae	Clavaria
15	4151	6946	1864	3835	4782	11801	11277	3603	693	170	275	478	444	275	1802	1171	AAAGCTCAAATTTTGAATCTGGTGTCTTTGACTCCCGAGTTGTAATCTAGAGAAGTGTTTTCCGTGTCGGACCGTGCACAAGTTCCCTGGAACGGGGCGTCATAGAGGGTGAGAATCCCGTATATGGCACGGACTGCCGATGCTTTTGTGATACACTCTCAACGAGTCGAGTTGTTTGGGAATGCAGCTCAAAATGGGTGGTAAATTCCATCTAAAGCTAAATATTGGCGAGAGACCGATAGCGAA	Fungi	Basidiomycota	Agaricomycetes	Sebacinales	Sebacinaceae	Sebacina
16	6690	3582	4123	5338	2791	9432	9370	2391	148	70	155	220	132	80	134	160	AAAGCTCAAATTTAAAATCTCCTAGGTTCCCTAGGCGAATTGTAGTTTCAAGAAGCGTTTTCTGAGGTGGCCTCGGTCCAAGTCTGCTGGAAGGCAGCGCCATAGAGGGTGATAGCCCCGTAGGATCCTGAACCATTTCTTTATGATTGCGTCTTCAAAGAGTCGTACAGTTTGAGAATGCTGTGCTAAATGGGAGGTAAATATCTTCTAAAGCTAAATATTGGCGTGAGACCGATAGCGAA	Fungi	Chytridiomycota	Chytridiomycetes
17	981	396	613	2104	5648	742	1140	1470	2875	2820	403	738	269	743	1114	647	AGAGCTCAAATTTAAAATCTGGCGTGCCTCTGGTCGTCCGAGTTGTAGTCTGGAGAAGCGTTTTCCGTGTTGGACCGTGTACAAGTCTCTTGGAACAGGGCGTCATAGAGGGTGAGAATCCCGTCTTTGACACGGACTACCAATGCTTTGTGATGCGCTCTCAAAGAGTCGAGTTGTTTGGGAATGCAGCTCAAAATGGGTGGTAAATTCCATCTAAAGCTAAATACAGGCGAGAGACCGATAGCGAA	Fungi	Basidiomycota	Agaricomycetes	Thelephorales	Thelephoraceae
18	1960	3892	1647	47	133	8212	252	2665	828	120	238	5	129	63	374	233	ATAGCCCAATCTGAAAAGCTGGTCAGCCCCGGTGCTGGTCCCGCATTGTAGGTTGATGGGGCGTTACCTAGTGTCAAGCCTTTCGATTAAAGTTCCTTGGAACAGGACGTCAAAGAGGGTGAAAACCCCGTGGATAATCGAATGACATACCAGCTTGATGCGTCTATGGTGCGTCTCCTTAGAGTCGGAATGTTTGGGATTGCATTCCAAAGTGGGTGGTAAACTCCATCTAAGGCTAAATACTGGCGAGAGACCGATAGCGAA	Fungi	Zygomycota	Zoopagomycotina	Zoopagales	Helicocephalidaceae	Rhopalomyces
19	126	0	246	835	653	10	812	497	48	67	86	0	10	2	263	403	ACAGCTCAAGCTTAAAATCGGTGTCTTTGACATCGAGTTGTAGTCTAGAGATTCGGTACCAAACAGGATCAAAGGGTAAGTCCCCTGGATATGGGGCACCATGGAGGGTGAAAGTCCCGTTCGTCCCTTTGAGTTTACAGCCTGTTGTACGGTCCGAAATCCACGAGTCGAGTTGCTTGGGATTGCAGCTCTAAGCGGGTGGTAAATTCCATCTAAAGCTAAATATCGGTGGGAGACCGATAGCAAA	Unknown
20	111	226	454	791	7172	5	573	780	27	56	173	95	10	31	106	304	AGAGCCCAGCACCGAATCGTACGTCTTCGCGGCGGCACGAACTGTGGTGTTAGGGACAGCCTATGGGGAGCGGCTGGGAGTCCGAGTCCTCCTGATCGGGGCTTCACCCAGAGCGGGTGTCAGGCCTCTACGGCGCCTGGCCGTTTCCCTAAGGTCGTCCCAGGAGTCGGGTTGTTTGAGAATGCAGCCCAAAGCGGGTGGTAAACTCCATCTAAGGCTAAATACAGACACGAGTCCGATAGCGCA	Animalia	Metazoa	Lophotrochozoa	Lophotrochozoa incertae sedis
21	83	63	183	176	383	52	111	55	1502	1055	3730	7966	996	1180	5389	8710	AAAGCTCAAATTTAAAATCTCCTTGGGCGCAAAGTCCTTGGCGAATTGTAGTTTCAAGAAGCACTTTCGGTTGAAGCCTTGGTTCAAGTCCCTTGGAATAGGGCGCCGCAGAGGGTGAGAGCCCCGTAAAGCCTTGGAAAGTAAGCCATGTGAGGTGTTTTCGAAGAGTCGGGTTGTTTGGGAATGCAGCCCTAAATGGGAGGTAAATTCCTCCTAAAGCTAAATATAGGCAAGAGACCGATAGCGAA	Fungi	Chytridiomycota	Monoblepharidomycetes	Monoblepharidales	Gonadopodyaceae	Gonapodya
22	927	0	9	408	29	2	11	50	49	436	1571	339	37	41	5	102	AGAGCTCAAATTGAAAATCTGTGTGCTTTGCACACCGAATTGTAGTATATCGAAGTACACTCTGCAAAGGGCCGGGTTCAAGTCTTTTGGAACAAGGCATCATAGAGGGTGATAATCCCGTCTGTGACTCGGAATCCTTTGCTTCACGATGTACTTTCCAAGAGTCGGGTTGCTTGGGAGTGCAGCCCAAAGTGGGTGGTAAATTTCATCTAAAGCTAAATAATGGCAAGAGACCGATAGCGAA	Unknown
23	686	3065	85	237	644	709	210	863	120	47	75	26	109	26	265	385	TGAGCTCAAATTGAAAATCGGCAACCCATGCGGGTTGTCGAATTGTAGCCTAGAGACGTATTGTCAGCGTGTGGCCCAGGTATAAATCTTTTGAAACAAGGTATCACAGAGGGTGAGAATCCCGTCTTTGACCTGGAGATCGCCGCGTACGACGTACGTTCGTAGAGTCGAGTTGCTTGGGAATGCAGCTCTAAATGGGTGGTAAATTTCATCTAAAGCTAAATATCGACGAGAGACCGATAGCGAA	Rhizaria
24	2882	3321	3680	565	667	11318	4167	2342	186	33	125	155	158	31	86	76	ACAGCTCAAAATGAAAATCGGGTGTCCAAACGGGCATTCGAGTTGTAATCTAAAGACGTGTGTTCTGCGTGTGACCCGGGTATAACTCTTTTGGAACAAGGGATCAGAGAGGGTGAGAATCCCGTCTTTGACCCGGAGTTCGCCGCGTACGATACACGTTCAAAGAGTCGAGTAGCTTGGGATTGCTGCTCAAAATGGGTGGTAAACCTCATCTAAAGCTAAATATTGGCCAGAGACCGATAGCGAA	Rhizaria
25	84	15	882	15237	682	152	176	1387	122	64	8	715	2	910	52	2	AAAGCTCAAATTTTGAATCTGGCGGTCTTTTCGGCCGTCCGAGTTGTAATCTAGAGAAGCGTCTTCCGCGCTGGACCGTGTATAAGTTTCCTGGAACGGAACGTCGTAGAGGGTGAGAATCCCGTCTTTGACACGGACTCCCAGTGCTGTGTGATGCGCTTTCAACGAGTCGAGTTGTTTGGGAATGCAGCTCAAATAGGGTGGTAAATTCCATCTAAAGCTAAATACAGGCGAGAGACCGATAGCGAA	Fungi	Basidiomycota	Agaricomycetes	Boletales	Suillaceae	Suillus
26	1177	19990	129	25	237	2313	45	43	1159	769	880	186	896	9	8	53	AAAGCTCAAATTTAAAATCTGGTAGTCTTTGGCTGCCCGAGTTGTAATCTAGAGAAGCATTATCCGCGCTGGACCGTGTACAAGTCTCCTGGAACGGAGCGTCATAGAGGGTGAGAATCCCGTCTTTGACACGGACTACCAGGGCTTTGTGATGTGCTCTCAAAGAGTCGAGTTGTTTGGGAATGCAGCTCTAAATGGGTGGTAAATTCCATCTAAAGCTAAATATTGGCGAGAGACCGATAGCGAA	Fungi	Basidiomycota	Agaricomycetes	Agaricales	Lyophyllaceae	Tephrocybe
27	6775	1524	1356	1111	1172	2982	3738	2245	81	143	376	110	121	21	89	83	AGAGCTCAATTTGAAAATCGCTGACCCAAACGGGTCATCGAATTGTAGCCTAGAGACGTGCTATCAGCTGAAACCTGGGTATAAGTTCTTTGGAATGAGGCATCATAGAGGGTGAGAATCCCGTATATGACCCAAAGCTTTCAGCGTACGATGCATGTGCAGAGAGTCGAGTTGTTTGGGATTGCAGCTCTAAATGGGTGGTAAGTTTCATCTAAAGCTAAATAATGGCGAGAGACCGATAGCGAA	Rhizaria
28	250	1135	2788	638	1355	653	1463	854	33	24	61	183	87	108	27	181	AGAGCTCAAGTTTAAAATCGATGTGCTTGCACTTCGAGTTGTAGTCTCGAGACATGCTGTCTGCGGTGACGTCGGTACAAGTACCTTGGAAGAGGTTATCAGAGAGGGTGACAATCCCGTCGCTGACCGACAGTTCGCCGCTTTCGACGTATGTTCACAGAGTCGGATTGCTTGGGAGTGCAGTCCTAATCGGGTGGTAAATTTCATCTAAAGCTAAATAACGACGAGAGACCGATAGCGAA	Viridiplantae	Streptophyta	Charophyceae	Charales	Characeae	Chara
29	1244	1445	5310	1017	303	6892	6241	594	108	17	79	143	106	76	13	18	ATAGCTCAAAATGAAAATCGGGTGTCTAAACGGGCCCTCGAGTTGTAATCTAAAGACGTGTTGTCTGCGTGTGACCCGGGTATAACTCTTTTGAAACAAGGGATCAGAGAGGGTGACAATCCCGTCTTTGACCCGGAGTTCGCCGCGTACGATGCACGTTCATAGAGTCGAGTAGCTTGGGATTGCTGCTCAAAATGGGTGGTAAACCTCATCTAAAGCTAAATATTGGCCAGAGACCGATAGCGAA	Rhizaria
30	435	867	673	178	433	1015	675	486	5632	1256	500	2333	2057	740	2445	3443	AAAGCTCAAACTGAAAATCGGGAACCCAAGCGGGTTTTTGAATTGTTTGCTAGAGACGTGTTGTCAGCGTGTGACCTAGATTGAAATCCCTTGAAACAGGGTATCATAGAGGGTGAGAATCCCGTCTGCAATCTGGAGTTCGCCGCGTACGACGCATGTTCATAGAGTCGAGTTGTTTGGGATTGCAGCTCTAATTGGGTGGTAAGTTTCATCTAAAGCTAAATATTGGCGAGAGACCGATAGCGAA	Rhizaria
31	486	213	38	14	47	95	2	17	3107	545	17497	5193	65	450	500	23	CCAGTCCAAGTTTGGAAACTCCCCCCTGGGGGGAGTGTTGTAAGCTGAGGGACGACCGACGCGTAGCATGCCCAAGTTGCCTGGAACGGCACACCGCAGAGGGTGACAGTCCCGTGGGGCGTGCGCTGCAATGTTTGGTCGTCCGACGAGTCGAGCTGCTTGGGAGTGCAGCTCTAACACGGGTGGTATACCCCATCCAAGGCTAAATAGCGACGAGAGACCGATAGCGAA	Unknown
32	611	2347	1579	716	336	469	1009	1461	2941	208	572	423	212	349	203	1060	CCAGTCCAAGTTTGGAAACCTTCCCCAGAAGGTGTTGTAAACTGAGGGACGACCGACGCGCAGCGCGTCCAAGTTGCCTGGAACGGCACACCACAGAGGGTGACAGTCCCGTGGGGCGCACAAAGCATAGTTTGGTTGTCCGGCGAGTCGAACTGTTTGGGAGTGCAGTTCTAACACGGGTGGTATACCCCATCCAAGGCTAAATAGCGACGAGAGACCGATAGCGAA	Unknown
33	710	4042	1276	322	1469	306	4015	4412	984	7790	367	364	691	5153	3337	1598	AGAGCTCAAATTTGGAATCTCACTGGTCTCCAGTGCGAGTTGTAGTTTATAGAAGTGTTTTCGGTGGACACCTGGGTATAAGTCCTTTGGAACAGGGCATCATAGAGGGTGAGAATCCCGTCCATGACCCAGAGTTGATCACTATGTGATACACTTTCGAAGAGTCAGGTTGTTTGGGAATGCAGCCTAAAATGGGTGGTAAATGCCATCTAAAGCTAAATATTGGCGAGAGACCGATAGCGAA	Fungi	Chytridiomycota
34	15032	520	5	9	4	6733	47	84	517	1082	1212	5	267	8	45	26	AAAGCTCAAATTTAAAAGCTGGTGGTCTTTAGGCCATCCGCATTGTAATCTAGAGAAGTGTTATCCGTGCTGGACCGTGTACAAGTCTCCTGGAATGGAGCGTCATAGAGGGTGAGAATCCCGTCTTTGACACGGACTGCCAGGGCTTTGTGATGCGCTCTCAAAGAGTCGAGTTGTTTGGGAATGCAGCTCAAAATGGGTGGTAAATTCCATCTAAAGCTAAATATTGGCGAGAGACCGATAGCGAA	Fungi	Basidiomycota	Agaricomycetes	Agaricales	Cortinariaceae	Galerina
35	5685	4749	795	1239	3399	3472	454	2705	428	388	599	113	285	21	71	52	AAAGCTCAAATTTAAAATCTGGCGTCCTCCGGGCGTCCGAGTTGTAATCTGGAGAAGCGTTTTCCGCGTCGGACCGTGTACAAGTCTTCTGGAACGGAGCGTCATAGAGGGTGAGAATCCCGTCTCTGACACGGACTACCGATGCTTTTGTGATGCGCTCTCGAAGAGTCGAGTTGTTTGGGAATGCAGCTCAAAATGGGTGGTAAATTCCATCTAAAGCTAAATATTGGCCAGAGACCGATAGCGAA	Fungi	Basidiomycota	Agaricomycetes	Atheliales	Atheliaceae	Athelia
36	398	260	3922	3129	540	2187	4852	315	36	41	56	5	42	5	38	29	AGAGCTCAAATTGAAAATCGGCTACCCAAGCGGGTTGTCGAATTGTAGCCTAGAGACATGTTGTCAGCGTGTGACCCAGGTATAAGTCTTTTGAAACAAGGCATCACAGAGGGTGAGAATCCCGTCTTTGATCTGGAGTTCGCCGCGTACGACGCACGTTCATCGAGTCGAGTTGTTTGGGATTGCAGCTCTAATTGGGAGGTAAATTTCTTCTAAAGCTAAATATTGACGAGAGACCGATAGCGAA	Rhizaria
37	176	873	695	228	2231	944	672	1399	70	58	54	215	97	159	352	228	AAAGCTCAAATTTAAAATCTGGCAGTCTTTGATTGTCCGAGTTGTAATCTAGAGAAGCGTTTTCCGCGCTGGACTGTATACAAGTTTCCTGGATACGGAACATCATAGAGGGTGAGAATCCCGTCCTTGATACAGACTCCCAGTGCTCTGTGATGCGCTCTCGACGAGTCGAGTTGTTTGGGATTGCAGCTCAAAATGGGAGGTAAATTCCTTCTAAAGCTAAATATTGGCGAGAGACCGATAGCGAA	Fungi	Basidiomycota	Agaricomycetes	Cantharellales	Clavulinaceae
38	811	685	2857	85	894	1758	6412	616	43	63	56	43	81	28	18	40	AGAGCTCAAATTTAAAATCTCGTTCGGATTTTCCGGCGCGAATTGTAGTTTATGGAAGCGTTTTTTCAGTAGTTACCTAGGTACAAGTCCTTTGGAACAGGGCATCATAGAGGGTGAGAATCCCGTCTCTGACCTTGGCGTTTACTGCTATGTGATACGTTCTCCGAGAGTCAGGTTGTTTGGGAATGCAGCCTAAAATGGGTGGTAAATTTCATCTAAAGCTAAATATTGGCGAGAGACCGATAGCGAA	Fungi	Zygomycota	Mucoromycotina	Mucorales 1	Umbelopsidaceae	Umbelopsis
39	346	239	181	65	141	235	238	297	439	335	1303	17752	1153	518	424	429	AGAGCTCAATTTGAAAATCGATTACCTAAACGGGTCATCGAATTGTAGCCTAGAGACGTACTATCAGCTGAAACCTGGGTATAAGTTCTTTGGAATGAGGCATCATAGAGGGTGAGAATCCCGTTTATGACCCAAAGCTTTCAGCGTACGATGTATGTTCATCGAGTCGAGTTGTTTGGGATTGCAGCTCTAAATGGGTGGTAAGTTTCATCTAAAGCTAAATAATGGCGAGAGACCGATAGCGAA	Rhizaria
40	14	265	180	287	274	17	274	660	15	83	109	33	14	11	254	36	TCAGCTCAAATTTGGAATCGGCGTGCCTCGCACGTCGAGTTGTAATTGCGAGGGCAGGTGCTCGGGGCGCCGCAGCTGCACAAGTCTCCTGGAAAGGGGCATCACAGAGGGTGACAATCCCGTGGTGGCAGCCGTGCGCGTCCCATACGACGCCTGCCCGACGAGTCGGGTTGTTTGGGACTGCAGCCTTAAGCGGGTGGTATACTCCATCTAAAGCTAAATAACGGCGAGAGACCGATAGCGAA	Unknown
41	1012	1553	1005	515	1258	1102	535	1790	47	13	22	11	40	5	75	60	AGAGCTCAAGCTTAAAATCTCTGTGCTAGTTTAGCATGGCGAATTGTAGTCTATTGAGGCTGTTGTCAGCACAGCAACCTGGGACAAGTCCCTTGGAAGAGGGCAGCATGGAGGGTGATACTCCCGTCTCTGCTCAGGTTTGCTAGTGTGTACGACACGCTTTCTTCGAGTCGAGTTGCTTGGGATTGCAGCTCAAAGTAGGTGGTAAATTCCATCTAAAGCTAAATATTGGTGCGAGACCGATAGCGAA	Eukaryota incertae sedis	Stramenopiles	Oomycetes	Leptomitales	Leptomitales incertae sedis	Apodachlya
42	82	36	1521	427	75	283	87	60	2421	3286	1345	904	430	2336	283	219	AGAGTCCAAATTTGTAAAGGTACCTAGTGTACTTGTTGTAATTTGAAGGTAGTCTGTTGGTCAGCAGTGGGGTATTCAAGTTGCTTGGAACAGCATACCAAGGAGGGTGACAGTCCCGTAGAATACCTCGGTGCTTGCAGATATGGACTACCAAAGAGTCGAGTTGTTTGGGATTGCAACTCAAAATAGGTGGTATACTCCATCCAAGACTAAATAATGACGAGAGACCGATAGCGAA	Unknown
43	1851	1742	85	702	432	2299	150	2259	61	11	30	6	36	4	44	49	AAAGCTCAATCTGAAAATCGGATGCATCATTGTGTTCGAATTGTAGTCTGGAGAAGTATGCTCAGTGGTGGCCCGAGCCTAAGTCCTTTGGGATGAGGCTGTCATAGAAGGTGAGAACCCTGTCTGTGGCCCGGAGTCTGCCTCGTACGACGTACTTTCCAAGAGTCGGGTTGTTTGGGATTGCAGCCCTAATTGGATGGTAAATTCTCATCTAAAGCTAAATACTTGCGAGAGACCGATAGCGAA	Unknown
44	14875	0	1	0	74	2	10	16	0	11	13	0	0	0	0	0	AGTAGCCCAACGTAAAGGCCCTGTCTTGTAACGAGACAGAGCGATGCTACGTTTGCGGTGGAGAAACAGTCGCTATCGAGGCTGGAGTGTAAGTTACCTTGAATGGTACCCCAAAGAGGGTGGAAGGCCCGTATCACATCAGACTCCTCGTTAACGACGTGACTCTCTCGCTAGAGTCGGGTTATTTGAGAGTATAACCCTAAGCAGCAGGTAGACTCCTGCTAAGGCTAAATACGACCGTCAGACCGATAGTAAA	Unknown
45	220	1326	3786	212	155	2686	2004	692	45	8	23	40	46	9	35	23	ATAGCTCACACCGGAAATCGGAGACCCAAGCGGGTGTTCCGAGTTGTAGTCTGGAGACGTGTTCTCAGCGTGTGACCCAGGCAGAAGTCGCTTGGAAAAGCGCACCAGAGAGGGTGACAGTCCCGTTCTTGGCTTGGAGATCGCCGCGTACGAGGCATGTTCTAAGAGTCGAGTTGCTTGGGAATGCAGCTCTAAGCGGGTGGTAAATTTCATCGAAAGCTAAATACCAACGAGAGACCGATAGCGAA	Unknown
46	16	354	84	158	364	30	88	1856	32	40	51	25	106	16	7	9	AGAGCTCAAATTTGAAATCCAGGAATGGAGTTGTATTCTCAAGCCGGCGTGCGGGTGGCATGTGGCTGTGGCCAAGTCCCCTGGAATGGGGCTTCGCAGAGGGTGACAATCCCGTCGGCGGCAGCTGCATGCGTGTACTAGGGACGCCGGCAACGAGTCGAGTTGTTTGGGATTGCAGCTCAAAGTGGGTGGTAAATTTCATCCAAGGCTAAATAGGGGCAAGAGACCGATAGCAAA	Unknown
47	1139	530	832	815	260	1200	641	1017	21	13	29	13	157	8	9	17	CAAGCTCAGACTGAAAATCTTCGGAGTTGTAGTCTGGAGAAGTCAAGTCAGCATAATGTTTCGGATTAAGTCTCTTGGAACAGAGCGCCTTGGAGGGTGATAGCCCCGTTCATGTCTGAAACAAAGTGTGTACGACTGGCTTTCTAAGAGTCGAGTTGTTTGGGATTGCAGCTCTAAGTGGGTGGTAAATTCCATCTAAAGCTAAATATAAATGGGAGACCGATAGCGAA	Eukaryota incertae sedis	Stramenopiles	Chrysophyceae	Chrysophyceae incertae sedis
48	239	313	1427	676	538	239	883	572	23	87	407	37	252	20	25	71	AGAGCTCAAGCTTAAAATCCGGGACGGTCCACGCCCCCGAATTGTAGTTTCGTGAACGACCTCACGGGCAGGCTGCCGCGGTACAAGTCCCCTGGAACGGGGCGCCGAAGAAGGTGACAGCCCTGTGCAACGACCGCGGTGTACACGGCCTGCCAACACGTGCCGTCGATTCGGAGAGTCAGGTTGTTTGGGAGTACAGCCTAAAGTGGGAGGTAAATTCCTTCTAAAGCTAAATAATGGCGAGAGACCGATAGCGAA	Unknown
49	6715	1206	3015	1191	532	4236	1053	663	131	63	173	10	53	1	117	53	AGAGCTCAAAATTAAAATCGGATGCCTCAACGGGTATTCGAGTTGTAATCTAAAGATGTGTGTTCTGCATGTGACCCGGGTATAACTCTTTTGAAACAAGGGATCATAGAGGGTGACAATCCCGTCTTTGACCCGGAGTTCGCTGCGTACGATACACATTCGAAGAGTCGAGTAGCTTGGGATTGCTGCTCAAAATGGGTGGTAAACCTCATCTAAAGCTAAATACCGGCCGGAGACCGATAGCGAA	Rhizaria
50	17	3	453	97	38	5	768	554	44	26	111	101	6	132	28	5	AGAGCTCAAATTTAAAATCTGGCGGTACTCCACCGTCCGAGTTGTAATCTAGAGAAGCATTTTCAGTGTCGGACCGTGTACAAGTCTCTTGGAATAGAGTGTCATAGAGGGTGAGAATCCCGTCCATGACACGGACTACCGATGCTATGTGATATGCTCTCGAAGAGTCGAGTTGTTTGGGAATGCAGCTCAAAATGGGTGGTAAATTCCATCTAAAGCTAAATATTGGCGAGAGACCGATAGCGAA	Fungi	Basidiomycota	Agaricomycetes	Corticiales	Corticiaceae	Hyphodontia nespori
51	390	291	722	231	781	536	725	792	314	27	158	41	65	74	120	83	AGAGCTCAAGTTTAAAATCGCTGTGGTTTTCCATTGCGAGTTGTAGTCTCGAGACGTGCTGTCTGTGGTGACGTCGGTACAAGTACCTTGGAAGAGGTTATCAGAGAGGGTGACAATCCCGTCGCTGACCGACAGTTTGCCACTTTCGACGTATGTTCACAGAGTCGGATTGCTTGGGAGTGCAGTCCTAATTGGGTGGTAAATTTCATCTAAAGCTAAATAACGACGAGAGACCGATAGCGAA	Viridiplantae	Streptophyta	Charophyceae	Charales	Characeae	Chara
52	119	62	249	894	819	395	427	284	588	50	42	119	148	100	1	8	GAAGCTCAGACTGAAAATCTTCGGAATTGTAGTCTGGAGAAGTAATGTCAGCATATGATTGTGGATAAAGTCTTCTGGAAAGGAGCGCCATGGAGGGTGACAGCCCCGTTCATATCTACAATCAGAAGCGTACGACTTGCTTTCTACGAGTCGAGTTGTTTGGGATTGCAGCTCTAAGTGGGTGGTAAATTCCATCTAAAGCTAAATATTGGTGGGAGACCGATAGCGAA	Unknown
53	62	865	2870	160	488	1255	515	585	30	61	19	54	29	14	35	91	ATAGCTCAAAATGAAAATCGGGGGTCTAAACGGATCTTCGAGTTGTAATCTAAAGACGTGTGTTCTGCGTGTGACCCGGGTATAACTCTTTTGAAACAAGGGATCAGAGAGGGTGACAATCCCGTCTTTGACCCGGAGTTCGCCGCGTACGATGCACGTTCGTAGAGTCGAGTAGCTTGGGATTGCTGCTCAAAATGGGTGGTAAACCTCATCTAAAGCTAAATACCGGCCAGAGACCGATAGCGAA	Rhizaria
54	230	1319	920	160	636	597	776	738	23	16	71	53	58	17	29	74	AGAGCTCAAGTTTAAAATCGGTGTGCATCAGCACAACGAGTTGTAGTCTCGAGACATGCTGTCTGCGGTGACGTCGGTACAAGTACCTTGGAAGAGGTTATCAGAGAGGGTGACAATCCCGTCGCTGACCGACAGTTCGCCGCTTTCGACGTATGTTCACAGAGTCGGATTGCTTGGGAGTGCAGTCCTAATTGGGTGGTAAATTTCATCTAAAGCTAAATATTGACGAGAGACCGATAGCGAA	Viridiplantae	Streptophyta	Charophyceae	Charales	Characeae	Chara
55	1	1	2759	2	2	1	1542	86	0	20	1	67	3	18	2	10	AGAGCCCAGCACCGAATCTCCGACCATGCGGTCGGCGAACTGTGGTGTTTGGGAAGTCCGCGAGCGGCGCTGATCGGGCGTCTAGGTCCCCCTGATCGGGGCCTCTCCCAGCGAGGGTGTTAGGCCCGTTCGACCCCGGTCTCGCTGCCACGGATTTTCCCCGGAGTCGGGTTGTTTGGGAATGCAGCCCTAAGCGGGTGGTAAACTCCATCTAAGGCTAAATACAGACACGAGTCCGATAGCGGA	Animalia	Metazoa	Lophotrochozoa	Lophotrochozoa incertae sedis
56	809	3	805	2	2	101	70	50	0	5	28	1	1	0	123	100	AGAGCTCAAGCTTAAAATCCGGGACGGTCCACGCCCCCGAATTGTAGTTTCGTGAACGACCTCACGGGCAGGCTGCCGCGGTACAAGTCCCCTGGAACGGGGCGCCAAAGAAGGTGACAGCCCTGTGCAGCGACCGCGGTGAAACAAGGCCTACCAACGCGTGCCGTCGATTCAGAGAGTCAGGTTGTTTGGGAGTACAGCCTAAAGTGGGAGGTAAATTCCTTCTAAAGCTAAATAATGGCGAGAGACCGATAGCGAA	Unknown
57	202	638	651	678	471	1043	432	1267	133	229	987	706	85	209	172	48	AGAGCTCAAATTTGTAATCTGGCACCTTCGGTGTCCGAGTTGTAATCTCGAGAAGTGTTTTCCGCGCCGGACCGCATACAAGTCTGTTGGAATACAGCGTCATAGTGGTGAGAGCCCCGTAACTGATGCGGATGCCCGGTGCTTTGTGATACACTTTCGAAGAGTCGAGTTGTTTGGGAATGCAGCTCAAATTGGGTGGTAAATTCCATCTAAAGCTAAATATTGGCGAGAGACCGATAGCGAA	Fungi	Basidiomycota
58	16	904	616	573	224	342	66	3061	54	6	56	32	28	6	136	108	AAAGCTCAAATTTAAAATCTGGCAGTCTTCGATTGTCCGAGTTGTAATTTAGAGAAGTGTTGCCCGCGTTGGTCCGTGTACAAGTTTCCTGGAATGGAACGTCATAGAGGGTGAGAATCCCGTCTTTGACACGGATCCCAGTGCATTGTGGTACGCTCTCGAAGAGTCGAGTTGTTTGGGAATGCAGCTCTAAATGGGTGGTAAATTCCATCTAAAGCTAAATATTGGGGAGAGACCGATAGCGAA	Fungi	Basidiomycota	Agaricomycetes	Agaricales	Omphalotaceae
59	454	135	272	558	208	408	996	110	60	610	460	968	194	260	1198	97	AAAGCTCAAACTGAAAATCGGAATTCCAAGCGGAATTTTGAATTGTAGTCTAACGATATTTGATCAGCATGTTTCATGAGTTGAAGTCCTTTGAAACAAGGCATCATAGAGGATGAAAATTCCGTTTATGGACTCATTGTAAACTGCGTACGACAAATATTCAAAGAGTCGAGTTGTTTGAGAATGCAGCTCTAAATGGGTGATATGTTTCATCTAAAGCTAAATATAGGCGAGAGACCGATAGCGAA	Unknown
60	7953	4	2	1	0	156	46	68	4	496	463	4	3	3	2	2	AAAGCTCAAATTTAAAATCTGACAGTCTTTGGCTGTTCGAGTTGTAATCTGGAGAAGCGTCTTCCGCGCTGGACCGTGTACAAGTCTCCTGGAACGGAGCGTCATAGAGGGTGAGAATCCCGTCTTTGACACGGACTACCAGTGCTCTGTGATGCGCTCTCAAAGAGTCGAGTTGTTTGGGAATGCAGCTCCAAATGGGTGGTAAACTCCATCTAAAGCTAAATATTGGCGAGAGACCGATAGCGAA	Fungi	Basidiomycota	Agaricomycetes	Polyporales	Phanerochaetaceae	Phanerochaete
61	635	1525	1827	316	412	1492	1602	510	38	10	32	42	30	14	20	19	AAAGCTCAACATTAAAATCGGGTGTCTAAACGGGCATTCGAGTTGTAATCTAAAGACGTGTGTTCATACGCGTGACCCGGGCTTAACTCTTTTGAAACAAGGGATCATGGAGGGTGACAATCCCGTCTATGACTCGGTGTTCGCCGTGTAAGAAGCACGTTCTCAGAGTCGAGTAGCTTGGGATTGCTGCTCAAAATGGGTGGTAAACCTCATCTAAAGCTAAATACTGGCCAGAGACCGATAGCGAA	Rhizaria
62	503	1394	1708	12	314	1902	1515	302	34	12	28	38	34	8	53	12	AAAGCTCAAAATGAAAATCGGGTGTCTTTTCGGCATTCGAGTTGTAATCTAAAGGCTTGTTTTCTGTGTGTGACCCGGGTATAACTCTTTTGAAACAAGGGATCATAGAGGGTGAAAATCCCGTCCATGACCCGGAGTTCGCCACGTACGATACATGTCCAAAGAGTCGAGTAGCTTGGGATTGCTGCTCAAAATGGGTGGTAAACCTCATCTAAAGCTAAATATTGGCCAGAGACCGATAGCGAA	Rhizaria
63	1	0	113	47	295	0	97	10	3	19	22	1	1	0	0	72	AGAGCCCAGCACCGAATTTCCGACCATTAGGTCGGAAAACTGTGGTGTTCGGGAAGTTCGCGAGCGGCGCCGGTCGGACGTCTAGGTCCCCCTGATTGGGGCCTCTCCCATTGAGGGTGTCAGGCCCGTGCGACTCTGGCCGCGCTGCCACGGATTTTCCCTGGAGTCGGGTTGTTTGGGAATGCAGCCCTAAGCGGGTGGTAAACTCCATCTAAGGCTAAATACAGACACGAGTCCGATAGCGGA	Animalia	Metazoa	Lophotrochozoa	Lophotrochozoa incertae sedis
64	20	150	130	47	1035	13	195	716	46	50	40	32	6	9	5	4	AAAGCTCAAATTTAAAATCTGGTAGGCTCAGCCTATCCGAATTGTAATTTAAAGAGGCGTTATCTGGATTCAACTAGTTACTCAAGTCCCTTGGAATAGGGCGTCACAGAGGGTGAGAACCCCGTCTGGGTAACAAGGATGGATCCTATATGAGACGTTCTCTAAGAGTCGAGTTGTTTGGGAATGCAGCTCAAAATGGGTGGTAAATTTCATCTAAGGCTAAATATTGGCAAGAGACCGATAGCGAA	Fungi
65	898	777	158	377	789	688	244	560	96	38	180	132	47	76	72	67	TGAGCTCAAATTTGAAATCTGGCCGGTTTACTGGTCCGAGTTGTAATTTAAAGAAGCGTTTTCGGTGACAGGCCGGGTATAAATCCTTTGGAACAGGGTATCATAGAGGGTGAGAATCCCGTCTTTGACCCGGCTGTTGTTACTATGTGATACGTTTTCAAAGAGTCGAGTTGTTTGGGAATGCAGCTCAAAATGGGTGGTAAATTTCATCTAAGGCTAAATATTGGCGAGAGACCGATAGCGAA	Fungi	Zygomycota	Mucoromycotina	Mortierellales	Mortierellaceae	Mortierella
66	844	738	9	1249	41	1044	21	1583	22	14	15	22	29	3	26	39	AGAGCTCAAGCTTAAAATCTGGGGCGGTCCACGCCTCTGAATTGTAGTTTCGTGAACGACCTCACGGGTAGGCTGCCACGGTATAAGTCCCCTGGAACGGGGCGCCAAAGAAGGTGACAGCCCTGTGCAACGATCGTGGTGTACAGGCCTACCAACACGTGCTGTCGATTCAAAGAGTCAGGTTGTTTGGGAGTACAGCCTAAAGTGGGAGGTAAATTCCTTCTAAAGCTAAATAATGGCGAGAGACCGATAGCGAA	Unknown
67	3693	180	691	23	33	589	1036	129	12	37	56	30	39	3	0	0	CAAGCTCAGACTGAAAATCTTCGGAATTGTAGTCTGGAGAAGTCAAATCAACTTCAAGTTTCGGATAAAGTCTCTTGGAACAGAGCGCCGTGGAGGGTGATAGCCCCGTTCATGTCTGAAACGAAAAGTGTACGATTGGCTTTCTAAGAGTCGAGTTGTTTGGGATTGCAGCTCTAAGTGGGTGGTAAATTCCATCTAAAGCTAAATATAAATGGGAGACCGATAGCGAA	Eukaryota incertae sedis	Stramenopiles	Chrysophyceae	Chromulinales	Chromulinaceae	Spumella vulgaris
68	30	12	41	6	2	36	644	5	661	1137	332	411	319	564	263	307	TCAGCTCAAATTTGGAATCCGGGCACCATGTGCTCTGAATTGTAAGTTCAAGAGGCGTTTTCGTCAAAAGGGTTCGGTCCAAGTCTCCTGGAATGGAGCATCACAGAGGGTGAGAATCCCGTCTGGGCCGAGCCTCTATGGCATGTGAGGCGTCCTCGAAGAGTCGAGTTGTTTGGGAATGCAGCTCAAATTGGGAGGTAAATTTCTTCTAAGGCTAAATACTGGCAAGAGACCGATAGCGAA	Unknown
69	3	73	14	22	63	99	61	737	2973	175	11	46	88	129	35	119	AGAGCTCAAGCTTAAAATCCGGGACGGTCCACGTCCCCGAATTGTAGTTTCGTGAACGACCTCACGGGCAAGCTGCCGCGGTATAAGTCCCCTGGAACGGGGCGCCGAAGAAGGTGACAGCCCTGTGCACGATCGCGGTGTACCGGCTTGCCAACACGTGTTGTCAGTTCGAAGAGTCAGGTTGTTTGGGAGTACAGCCTAAAGTGGGAGGTAAATTCCTTCTAAAGCTAAATAATGGCGAGAGACCGATAGCGAA	Unknown
70	202	222	3302	44	186	511	275	19	16	1	5	66	8	60	3	2	AGAGCTCAAATTTAAAATCTGTAAGGTTCAACCTTGCCGAGTTGTAGTTTGAAGAAGTGTTTTCCGCGGCGGCTGCAGTACAAATCCTTTGGAACAGGGTATCAGAGAGGGTGAGAATCCCGTCTTTGACTGCAGACTAGTTGCACTGTGATACACTTTCTAAGAGTCGAGTTGTTTGGGAATGCAGCTCAAAATGGGTGGTAAATTTCATCTAAAGCTAAATATTGGCAAGAGACCGATAGCGAA	Fungi	Zygomycota	Entomophthoromycotina	Entomophthorales 1	Basidiobolaceae	Basidiobolus
71	239	522	2431	53	209	1050	324	553	15	65	45	77	19	14	2	0	AGAGCTCAAATTTAAAATCCCCCGGTCTAACAGCCGGGGGAGTTGTAATCTAGAGAAGGTCTCTCAGGGCCAGCCTGGTTATAAGTCCCTTGAAACAGGGTGTCAAAGAGGGTGAGAACCCCGTCTTAGAACCGGAGCTAAGTCCGTACGAGGATCTTTCCAAGAGTCGCGTTGCTTGGGAGTGCAGCGCTAAATGGGTGGTAAAGTTCATCTAAAGCTAAATACTGCCGGGAGACCGATAGCGAA	Rhizaria
72	42	157	30	4	36	43	6	26	1424	131	342	320	180	246	791	1065	ACAGCTCAAATTTAAAATCCGGACGGTTTTTTCCGTCCTGAATTGTAGTTTTGTGAACGGCGCCTCGGCGGGTGCCTCTGGTATAAGTCCCTTGGAACAGGGCGCCATAGAGGGTGATAGCCCCGTAATACGACCAGAGGGCAACATTCGTCAATACATCGCCGTCTCGAAGAGTCGGGTTGTTTGGGAGTACAGCCCAAAATGGGTGGTAAGTTCCATCTAAAGCTAAATAATGGCGAGAGACCGATAGCGAA	Unknown
73	324	171	282	90	255	95	116	175	96	50	74	140	20	194	19	22	AGAGCTCAACTTGAAAATCTGCCGCAAGGCCGAATTGTAGTCTATAGAAGGCATTGTCAGTTCAGTCCCTGATAGAATTTGGCTGGAACGCCAAGTCATGGAGGGTGAGAACCCCGTTCGTGATTGGGAGTACTGGACGTACGACAGTCTTTCATCGAGTCGAGTTGCTTGGGAGTGCAGCTCTAAATGGGTGGTAAATTCCATCTAAAGCTAAATAATGGCAAGAAACCGATAGCGAA	Unknown
74	7	18	217	453	81	16	2580	502	43	6	109	179	46	10	0	4	ACAGCTCAAATTTTAAATCTCCTTCGGGCGAATTGTAGTTTAGAGAAGCGTTTTCTGGGGTAGCTCGGGCATAGGTCCTTTGGAACGAGGCATCATAGAGGGTGAGAATCCCGTCTGTGGTCCGAAGTCTACTCCTTTGTGATACGCTTTCAAAGAGTCGGGTTGTTTGGGAATGCAGCCCAAAATGGGTGGTAAATACCATCTAAAGCTAAATATTGGCGAGAGACCGATAGCGAA	Fungi	Chytridiomycota	Chytridiomycetes
75	24	10	438	7	101	15	1328	102	0	149	8	55	20	20	18	24	ATAGCTCAAAATGAAAATCGGGTGGCTTTTCGTCATTCGAGTTGTAATCTAAAGGCTTGTTTTCTGCGTGTGACCCGGGTATAACTCCTTTGAAACAGGGGATCATAGAGGGTGAAAATCCCGTCCATGACCCGGAGTTCACCGCGTACGATACATGTCCAAAGAGTCGAGTAGCTTGGGATTGCTGCTCAAAATGGGTGGTAAACCTCATCTAAAGCTAAATATTGGCCAGAGACCGATAGCGAA	Rhizaria
76	90	215	473	196	180	637	896	269	15	6	11	24	51	9	13	13	AGAGCTCAAATTGAAAATCGGAAACCCATGCGGGTTTTTGAATTGTAGCCTAGAGACGTGTTGTCAGCGTGTGACCCAGGTATAAATCTTTTGGAACAAGGTATCATAGAGGGTGAGAATCCCGTCTTTGACCTGGAGTTCGCCGCGTACGACGCACGTTCATAGAGTCGAGTTGTTTGGGATTGCAGCTCTAAATGGGTGGTAAATTTCATCTAAAGCTAAATATTGACGAGAGACCGATAGCGAA	Rhizaria
77	1139	410	1365	204	169	542	1047	387	9	12	38	39	29	8	22	44	AGAGCTCAAGTTTAAAATCGGGGTGCTTGCACTTCGAGTTGTAGTCTCGAGACATGCTGTCTGCGGTGACGTCGGTACAAGTGCCTTGGAAGAGGTTATCAGAGAGGGTGACAATCCCGTCGCTGACCGACAGATCGCCGCTTTCGACGTATGTTCACAGAGTCGGATTGCTTGGGAGTGCAGTCCTAAGTGGGTGGTAAATTTCATCTAAAGCTAAATATCGACGAGAAACCGATAGTGAA	Viridiplantae	Streptophyta	Charophyceae	Charales	Characeae	Chara
78	43	10	0	3	2	223	36	77	11	1	1	0	1	1	418	267	AAAGCTCAAATTTAAAATCTGGCGTGCCTTTGGTCGTCTGAGTTGTAGTCTGGAGAAGTGTTTTCCGCGCTGGACCGTGTACAAGTCCCTTGGAACAGGGCGTCATAGAGGGTGAGAATCCCGTCTTTGACATGGACTACCAGTGCTTTGTGATGCGCTCTCAAAGAGTCGAGTTGTTTGGGAATGCAGCTCAAAATGGGTGGTAAATTCCATCTAAAGCTAAATATAGGCGAGAGACCGATAGCGAA	Fungi	Basidiomycota	Agaricomycetes	Thelephorales	Thelephoraceae
79	162	47	233	36	414	413	171	92	20	1	9	5	7	1	8	12	AGAGCTCAAGTTTAAAATCGATGTGGTTTTGCCACTTCGAGTTGTAGTCTCGAGACGTGCTGTCTGCGGTGACGTTGGTACAAGTACCTTGGAAGAGGTTATCAGAGAGGGTGACAATCCCGTCGCTGACCAACAGTTTATTTCGCCGCTTTCGACGTATGTTCACAGAGTCGGATTGCTTGGGAGTGCAGTCCTAATTGGGTGGTAAATTTCATCTAAAGCTAAATAACGACGAGAGACCGATAGCGAA	Viridiplantae	Streptophyta	Charophyceae	Charales	Characeae	Chara
80	430	21	8	18	21	11	4	55	55	285	5191	56	39	40	1	0	AGAGCTCAAATTTGTAATCTGGCGTCCTTCGGGCGTCCGAGTTGTAATCTATAGAAGTGTTTTCCGTGCCGGACCATGTCCAAGTCCCTTGGAACAGGGTATCAAAGAGGGTGACAATCCCGTACTTGACATGACCACCGGTGCTCTGTGATACACTTTCTACGAGTCGAGTTGTTTGGGAATGCAGCTCAAAATGGGTGGTAAATTCCATCTAAAGCTAAATATTGGCGAGAGACCGATAGCGAA	Fungi	Basidiomycota	Tremellomycetes	Tremellales	Tremellaceae	Asterotremella
81	82	294	348	180	341	385	708	861	28	23	29	30	31	12	29	15	AGAGCTCAAATTGAGAATCTTCAGGGATTAAGTTCCTTGACGAATTGTAGTTTTGTGACTGGCACTTACGGGTGGGTGACACAGATGTAAGTCTCCTGGAATGGAGCGCCCTGGAGGGTGAGAGCCCCGTGTCGTCTGTGAATAATCGCCTGTCAATACGTACTGCTAGTTCGCAGAGTCGAGTTGTTTGAGAGTACAGCTCAAAATGGGTGGTAAATTTCATCTAAAGCTAAATAATGGCGAGAGACCGATAGCGAA	Unknown
82	2	4	218	2226	61	16	10	73	191	83	37	1082	6	60	27	0	AGAGCTCAAATTTAAAATCTCGACGTTAGTCGCGAATTGTAGTCTAAAGACGTTGGTTGACTGGCGGACGCGATGCAAGTGTCTTGGAATAGACTGCCACAGAGGGTGAGAGCCCCGTTGCATTGCAGTGCCGCTAGCGTATGGCCAGCTGTCAAAGAGTCGAGTTGTTTGGGAATGCAGCTCAAAGCGGGTGGTAAACCTCACCAAAGGCTAAATACTGGCGAGAGACCGATAGCGAA	Unknown
83	584	359	55	11	90	1369	983	273	27	3	8	2	13	2	16	18	AAAGCTCAAATTTAAAATCTGGCTTCTTCGAAGCCCGAGTTGTATTCTAAAGAAATGTTTTCCGTCAGATACCAAGGCAAAAGTCCTCTGGAAAGGGGCATCATAGAGGGTGAGAATCCCGTCTTTGGCTTTGAGTCGTCTGGCTTTGTGATACATTTTCTACGAGTCAGGTTGTTTGGGAATGCAGCCTAAAATGGGTGGTAAATTTCATCTAAAGCTAAATATTGGCGAGAGACCGATAGCGAA	Fungi	Fungi incertae sedis
84	266	245	392	547	193	357	493	193	48	121	36	8	41	7	2	3	ACAGCTCAATTTTGAAATCTTGGTCTTTCAGATCACGAATTGTAGTTTCTAGAAGCGCTTTCGGGGGTAGCCTAGGTTTAAGTCTGTTGGAATGCAGCATCATAGAGGGTGAGAATCCCGTATATGGTCTGGTGCCTACTCCTGTGTGATGCGTTTTCAAAGAGTCGGGTAGTTTGAGATTGCTGCCCAAAATGGAAGGTAAATATCTTCTAAAGCTAAATATTGGCGAGAGACCGATAGCGAA	Fungi
85	35	8	65	111	338	17	352	44	147	11	48	59	64	5	0	2	AGAGCTCAAGCTTAAAATCGGTGTTCCAAACGGGACATCGAGTTGTAGCCTAAAGATGCATTGTCAGCGTGTGACCTCGGTATAAATCTTTTGGGATAAGGTATCATAGAGGGTGAGAATCCCGTCTTTGACCGGGAGTTCACCGCGTACGACATGCATTCAAAGAGTCGAGTTGTTTGGGATTGCAACTCTAAATGGGTGGTAAATTTCATCTAAAGCTAAATATCCACGAGAGACCGATAGCGAA	Rhizaria
86	68	155	325	186	503	88	86	249	91	47	14	5	8	8	17	7	AGAGCTCAAATTTAAAATCTGGGGGCTTTAGGTGGCCCCCCGAATTGTAGTTTGAAGTGGCGTGCTCTGTAGCGGCCAGCCTTGCGGGTCCAAGTTCCTTGGAACAGGACGTCAGAGAGGGTGATAACCCCGTGTCGTGGCCCGCCCCGCTGCCGCTGCGCAATATGACATGCCCACAAAGAGTCGGGTTGCTTGGGACTGCAGCCCAAAAAGGGTGGTAAACCTCATCTAAGGCTAAATAATGGCGAGAGACCGATAGCGAA	Unknown
87	111	609	639	100	215	471	484	518	16	30	4	14	10	7	18	24	AAAGCTCAGACTGAAAATCTTCGGAGTTGTAGTCTGGAGAAGTCAGATCAGCTTTAAGTCTCGGATAAAGTCTCTTGGAACAGAGCGCCATGGAGGGTGATAGCCCCGTTCATGTCTGAGACGAAAGGTGTACGATCGGCTTTCTAAGAGTCGAGTTGTTTGGGATTGCAGCTCTAAGTGGGTGGTAAATTCCATCTAAAGCTAAATATAAATGGGAGACCGATAGCGAA	Eukaryota incertae sedis	Stramenopiles	Chrysophyceae
88	26	62	48	15	41	30	35	21	999	294	912	750	233	240	314	614	AGAGCCCAAGCTCTGAATCTGGGCGTGCGTTGAGTCTGCGCCCCGAATTGTGGTCTCGTGGCAAGGCATCGCTGAGGCGACCGTGCTGGGCAAAAGTCCCTTGGAAAAGGGCGCCAGGGAGGGTGACAGCCCCGTCCATTGGTTCAGCATTTACCGGGCCGTCTCGATCGCGCTGTTGCTCTTGCCCCAGAGTCGGGTTGTTTGGGAATGCAGCCCTAAGCGGGTGGTAAATCCCACCCAAGGCTAAATATTGACAGCGAGAGACCGATAGCGAA	Unknown
89	6	274	366	10	270	34	1966	315	345	10	18	8	21	8	22	52	CCAGTCCAAGTTTGGAAACTCCCCCTAACCCGGGAGTGTTGTAAGCTGAGGGACGACCGACGCGAAGCGCGCCCAAGTTGCCTGGAACGGCACACCGCAGAGGGTGACAGTCCCGTGGGGCGTGCGCTGCATTGTGGGTCGTCCGACGAGTCGAGCTGTTTGGGATTGCAGCTCTAACACGGGTGGTATACCCCATCCAAGGCTAAATAGCGACGAGAGACCGATAGCGAA	Unknown
90	78	204	136	26	197	38	78	279	28	0	22	10	7	7	7	9	AGAGCTCAAGCTTGAAATCGTGACAGCAAGCGCTGCCTACGAATTGTAGCCTTGGAAGGCGAACTCAGGTGTGCCCTAGGTCTAAGTCCTTTGGAAGAGGGCATCGTAGAGGGTGAGAATCCCGTCTATGGCCTAGAGTACAACAATTGTACACCGTACGAGTCGTCTTTTTCTAGAGTCGAGTTGCTTGGGAGTGCAGCTCTAAGCGGGTGGTAAATTCCATCGAAAGCTAAATATAGACGAGAGACCGATAGCGAA	Unknown
91	700	423	468	560	66	146	1099	72	7	11	18	7	6	6	3	2	AGAGCTCACACTGGAAATCGGAGAGCCAAGCGGCTGTTCCGAATTGTAGTCTGTAGACGTAACGTCAGCGTGTGACCCAGGCAGAAGTCGCTTGGAACAGCGCACCAGAGAGGGTGACAGTCCCGTTCTTGGCTTGGAGATCGCCGCGTACGACATACGTTCTTAGAGTCGAGTTGCTTGGGAATGCAGCTCTAAGTGGGTGGTAAATTTCATCGAAAGCTAAATACCAACGAGAGACCGATAGCGAA	Unknown
92	202	145	400	169	232	396	735	314	12	14	19	26	14	11	6	2	AGAGCTCAATTTGAAAATCGACTACCCAAACGGGTCGTCGAGTTGTAGCCTAGAGACGTGCCATCAGCTGAGACCTGGGTATAAGTTCTTTGGAATGAGGCATCATAGAGGGTGAGAATCCCGTATATGACCCAAAGCTCTTCAGCGTACGATGCATGTTCCGAGAGTCGAGTTGTTTGGGATTGCAGCTCTAACTGGGTGGTAAGTTTCATCTAAAGCTAAATAATGGCGAGAGACCGATAGCGAA	Rhizaria
93	17	159	200	204	211	194	208	226	9	1	13	6	6	2	56	26	AGAGCTCAAGTTTAAAATCAGTATGGTTTACTATACTGAGTTGTAGTCTCGAGACAGGCTGTCTGTGGTGACGTTGATACAAGTACCTTGGAAGAGGTTATCAGAGAGGGTGACAATCCCGTTGCTGATCAACAGTTCGCCACTTTCGACGTTTGTTCACAGAGTCGGATTGCTTGGGAGTGCAGTCCTAATTGGGTGGTAAATTTCATCTAAAGCTAAATATTGACGAGAGACCGATAGCGAA	Viridiplantae	Streptophyta	Charophyceae	Charales	Characeae	Chara
94	39	206	208	36	145	365	56	215	358	73	13	8	34	54	50	262	AGAGCCCAAGCTCTGAATCTGGGCGCGCGTCAAGTTTCGTGCCCCGAATTGTGGTCTCGTGGCAAGGCATCGCTGAGGCGACCGCGTTGGGCAAAAGTCCCTTGGAAAAGGGCGCCAGGGAGGGTGACAGCCCCGTCCATTGGTCCAGCGTTGTTCGGCCGTCTCGATCACGCGTAGTTGCTCTTGCCCCAGAGTCGGGTTGTTTGGGAATGCAGCCCTAAGCGGGTGGTAAATCCCACCCAAGGCTAAATATTGACAGCGAGAGACCGATAGCGAA	Unknown
95	203	468	178	56	149	168	91	220	175	36	200	1545	41	34	98	2569	AGAGCTCAATTTGAAAATCGATTTCCTAAACGGGACATCGAGTTGTAGCCTATAGACGTACTATCAGTTGAAACCTGGGTATAAGTTCTTTGGAATGAGGCATCATAGAGGGTGAGAATCCCGTTTATGACCCAAAGCTTTCAACGTACGATGTATGTTCATTGAGTCGAGTTGTTTGGGATTGCAGCTCTAAATGGGTGGTAAGTTTCATCTAAAGCTAAATATAGGCGAGAGACCGATAGCGAA	Rhizaria
96	258	158	201	548	272	411	484	483	49	39	35	40	62	35	47	45	AAAGCTCAAATTTAAAATCTGGCGGTCTATGGCTGTCCGAGTTGTAATCTAGAGAAGTAATGCCCGCGCTGGACCGTGTACAAGTCTCCTGGAATGGAGCGTCATAGAGGGTGAGAATCCCGTCTTTGACACGGACTACCAGGGCTTTGTGGTATGCTCTCAAAGAGTCGAGTTGTTTGGGAATGCAGCTCTAAATGGGTGGTAAATTCCATCTAAAGCTAAATATTGGCGAGAGACCGATAGCGAA	Fungi	Basidiomycota	Agaricomycetes	Agaricales	Lycoperdaceae	Lycoperdon
97	696	734	393	79	35	1211	517	89	26	4	28	23	17	6	15	8	AAAGCTCAAAATGAAAATCGAGTGGCTCAACAGTCTCTCGAGTTGTAATCTAAAGGCTTGTTTTCTGCGTGTGACCCGGGTATAACTCTTTTGAAACAAGGGATCATAGAGGGTGAAAATCCCGTCCATGACCCGGAGTTCGCCGCGTACGATACATGTCCAAAGAGTCGAGTAGCTTGGGATTGCTGCTCAAAATGGGTGGTAAACCTCATCTAAAGCTAAATATTGGCCAGAGACCGATAGCGAA	Rhizaria
98	17	2	184	6	14	1	265	18	1	4	4	20	29	54	0	3	AGAGCTCAAGCTTAAAATCTCCATGCAAGTTTTGTATGGCGAATTGTAGTCTATGGAGGCTGTTGTCAGCACGGTTACCTGGGACAAGTCCCTTGGAAAAGGGCAGCATAGAGGGTGATACTCCCGTCTCTGCTCAGGTAATGAGTGTGTACGACACGCTTTCTTTGAGTCGAGTTGCTTGGGACTGCAGCTCAAAGTAGGTGGTAAATTCCATCTAAAGCTAAATATAGGTGCGAGACCGATAGCGAA	Eukaryota incertae sedis	Stramenopiles	Oomycetes	Lagenidiales	Halipthoraceae	Halioticida
99	70	126	89	15	224	1810	38	146	33	1	8	2	18	1	4	4	AGAGCTCAAATTTGAAATCTCAATGCGTGAAGCATTGCGAATTGTAGTCTAAACGATGGATGGAGTAGAGGGAGAGGAGGGTTCAAGTCTCTTGAAATAGAGCACCAGAGAGGGTGAGAGTCCCGTGGCGACACTGCTTGATCTCAGTTTCCATCGGTCGAAAGAGTCGAGTTGTTTGGGAATGCAGCTCAAAGAGGGTGGTAAATCTCATCTAAGGCTAAATATAGGCAAGAGACCGATAGCAAA	Unknown
100	56	68	10	25	61	34	52	58	21	22	20	34	29	7	30	3	ATAGCTCAAATTTAAAATCTCGACGTTCTGCGTCGCGAATTGTAGTCTAAAGAGGGTGATCTAGGGTCGGTGGTGTGCTCAAGTCCCTTGGAATAGGGCGCCAGAGAGGGTGAGAGCCCCGTAATAGCATGTCGCTGGCCTCAAGTGAGAGCCTCTCAACGAGTCGAGTTGTTTGGGAATGCAGCTCAAAGTGGGTGGTAGTTCTCATCTAAGGCTAAATATTGGCAAGAGACCGATAGCGAA	Unknown
101	4	26	55	6	161	19	109	136	324	0	105	30	8	21	15	33	GGAGCTCAACTTGAAAATCGGTGTGACTTGTCACTCTGAATTGTAGTCTATAGAAGCTGTCATCAGTAATGATCGCGGGATAAGTCTCTTGGAATAGGGCATCATAGAGGGTGAGAATCCCGTTCTGTGCTCGTGATTAATTACGTACGATCGGCTTTCAACGAGTCGGGTTGCTTGGGACTGCAGCTCAAATTGGGTGGTAAATTCCATCTAAAGCTAAATATTGGCGAGAGACCGATAGCGAA	Unknown
102	88	131	426	169	250	364	332	342	3	21	26	8	6	3	10	8	AAAGCTCAACTTGAAAATCGATGTGCCAAGCGGTCCATCGAGTTGTAGTCTAAAGAGGCATGATCAGCGGGTGACCTCGGTATAAATCTTTTGGAACAGGGTATCATAGAGGGTGAGAATCCCGTCTTTGACCGGGAGTTCCCCGCGTACGATCTGCTTTCTAAGAGTCGAGTTGTTTGGGAATGCAACTCTAAATGGGTGGTAAATTTCATCTAAAGCTAAATATCCACGAGAGACCGATAGCGAA	Rhizaria
103	32	74	357	85	186	59	512	438	2	0	1	23	2	15	27	8	AGAGCTCATACTGTAAATCGGCCACCCAAGCGGGCGTGCCGAGTTGTAATCTAGAGACGCGTTACCAGTGGTGACCTGGGTATAAGTCCTTTGGAATAAGGTGTCATAGAGGGTGAGAACCCCGTCTTTGACCCGGAGATCGCCGCGTCCGGTACGTGCTCAACGAGTCGAGTTGTTTGGGAATGCAGCTCTAAGTGGGTGGTAAATCTCATCTAAAGCTAAATACCAGCGAGAGACCGATAGCGAA	Rhizaria
104	22	67	193	168	219	347	206	265	25	32	10	7	2	3	8	1	ACAGCTCAAAATTAAAATCGATTATCCAAGCGGGTGGTCGAGTTGTAATCTAAAGACGCGATGCCAGTAATGACCTGGGTTTAAGTTTTTTGGAACAAAGCATCAGAGAGGGTGAGAATCCCGTCTTTGACCTGGAGTTCATTGCGTACGGCGCGTGTTCCACGAGTCGAGTTGTTTGGGACTGCAGCTCTAATTGGGTGGTAAATTTCATCTAAAGCTAAATACCAGCGAGAAACCGATAGCGAA	Rhizaria
105	0	0	0	2	0	0	0	0	1	2	0	0	1	3	2428	1207	TGAGCTCAAATTTAAAATCTGGCAGGTTCTCCCTGTCCGAGTTGTAGTTTATAGGAGCGTTTTTCCTGGGTGAGCGCCTGAGGTATAAGTCCTTTGGAACAGGGCATCATAGAGGGTGAGAATCCCGTCTTTGACCCCAGGGTGGCTCGCTCCTCGTGTGATACGCTTCCTAAGAGTCAGGTTGTTTGGGATTGCAGCCTAAAATGGGTGGTAAATTTCATCTAAAGCTAAATACCGGCGAGAGACCGATAGCGAA	Fungi	Zygomycota	Mucoromycotina	Endogonales	Endogonaceae	Endogone
106	13	203	792	8	337	415	1210	46	10	19	20	6	5	7	1	7	TAAGCTCAATTTTAAAATCTCACTAGGTTTCCTTAGTGCGAGTTGTAGTTTCAAGAAGTGTTTTCGGTTTACGCCTGGGTATAAGTCCTTTGGAATAGGGCATCACAGAGGGTGAGAATCCCGTCTATGATCCAGTGCAGTATACTATGTGATACACTTTCAAAGAGTCAGGTTGTTTGGGAATGCAGCCTAAAATGGGTGGTAAATTTCATCTAAAGCTAAATATTGGCGAGAGACCGATAGCGAA	Fungi	Chytridiomycota	Chytridiomycetes	Spizellomycetales
107	23	146	37	49	153	60	32	251	2	5	10	15	23	8	5	17	AGAGCTCAAGTTTAAAATCGATGTGCATTTGCACTTCGAGTTGTAGTCTCGAGACATGCTATCTGCGGTGACGTCGGTTCAAGTACCTTGGAAGAGGTTATCAGAGAGGGTGACAATCCCGTCGCTGACCGACAGTTCGCCGCTTTCGATGTATGTTCACAGAGTCGGATTGCTTGGGAGTGCAGTCCTAAGTGGGTGGTAAATTTCATCTAAAGCTAAATATTGACGAGAGACCGATAGCGAA	Viridiplantae	Streptophyta	Charophyceae	Charales	Characeae	Chara
108	284	61	405	79	188	1132	166	103	98	14	24	31	35	32	50	11	AAAGCTCAAATTTAAAATCTGGCCGTTCCGCGGTCCGAGTTGTAATCTGGAGAAGCGTTTTCTGTGTTGGACCGTGTACAAGTTCCTTGGAACAGGACGTCATAGAGGGTGAGAATCCCGTCTTTGACACGGACTACCAATGCTATGTGATACGCTCTCGAAGAGTCGAGTTGTTTGGGAATGCAGCTCAAAATGGGTGGTAAATTCCATCTAAAGCTAAATATTGGCGAGAGACCGATAGCGAA	Fungi	Basidiomycota	Agaricomycetes
109	80	325	554	338	67	445	427	357	6	0	36	9	18	4	7	21	AGAGCTCAAGTTTAAAATCGGGATACTCTTTAAGCAGTATTTCGAGTTGTAGTCTCGAGACATGCTGTCTGCGGTGACGTCGGTACAAGTGCCTTGGAAGAGGTTATCAGAGAGGGTGACAATCCCGTCGCTGATCGACAGATCGCCGCTTTCGACGTATGTTCACAGAGTCGGATTGCTTGGGAGTGCAGTCCTAAGTGGGTGGTAAATTTCATCTAAAGCTAAATATCGACGAGAAACCGATAGCGAA	Viridiplantae	Streptophyta	Charophyceae	Charales	Characeae	Chara
110	4	130	14	265	549	186	34	314	2	4	4	25	5	4	8	3	AGAGCTCAAGCTTAAAATCTCCATGTTTACATGGCGAATTGTAGTCTATTGAGGCTGTTGTCAGCATAGCGATCTGGGACAAGTCCCTTGGAAAAGGGCAGCATGGAGGGTGATACTCCCGTCTCTGCTCAGATTTGCTGTGTGTACGATACGCTTTCTTTGAGTCGAGTTGTTTGGGAATACAGCTCAAAGTAGGTGGTAAATTCCATCTAAAGCTAAATATTGGTGCGAGACCGATAGCGAA	Eukaryota incertae sedis	Stramenopiles	Oomycetes
111	105	387	373	416	362	625	223	99	6	5	7	17	23	0	3	10	AGAGCTCAAGTTTAAAATCGATGTGCATTACAGCACTTCGAGTTGTAGTCTCGAGACGCGCTATCTGCGGTGACGTCGGTACAAGTGCCTTGGAAGAGGTTATCAGAGAGGGTGACAATCCCGTCGCTGACCGACAGTTCGCCGCTTTCGATGTGTGTTCACAGAGTCGGATTGCTTGGGAGTGCAGTCCTAATTGGGTGGTAAATTTCATCTAAAGCTAAATATTGACGAGAGACCGATAGCGAA	Viridiplantae	Streptophyta	Charophyceae	Charales	Characeae	Chara
112	152	46	250	215	64	912	40	20	77	65	26	2	9	3	74	9	AGAGCTCAATGTGAAAATCGAGTTCCCTAGCGGGACTTCGAATTGTATCCTTACGACGCATGATCAGTGTGGACCCGGATCTAAGTGCTCTGGAATGAGACGTCACAGAGGGTGAGAATCCCGTGTACGATCCGGTGGCGAAGGATTCCACGCGTACGATGTGCGCTCGACGAGTCGAGTTGTTTGGGAATGCAGCTCTAAATGGGTGGTAAGCTTCATCTAAAGCTAAATAATGGCGAGAGACCGATAGCGAA	Unknown
113	2	102	687	5	11	15	1468	26	4	0	1	64	12	32	1	5	AAAGCTCAAATTTAAAATCTGGCCGGCTTTGCTTGCCCGAATTGTAATCTGGAGAAGCGTCTTCCGCGTTGGACCGTGTACAAGTCTCTTGGAATAGAGCATCATAGAGGGTGAGAATCCCGTCTTTGACACGGACTACCAGTGCTATGTGATGCGCTCTCGACGAGTCGCGTTGTTTGGGAATGCAGCGCTAAATGGGTGGTAAATTCCATCTAAAGCTAAATATTGGCGAGAGACCGATAGCGAA	Fungi	Basidiomycota	Agaricomycetes	Corticiales	Corticiaceae	Limonomyces
114	50	217	62	28	250	190	297	327	5	0	2	9	170	6	4	7	AGAGCTCAAATTGAAAATCGGCTACCCAAGCGGGTTGTCGAATTGTAGCCTAGAGACATGTTGTCAGTGTGTGACCCAGGTATAAGTCTTTTGAAACAAGGCATCACAGAGGGTGAGAATCCCGTCTTTGATCTGGAGTTCGCCACGTACGACGCGTGTTCATCGAGTCGAGTTGTTTGGGATTGCAGCTCTAAATGGCGGGTAAATTTCCGCTAAAGCTAAATATTGACATGACACCGATAGCGAA	Rhizaria
115	74	577	590	49	170	407	316	527	9	0	8	7	16	4	32	12	AAAGCTCAACCTGAAAATCGGTGTACCTAGCGGTGCTCCGAATTGTGGGGTAGTGACACAGCGCCAGCGTGTGACCTGGGTATAAATCTTTTGAAACAAGGTATCAGAGAGGGTGAGAATCCCGTCTTTGACCCGGAGTTTGCCGCGTACGGTCTGTGTTCTAAGAGTCGGATAGCTTGGGAGTGCTGTCCTAAATGGGTGGTAAATTTCATCTAAAGCTAAATACAGAGGAGAGACCGATAGCGAA	Rhizaria
116	6	121	7	23	29	6	14	86	64	102	57	10	8	3	11	5	ACAGCTCAATTTTGGAATCTCGGCCCTTCGGGTCGCGAATTGTAGTTTCTAGAAGCACTTTCGGAGGCGGCCTGGGTTTAAGTCCGTTGGAACGCGGCATCATAGAGGGTGAGAATCCCGTTTGTGATCCGGAGCCCGCTTCTGTGTGATGTGTTTTCAAAGAGTCGGATAGTTTGGGAATGCTGTCCAAAATGGGTGGTAAATACCATCTAAAGCTAAATATTGGCGAGAGACCGATAGCGAA	Fungi	Chytridiomycota	Chytridiomycetes	Chytridiales	Chytridiaceae	Chytridium
117	154	230	218	8	84	132	45	81	13	7	16	33	6	37	52	27	AAAGCTCAAATTTAAAATCTGGCGGTCTTTGGCCGTCCGAGTTGTAATCTAGAGAAGCGTCTTCCGCGCCGAGCCGTGTACAAGTCTCTTGGAACAGAGCATCATAGAGGGTGAGAATCCCGTCTCTGACACGGACTTCCGGTGCTATGTGATGCGCTCTCGACGAGTCGCGTTGTTTGGGAATGCAGCGCTAAACGGGTGGTAAATTCCATCTAAAGCTAAATATTGGCGAGAGACCGATAGCGAA	Fungi	Basidiomycota	Agaricomycetes
118	88	132	170	237	87	687	720	472	16	3	4	12	17	0	5	5	ATAGCTCAAATTTGAAATCTCCTTCGGGCGAATTGTAGTTTAGAGATGCGTTTTCTGGGGCAGCTCGGGCATAGGTTCTTTGGAATGAGACATCAGAGAGGGTGAGAATCCCGTCTGTGGCCTGAAGCCTGCTCCTTTGTGATACGCAATCAAAGAGTCGGGTTGTTTGGGAATGCAGCCCAAAATGGGTGGTAAATACCATCTAAAGCTAAATATTGGCGAGAGACCGATAGCGAA	Fungi	Chytridiomycota	Chytridiomycetes
119	262	256	161	32	108	187	80	215	22	0	0	4	5	1	6	10	AAAGCTCAATCTGAAAATCGGATGCATTTATGTGTTCGAATTGTAGTCTGGAGAAGCATGCTCAGTAGGTGGCCCGAGCCTAAGTCCTTTGGGATGAGGCTGTCATAGAAGGTGAGAACCCTGTCTGTGGCCCGGAGTCCGCTGCGTACGACGTGCTTTCCAAGAGTCGGGTTGTTTGGGATTGCAGCCCTAATTGGATGGTAAATTCTCATCTAAAGCTAAATACTTGCGAGAGACCGATAGCGAA	Unknown
120	96	32	63	77	194	465	24	48	16	19	28	4	8	2	2	3	ACAGCTCAAATTTGAAATCTCACAAGCAATTGTGCGAATTGTAGTTTATAGAAGTGTTTTCGGGGGCGGTCCTAGTAAAAGTCCCTTGGAACAGGGCATCATAGAGGGTGAGAATCCCGTCTTTGACTAGGCTACCGCTTCTATGTGATACACTTTCAAAGAGTCGGGTTGTTTGGGAATGCAGCCCAAAATGGGTGGTAAATACCATCTAAAGCTAAATATTGGCGAGAGACCGATAGCGAA	Fungi
121	7	79	38	190	40	61	65	122	999	1	49	2	11	54	1	0	AGAGCTCAACTTGAAAATCGGCGTGCCAAGCGGTACTGCCGAGTTGTAGTCTAGGGATTGCATGTCAGCGAGTGACCCCGGTATAAATCTTTTGGAATAAGGTATCATAGAGGGTGAGAATCCCGTCTTTGACTGGGAGTTCGCCGCGTACGACATGCTTTCTACGAGTCGAGTTGTTTGGGATTGCAACTCTAAATGGGAGGTAAATTTCTTCTAAAGCTAAATATCAGCGAGAGACCGATAGCGAA	Rhizaria
122	25	100	100	1556	102	49	192	145	7	9	11	51	1	7	1	1	AGAGCTCAAGCTTAAAATCTCCACGCAAGTGGCGAATTGTAGTCTATTGAGGCTGTTGTCAGCATAGCGACCTGGGACAAGTCCCTTGGAAGAGGGCAGCATGGAGGGTGATACTCCCGTCTCTGCTCAGGTTGTCTGTGTGTACGATACGCTTTCTTTGAGTCGAGTTGTTTGGGAATACAGCTCAAAGTAGGTGGTAAATTCCATCTAAAGCTAAATATTGGTGCGAGACCGATAGCGAA	Eukaryota incertae sedis	Stramenopiles	Oomycetes	Saprolegniales	Saprolegniaceae	Aphanomyces
123	408	105	255	75	108	1428	40	135	22	8	15	18	23	6	40	24	AGAGCTCAATTTGAAAATCGATTACCTAAACGGGTCATCGAGTTGTAGCCTATAGACGTACTGTCAGCTGAAACCTGGGTATAAGTTCTTTGGAATGAGGCACGATACAGGGTGAGAGTCCCGTATACGACCCAAAGCTTTCAGCGTACGACGTGCGTTCATCGAGTCGAGTTGTTTGGGATTGCAGCTCTAAATGGGTGGTAAGTTTCATCTAAAGCTAAATAATGGCGAGAGACCGATAGCGAA	Rhizaria
124	11	162	99	4	119	69	519	118	11	25	2	9	4	6	2	5	CAAGCCCAACTTGAAAATCTCCAGCCTTTGGCTGGCGAATTGTAGTCTAGAGAAGCGTCCTCTGTGCCGAGCCGGCCCCAAGTTCCCTGGAAAGGGACGTCAGAGAGGGTGAGAACCCCGTCGGGCCGGTTGCGGGCACCTCACGAGGCGCTTTCGCAGAGTCGGGTTGTTTGGGAATGCAGCCCTAAGCAGGTGGTAAATCCCATCTAAGGCTAAATATCAACGGGAGACCGATAGCGAA	Viridiplantae	Chlorophyta	Trebouxiophyceae	Chlorellales	Chlorellaceae	Chlorella vulgaris
125	1333	127	25	55	4	257	461	19	25	135	130	1	21	12	12	10	AAAGCTCAAATTTAAAATCTGGCAGGTTTACTCCTGTCCGAGTTGTAATCTAGAGAAGTGCTTTCCGCGCTGGACCGTGTACAAGTCTCTTGGAACAGAGCGTCATAGAGGGTGAGAATCCCGTCTTTGACACGGACTACCAGTGCTTCTGTGATGCGCTCTCGACGAGTCGAGTTGTTTGGGAATGCAGCTCAAAATGGGTGGTAAATTCCATCTAAAGCTAAATATTGGGGAGAGACCGATAGCGAA	Fungi	Basidiomycota	Agaricomycetes
126	27	2	4	4	10	3	4	10	59	12	47	111	4	12	3	56	AAAGCTCAAATTTGGAATCGGGAAGCTTTAAGTGGCTTCTTGAATTGTAGTTTGTAGTGGCGTTTTCTGTGGCAGGGGTGCCTTGTGGGTCCAAGTTCCTTGGAACAGGACATCAGAGAGGGTGACAATCCCGTACCTGGCCTACTCCCCCCCTGCCGCTACATGATACGCCCACCAAGAGTCGGGTTGCTTGGGAATGCAGCCCAAAATGGGTGGTAAACCTCATCTAAAGCTAAATAATGGCGAGAGACCGATAGCGAA	Unknown
127	37	12	0	0	0	19	0	0	95	1577	60	87	514	1	57	123	AGAGCTCAACTTGAAAATCGGAGGCCTTTTAGGTCTTTGAATTGTAGTCTATAGAAGCAATATCCGCAGTGGCCCAGGTCTAAGTCCTTTGGAACAAGGCGTCAAAGAGGGTGAGAACCCCGTTTTGGGCTTGGAGTCTGCTGTGTACGATATGCCTTCAACGAGTCGGGCTGTTTGGGATTGCAGCCCTAAATGGGTGGTAAATTTCATCTAAAGCTAAATATAGGCGAGAGACCGATAGCGAA	Unknown
128	31	159	26	13	80	13	120	101	41	0	13	9	3	6	0	52	ATAGCTCAAACTGTAAATCCATCTGGCAAGCGCTGGATTGGAGTTGTAACCTACAGACGCATCATCAGGCACGAGCCAGGTATAAATCTTTTGGAACAAGGTATCATAGAGGGTGAGAATCCCGTCTACGACCTGGAGTTTGAATTCGTGCCGTACGATATGTGTTCTTCGAGTCGAGTTGTTTGGGATTGCAGCTCTAAACGGGTGGTAAATTTCATCTAAAGCTAAATATAGACGAGAGACCGATAGCGAA	Rhizaria
129	8	877	40	7	35	95	62	306	9	0	0	9	7	3	6	5	AAAGCTCAATCTGAAAATCGGATGCATTTATGTATTCGAATTGTAGTCTGGAGAAGTATTGTCAGTAGATGGCCCGAGCCTAAGTTCTTTGGGATGAGGCTGTCATAGAAGGTGAGAACCCTGTCTATGGCCCGGAGTCCGCTGCGTACGACGTACTTTCCAAGAGTCGGGTTGTTTGGGATTGCAGCCCTAATTGGATGGTAAATTCTCATCTAAAGCTAAATACTTGCGAGAGACCGATAGCGAA	Unknown
130	3	4	0	0	0	4	0	0	2	171	20	29	290	1585	83	405	GGTAGCTCAATGTGAGAATGGATTCCCCCAGCGGGGCCTCCAGTTGTATCCTATCGACATATTATCAGCCACCCCGGGAATCGAAGTTCTTTGGAATGAGACGCGGCACATGGTGAGAGCCCAGTATCCGATTCCTCGCCGATGGGGTAGCGTACGATATATGTTCGTCGAGTCGAGTTGTTTGGGATTGCAGCTCTAAACGGTTGGTAAGAATCAACTAAGGCTAAATACTGGCGAGAGACCGATAGCAAA	Unknown
131	9	3	4	269	255	0	14	73	161	29	7	31	2	1	283	64	AGAGCTCAAATTGTAAATCGGTGTTCTTTCGAGCATCGAATTGTAGTCTACAGATGTAGTACCAGACAGAAATCAAGAGTAAGTTCCCTGGATATGGGGTATCAGAGAGGGTGAGAATCCCGTTCGTCTCTTGATATAATAAATTCTGTTATACGGTCTGCACTCAAAGAGTCGAGTTGCTTGGGATTGCAGCTCTAAGCGGGTGGTAAATTCCATCTAAAGCTAAATATCGGTGGGAGACCGATAGCAAA	Low match
132	1537	6	2002	0	0	856	236	2	6	11	20	2	6	0	0	0	AAAGCTCAAGTTTAAAATCCGCAGGTCTAACAGCCTGTGGAGTTGTAACCTAGCGAGCCTCTCTCAGTGCCAGCCTGGTCGTAAGTCCTCTGAAACGAGGCATCATAGAGGGTGAAAATCCCGTATATGGACCGGAGTTAGGTACGTACGAGGAGGTTTCCAAGAGTCGCGTTGCTTGGGAGTGCAGCGCTAAATGGGTGGTAAAGTTCATCTAAAGCTAAATACTGGCGCGAAACCGATAGCGAA	Rhizaria
133	0	215	94	9	228	323	306	897	3	0	0	0	3	0	5	1	ACAGCTCAATGTGGAAATCTCCAAGTCTAGCGACTTGGCGAGTTGTGCACTAGAGACGCAGTGCCAGCGTGTGACCTGGGTGTAAGTTCTTTGGAAAAAGGCATCATGGAGGGTGAGAATCCCGTTCATAACCCAGAGTTCGCCGCAGTCGGCCTGCGTTCTGAGAGTCGAGTTGGTCGGTATTCCAACTCTAATTGGGTGGTAAATTTCATCTAAAGCTAAATATTGACGAGAGACCGATAGCGAA	Low match
134	21	0	31	15	10	0	34	22	0	6	6	0	2	0	0	1	GGAGCTCAGCACCAAGGTTCTCGGCCGTATGGTCGATGAACGATGCGGTGTTTGGCACGTTCATTGTGCGTCGGACGGAGCGACAAAGTTCCCTTGACTGGGCTCGTGCCCCGAAGCGGGTGTGAGGCCTTTAGTTGCTCGTGAGCCGGCGTATCTCGGGCGTGTCTAGAGTCGGGTTGTTTGGGAGTACAGCCCAAAGTAGGTGGTAAACTCCATCTAAGGCTAAATACGTGCACGAGTCCGATAGCGAA	Animalia	Metazoa	Lophotrochozoa
135	4	1	1269	2	1	0	852	4	0	2	2	2	1	4	0	0	AAAGCTCAAAATGAAAATCGGGTGGCTTAACAGTCATTCGAGTTGTAATCTATAGGCTTGTTTTCTGTGTGTGACCTGGGTATAACTCTTTTGAAACAAGGGATCATAGAGGGTGAAAATCCCGTCCATGACCCGGAGTTCACCACGTACGATACAAGTCCAACGAGTCGAGTAGCTTGGGATTGCTGCTCAAAATGGGTGGTAAATCTCATCTAAAGCTAAATATTGGCCGGAGACCGATAGCGAA	Rhizaria
136	12	31	0	1	0	64	0	0	28	268	2	1	1833	0	5	303	ACAGCTCAAATTTAAAATCTGAGAGGGCACCTCTCCGAATTGTAGTTTATAGAAGCGTTTACCGCAACGGCATTGGCTCAAGTTCCTTGGAATAGGACATCAGAGAGGGTGAGAATCCCGTCTTTGGCCTTTGTGCAGTTGCAATGCGTTACGCTCTCTAAGAGTCGGGTTGTTTGGGAATGCAGCCCAAAATGGGTGGTAAATTTCATCTAAAGCTAAATAATGGCAAGAGACCGATAGCGAA	Fungi	Basidiomycota	Exobasidiomycetes	Tilletiales	Tilletiaceae	Tilletia
137	0	0	20	16	74	4	37	823	8	0	0	1	0	0	0	10	AAAGCTCAAATTGAAAATCGACGCGCTTAGCGGCACGCCGAGTTGTAGTCTAGAGATGCACGGTCAGCGGTGACCCCGGTATAAATCTTTTGGAACAAGGTATCATAGAGGGTGAGAATCCCGTCTTTGACTGGAAGTTCACCGCGTACGACCTGCATTCAACGAGTCGAGTTGTTTGGGATTGCAACTCTAAATGGGTGGTAAATTTCATCTAAAGCTAAATATCAGCGAGAGACCGATAGCGAA	Rhizaria
138	8	0	30	116	87	20	86	84	50	14	6	3	8	7	6	4	AAAGCTCAACTTGAAAATCTGCCGCAAGGCCGAATTGTAGTCTATAGAAGATATGTCAGTCCAGTCCCTGATAGAATTTGGCTGGAACGCCAAGTCATGGAGGGTGAGAACCCCGTTCGTGATTAGGAGTATTGGACGTACGGCAGTCTTTCATCGAGTCGAGTTGCTTGGGAGTGCAGCTCTAAATGGGTGGTAAATTCCATCTAAAGCTAAATAATGGCAAGAAACCGATAGCGAA	Unknown
139	0	52	30	6	17	3	35	16	9	0	0	0	7	6	26	9	AGAGCTCAAATTTAAAATCTGGAGGCTTTAAGTGGCCTCCCGAATTGTAGTTTGAAGTGGCGTCGCTCTAGTAGCGGGGGTCCGCGCGGGTCCAAGTCCCTTGGAACAGGGCGTCAGAGAGGGTGACAACCCCGTATTCTGGCCCGCTCCGCCTTTTGCCCGCTACGTCTACGAACGCGCCCACAAAGAGTCGGGTTGCTTGGGAATGCAGCCCAAAATGGGTGGTAAACCTCATCTAAGGCTAAATAACGGCGAGAGACCGATAGCGAA	Low match
140	84	130	200	46	150	204	276	329	10	0	0	6	42	4	0	1	CAAGCTCAGACTGAAAAGCTTCGGCGTTGTAGTCTGGAGAAGTGAAGTCAACATTAAGTTTCGGGTAAAGTCTCTTGGAACAGAGCGCCGTGGAGGGTGATAGCCCCGTTCATGCCTGAAATGAAGTGTGTACGACTCGCTTTCTAAGAGTCGAGTTGTTTGGGATTGCAGCTCTAAGTGGGTGGTAAATTCCATCTAAAGCTAAATATAAATGGGAGACCGATAGCGAA	Eukaryota incertae sedis	Stramenopiles	Chrysophyceae
141	6	0	0	0	1	0	0	1	7	45	393	1827	0	11	6	0	AGAGCTCAAACCGAAAATCACCAGCCTTCGTGGGCTGGCGAGTTGTGGTCTATGGAGACGTGCTCAGCTTGCAGCGCCGGCACAAGTCCGTTGGAAGACGGCGTCAGAGAGGGTGACAATCCCGTACCTGGCTGGCAGTCTGTGGCGTACGAGCCGCTCTCTAAGAGTCGGATTGCTTGGGAGTGCAGTCCTAAGTGGGAGGTAAATTTCTTCCAAGGCTAAATACATGTGGGAGACCGATAGCGAA	Low match
142	8	249	181	20	150	83	222	140	5	1	1	7	7	3	2	3	AGAGCTCAGACATAAAATCTTCGGAGATGTTGTCTGGAGAAGCATAATATGAATCTAAGGGTGGGTCAAGTTTCCTGGAACGGAACGCCATGGAGGGTGAGAGCCCCGTTTATACCTACCCGAAGAAACTTATTTAATTTGCTTTCAACGAGTCGAGTTGTTTGGGATTGCAGCTCTAAGTGGGTGGTAAATTCCATCTAAAGCTAAATATTGGTGGGAGACCGATAGCGAA	Unknown
143	74	293	196	850	21	87	43	286	5	5	11	0	4	0	1	0	ACAGCTCAAATTTGAAATCTTGCAGGGTCACCTGCACGAATTGTAGTTTAGAGAAACGTTTTCGGATGAAACTTGAGTCCAAGTCCTTTGGAAAGAGGCATCGTAGAGGGTGAAAGTCCCGTCTCTGGCTCGATGTTTTCGTCCGTGTGTTACGTTTTCCACGAGTCGGTTTGTTTGGGAATGCAGACCAAAATGGGTGGTAAATACCATCTAAAGCTAAATACTGGCGAGAGACCGATAGCGAA	Fungi	Chytridiomycota
144	54	46	335	76	112	343	238	269	5	23	0	12	3	8	0	3	AAAGCTCAGACTGAAAATCTTCGGAATTGTAGTCTGTAGAAGTCAGATCAGTTCGTGTTAACGGGTAAAGTCTTCTGGAATGGAGCGCTGGGAAGGGTGACAGCCCCGTCTATACCTGTTGACTAGAATGTACGATCGGCTTTCAACGAGTCGAGTTGTTTGGGACTGCAGCTCTAAGTGGGTGGTAAATTCCATCTAAAGCTAAATATTGGTGGGAGACCGATAGTGAA	Unknown
145	48	185	336	11	102	732	263	217	8	0	1	2	5	2	0	3	AGAGCTCAAAGTTAAAATCGGGGCACCTAGCGGTGATCTCGAATTGTAATCTGTAGACGCGACTTCAGTCTCGACCCGGGTATAAATCTTTTGAAACAAGGTATCAGAGAGGGTGAGAATCCCGTCTTTGACCTGGAGTTCGGGGCGTACGAAACGCGCTCAAAGAGTCGAATAGCTTGGGAATGCTGTTCTAAATGGGTGGTAAATTTCATCTAAAGCTAAATATCGACGAGAGACCGATAGCGAA	Rhizaria
146	6	167	372	117	196	236	292	226	4	6	4	6	14	4	8	4	AGAGCTCAGACTGAAAATCTTCGGAATTGTAGTCTGTCGAAGTTAAGTCAGCGATCTCTTTATCTTAAGTCTCTTGGAATAGAGCGCCATGGAGGGTGACAGCCCCGTTCATAGATAAAGCGTGAGTGTACGACTAACTTTCTACGAGTCGAGTTGTTTGGGATTGCAGCTCTAATTGGGTGGTAAATTCCATCTAAAGCTAAATATTGGTGGGAGACCGATAGCGAA	Unknown
147	4	152	210	2	50	22	158	105	7	6	0	5	4	19	1	4	AGAGCCCAAACCAAAGTCATTGATTTTGGGGTTGTAGGACCGTCCAAAAGAGTAGAGAATCCTAGCAGAACACTTCAGGAAAGTTGGGCGACACAGGGTGATAGCCCCGTATGCGAAAGGAAGACCTACCAGGGACGGCACCTGAGTAGAGCCGGACACGTGAAACCCGGTTTGAATCTGGGGAGACCACTCTCCAAGGCTAAATACTCGTTGATGACCGATAGTGAA	Animalia	Metazoa
148	7	1	22	3	1	1	219	46	4	29	9	7	3	6	18	3	ACAGCTCAAATTTAAAATCTGGTAGGCTGAGCCTACCCGAATTGTAGTTTAAAGAGGCGCTATCTGGCTTCTACTGGGTACTCAAGTCCCTTGGAATAGGGCGTCACAGAGGGTGAGAACCCCGTCTGGGTACCTGGTAGGGGCCTCTATGAGGCGCTCTCTACGAGTCGGGTTGTTTGGGAATGCAGCTCAAAATGGGTGGTAAATTTCATCTAAGGCTAAATACTGGCAAGAGACCGATAGCGAA	Fungi	Basidiomycota
149	5	274	81	35	59	115	120	289	11	1	49	6	11	3	46	2	AAAGCTCAATATGAAAATCGATAACCTAAACGGGTCGTCGAGTTGTAGCCTAGAGACGTACTATCAGCTGAAACCTGGGTATAAGTTCTTTGGAATGAGATGTCGCAGAGGGTGAGAATCCCGTATACGATCCAAAGTTTTCAGCGTACGATGTATGTTCATCGAGTCGAGTTGTTTGGGATTGCAGCTCTAAATGGGTCGTAAGATTGATCTAAAGCTAAATAATGGCGAGAGACCGATAGCGAA	Rhizaria
150	9	77	169	269	332	75	78	118	45	16	7	18	79	5	0	1	ATAGCTCAAATTTGAAATCTCCGAGGGCGACCTTGGCGAATTGTAGTTTAGAGAAGCGTCTTCTGTGGTAGAACACCGTCCAAGTTCCTTGGAACAGGACATCAGAGAGGGTGAGAATCCCGTATCTGGCGGTGTGTTTTCTATTGCTCTACGGGGCGTCTTCGAAGAGTCGGGTTGTTTGGGAATGCAGCCCAAAATGGGTGGTAAATTTCATCTAAAGCTAAATATTGGCACGAGACCGATAGCGAA	Eukaryota incertae sedis	Eukaryota incertae sedis	Eukaryota incertae sedis	Choanoflagellida	Salpingoecidae
151	9	108	87	276	94	123	48	74	37	56	1	0	416	3	2	1	ATAGCTCAAATTTGAAATCTCCAGGGGCAACCTTGGCGAATTGTAGTTTAGAGAAGCGCTTTCTGGGGCAAAACGCCGTCCAAGTTCTTTGGAACAAGACATCAGAGAGGGTGAGAATCCCGTATCTGGCGGCGCGTTTTTTGTTCCTGTACGGGGCGTTTTCGAAGAGTCGGGTTGTTTGGGAATGCAGCCCAAAATGGGTGGTAAATTTCATCTAAAGCTAAATACAGGCACGAGACCGATAGCGAA	Eukaryota incertae sedis	Eukaryota incertae sedis	Eukaryota incertae sedis	Choanoflagellida	Salpingoecidae	Salpingoeca
152	16	10	0	1	1	11	0	0	392	449	248	183	84	318	200	179	ACAGCTCACATTTAAAATCCAGGAGGTTTCCTCTTGGAATTGTAATCTGGAAAAACGTTTTTGGTCACGACGCGTGTCCAAATCCTTTGGAACAGGGTATCATAGAGGGTGAGAATCCCGTCTGTGACGCGCGTGCTCAAGGCAGTGACCTATCCAAGACGTTTTTGACGAGTCGGGTTGCTTGAGAGTGCAGCCCAAAATGGGTGGTAAATTTCATCTAAAGCTAAATATAGGCGAGAGACCGATAGCGAA	Unknown
153	1	37	143	309	146	17	166	100	1	0	31	3	2	1	12	12	AAAGCTCAAGCTTAAAATCTCCATGGTTTTAATCATGGCGAATTGTAGTCTATTGAAGATGTTGTCAGCAACATGTCTTTGGAAAAGTCCCTTTGAAAAGGGCAGCATAGAGGGTGAAACTCCCGTCTTTGCCAAAGGCAATGTGCGTACGGCACTCTTTCTTTGAGTCGAGTTGCTTGGGAATGCAGCTCAAAGTAGGTGGTAAATTCCATCTAAAGCTAAATATGTGTGTGAGACCGATAGCGAA	Eukaryota incertae sedis	Stramenopiles	Oomycetes
154	126	171	108	319	82	134	6	428	4	0	11	2	5	4	5	11	TCAGCTCAAATTTAGAATCTCGACACAGTGTGTTGCGAATTGTAGTCTAGAGACAGAACAGTCTAGGGTGTGCAGTGTGCAAAAGTTCCTTGGAATGGGGCACCATAGAGGGTGAGAGTCCCGTGATGCAGATTGCTCGCCACAGGTGATTGTCGGTCTACGAGTCGAGTTGTTTGGGAATGCAGCTCAAAGTGGGTGGTAAATCTGATCAAAGGCTAAATATGTGCAGGAGACCGATAGCGAA	Low match
155	58	8	466	40	43	7	435	97	1	1	1	17	0	5	23	1	AGAGCTCAAGTTGAAAATCGGTGTGCTTTTGTACATCGAGTTGTAATCTCGAGACGTGCTGTCTGCGGTGACGTCGGTACAAGTACCTTGGAAGAGGTTATCAGAGAGGGTGACAATCCCGTCGCTGACCGACAGTTCGCCGCTTTCGACGTACGTTCACAGAGTCGGATTGCTTGGGAGTGCAGTCCTAATTGGGTGGTAAATTTCATCTAAAGCTAAATATCGACGAGAGACCGATAGCGAA	Viridiplantae	Streptophyta	Charophyceae	Charales	Characeae	Chara
156	78	2	1	31	28	0	8	27	1	33	43	0	1	4	0	2	GGAGCTCAAACTGAAAATCGGTGTGGCTCTGCCACTCTGAATTGTAGTCTATAGAAGCTGTTGTCAGTGAGCGTCCCGGGAGAAGTCTCTTGGAACAGGGCATCATAGAGGGTGAGAATCCCGTCTGTGCCCGGGAAGCTGGCTCACGTACGACACGCTTTCGTCGAGTCGAGTTGCTTGGGACTGCAGCTCAAAATGGGTGGTAAATTCCATCTAAAGCTAAATATGGGCGAGAGACCGATAGCGAA	Eukaryota incertae sedis
157	57	314	408	25	196	248	87	310	5	1	1	2	4	2	3	1	TGAGCTCAGACGTAAAATCTTCGGAAATGTCGTCTGGAGAAGCATGATGAAGCTGATAGGGTGAGCGAAGTCTCCTGGAATGGAGCGCCTTGGAGGGTGACAGCCCCGTCTACGCTTACCTGAAAGGTCTATTCTGCTTTCTACGAGTCGAGTTGTTTGGGATTGCAGCTCTAAGTGGGTGGTAAATTCCATCTAAAGCTAAATATTGATGGGAGACCGATAGCGAA	Unknown
158	1	94	365	1	28	180	832	93	1	0	0	3	1	0	2	2	ACAGCTCAAAATTAAAATCGAGTGCCCCAACGGGTACCCGAGTTGTAATCTAAAGACTTGCTGTCAGTGTGTGACTCCGGTATAACTCTTTTGGAACAAGGGATCATAGAGGGTGACAATCCCGTCTGTGACCGGAAGTTCACCGCGTACGACGCATGTTCTCAGAGTCGAGTAGCTTGGGATTGCTGCTCAAATTGGGTGGTAAACTTCATCTAAAGCTAAATATTGGCCAGAGACCGATAGCGAA	Rhizaria
159	45	173	43	68	77	613	138	163	12	0	0	2	10	2	12	9	AGAGCTCAAACTGAAAATCGGGAAGCCCTGCGGCTTTTCGAATTGTAGTCTAAAGAGGTGTCACCAGTGTGCGTCCTGGGTACAACTCCTTTGGAACAGGGGATCATAGAGGGTGAGAATCCCGTCTGTGACTCAGAGTACGCCACGTACGGTGCGCTTTCAACGAGTCGAGTTGTTTGGGATTGCAACTCTAAATGGGTGGTAAACTTCATCTAAAGCTAAATATTGGCGAGAGACCGATAGCGAA	Unknown
160	162	193	349	273	75	70	324	285	5	0	2	11	1	0	11	0	CAAGCTCGGATTTAAAATCGGAGAGGTACTTTAGAACTCTTCGAATTGTAGCCTTCAGAGGGTGTCATCGCGGTTGCCGGTTGAATCGGGCGTAAGTTCCCTGGAATGGGACGTCATAGAGGGTGAGAACCCCGTTGATCGCTCCGACCTGGCAGCGCCTGTCGTGACATCTTCTTCGAGTCGGGTTGTTTGGGATTGCAGCCCTAAACCTACGGGGAGGTAGATCACTCCCAAAGCTAAATACCGATAGGAGACCGATAGCGAA	Low match
161	175	1	14	25	21	4	15	37	0	83	76	0	5	0	0	4	AAAGCTCAAATTTAAAATCTGAGGGTGCTTTGTTACCTTCCGAGTTGTAATCTAGAGAAGTGCCATCCGCGCTGGACCGTGTACAAGTCTCCTGGAACGGAGCGTCATAGAGGGTGAGAATCCCGTCTTTGACACGGACTACCAGGGCTTATGTGATGTGCTCTCAAAGAGTCGAGTTGTTTGGGAATGCAGCTCTAAATGGGTGGTAAATTCCATCTAAAGCTAAATATTGGCGAGAGACCGATAGCGAA	Fungi	Basidiomycota	Agaricomycetes	Agaricales	Tricholomataceae	Tricholoma
162	154	181	450	116	83	373	74	37	5	3	9	5	11	1	13	5	AGAGCTCAAGTTTAAAATCGGAGTGCATTAGTGCTTCGAGTTGTAGTCTCGAGACATGCTGTCTGCGGTGACGTCGGTACAAGTACCTTGGAAGAGGTTATCAGAGAGGGTGACAATCCCGTCGCTGATCGATAGCTCACCGCTTACGACGTATGTTCACAGAGTCGGATTGCTTGGGAGTGCAGTCCTAAGTGGGTGGTAAATTTCATCTAAAGCTAAATATCGACGAGAAACCGATAGCGAA	Viridiplantae	Streptophyta	Charophyceae	Charales	Characeae	Chara
163	218	121	173	22	34	247	408	155	39	6	5	5	49	1	2	10	AGAGCTCAACTTGAAAATCGGTAGGGCATGCGCCTGTCCGAATTGTAGTCTAGAGACGCTACCGCGAGTTCGGGATTCGGGTCAAATTTCCTTGGAAAAGGAAGCCAAAGAGGGTGAGAGCCCCGTCTGTGACTCGTTTTCCCGTACGTGTCGGTTCGTTCTTCGAGTCGAGTTGCCTGGGATCGCAGCTCTAAATGGGTGGTAAATTTCATCTAAAGCTAAATATGGGCGAGAGACCGATAGCGAA	Low match
164	1	142	652	6	46	271	391	162	1	0	0	14	4	2	0	0	AGAGCTCAAAGTTAAAATCGGGGCACCTAGCGGTGATCCCGAATTGTAATCTGTAGACGCGTTTTCAGTCTCGACCTGGGTATAAATCTTTTGAAACAAGGTATCAGAGAGGGTGAGAATCCCGTCTTTGACTTGGAGTTCGGGACGTACGAAGCGCGCTCAAAGAGTCGAATAGCTTGGGAATGCTGTTCTAAACGGGTGGTAAATTTCATCTAAAGCTAAATACCGACGAGAGACCGATAGCGAA	Rhizaria
165	1	79	0	5	11	1	3	19	58	0	16	11	1	52	85	1	AAAGCCCAAACCGAAGTTATTAACTTCGGGGTTGTAGGACCAGCCAAAAGAGCAGGGAATTCTAGCTGAACACTTCTGGAAAGTTGGGCAGTATAGGGTGAAAGCCCCGTAAGCGAAAGAAGGACCTGCCAAGGCTGGCACCTGAGTAGAGCCGGACACGTGAAACCCGGTTCGAATCCGGAGGGACCACCCTCCAAGGCTAAATACTCGTTGATGACCGATAGTGAA	Unknown
166	75	192	185	18	20	201	153	48	2	16	2	3	4	2	4	11	ACAGCTCAAAATTTAAATCGGTTGCCCTAACAGGTAACCGAGTTGTAATCTAAAGACTTGTTATCAGCGTGAGACCCCGGTATAACTCTTTTGGAACAAGGGATCATAGAGGGTGACAATCCCGTCTGTGACCGGGAGTTCTCTGCGTACGATACATGTTCTACGAGTCGAGTAGCTTGGGATTGCTGCTCAAATTGGGTGGTAAACTTCATCTAAAGCTAAATATTGGCCAGAGACCGATAGCGAA	Rhizaria
167	90	119	33	151	85	115	35	535	0	0	11	1	1	0	6	3	GGAGCTCAATGTGAAAATCGATCACCTAAACGGGTCATCGAATTGTATCCTATAGACGTACTATCAGCTGAAACTTAGATATAAGTTCTTTGGAACGAGATGCTATAAAGGGTGATAGCCCCGTATATGATCTAATGTTATATATATGTTCAGTGTACGATGTATGTTCATCGAGTCGAGTTGTTTGGGATTGCAGCTCTAAATGGGAGGTATGAGTCTTCTAAAGCTAAATAATGGCGAGAGACCGATAGCGAA	Rhizaria
168	289	352	53	21	123	160	60	178	5	3	19	9	6	0	2	3	AAAGCTCAGACTGAAAATCTTCGGAATTGTAGTCTGGAGAAGTATGGTCAGCCGATGATGATGGGTGAAGTCTTCTGGAAAGGAGCGCCTTGGAGGGTGATAGCCCCGTTCATACCTATCATTAGAAGCGTACGACCTGCTTTCTACGAGTCGTGTTGTTTGGGACTGCAGCACTAAGTGGGTGGTAAATTCCATCTAAAGCTAAATATTGGTGGGAGACCGATAGCGAA	Eukaryota incertae sedis	Stramenopiles	Chrysophyceae	Chromulinales	Chromulinaceae
169	82	108	312	163	77	134	358	111	25	2	18	6	4	2	3	3	AGAGCTCATACTGGAAATCGGAGACCCAAGCGGGTGTTCCGAATTGTAGTCTGTCGACGTGTTGTCAGCGTGTGACCCAGGCAGAAGTCGCTTGGAACAGCGCACCAGAGAGGGTGACAGTCCCGTTCTTGGCTTGGAGTTCGCCGCGTACGACACACGTTCTTAGAGTCGAGTTGCTTGGGAATGCAGCTCTAAGTGGGTGGTAAATTTCATCGAAAGCTAAATACCAACGAGAGACCGATAGCGAA	Low match
170	1	1	7	6	7	1	90	23	1	0	0	11	51	9	6	29	AGAGCTCAAATTTGGAATCTGGCCGCGATGCGGTCCGAGTTGTAGTCTAGAGAGGATGTGTGGGGGTGGGGTGTCGGCGGACAAGGTCCTTGGAAGAGGCCACCACAGAGGGTGAGAGTCCCGTCTGGCCGCGCGACAGCACGCCGAGCACACAGGCCTCGACGAGTCGAGTTGTTTGGGAATGCAGCTCAAAGCGGGTGGTAAATCGCATCCAAGGCTAAATAGGGGCGGGAGACCGATAGCGAA	Low match
171	0	0	13	1	8	7	0	7	6	1	75	8	7	13	73	1	AGAGCTCAAGCTTAAAATCTACAGTCTGCAAAAATGGCTGTCGAGTTGTAGCTTTTGGAAGCAGTTGTTTTAATCTCTACTGGATTTATGTGGTAAAAGTTCCTTTGAATAGGACATCAAAGAGGGTGATAATCCCGTATTTGACCACTGGCAGTAGGGAGAAACTATATAAGCTGTTTTCTTTGAGTCGGGTTGTTTGGGAATGCAGCCCTAATTGGGAGGTAAATTTCTTCCAAAGCTAAATATAAGCAAGAGACCGATAGCATA	Fungi	Zygomycota	Kickxellomycotina	Harpellales	Harpellaceae	Stachylina
172	1	4	146	278	12	162	293	55	0	1	0	8	2	4	2	4	AGAGCTCAGACTGAAAATCTTCGGAATTGTAGTCTGTAGAAGGTATACCTTGCGAGTACTTTAGCTTAAGTCTCTTGGAACAGAGCGCCATAGAGGGTGACAGCCCCGTTCATGGTTATAGTACAAGCGTCCGGTAGCCTTTCAACGAGTCGAGTTGTTTGGGACTGCAGCTCTAATTGGGTGGTAAATTCCATCTAAAGCTAAATATTGGTGGGAGACCGATAGCGAA	Low match
174	4	16	310	40	38	89	90	30	0	0	3	18	2	5	1	2	AAAGCTCAAGCTTAAAATCAGTGTGCCAAGCGGTACATTGAATTGTAGCCTCAAGATGCATTGTCAGTGGCTGCTTCTGGTATAAATCTTTTGGAATAAGGTATCATAGAGGGTGAGAATCCCGTCTTTGACCGGAAATGCACTACGTACGACATGCATTCAAAGAGTCGAGTTGTTTGGGAATGCAACTCTAAATGGGTGGTAAATTTCATCTAAAGCTAAATATCAGCGAGAGACCGATAGCGAA	Rhizaria
175	1539	0	0	0	0	6	3	13	0	44	56	0	0	0	5	3	AGAGCTCAAATTTAAAATCTGGCAGTTCCTTGAAGCTGTCCGAGTTGTAATTTAGAGAAGTGTTTTCTGTGCCAGACCGTGTACAAGTCTCCTGGAATGGAGCGTCATAGAGGGTGAGAATCCCGTCTTTGACACGGACTTGCTGGGACTCTGTGATACACTCTCGAAGAGTCGAGTTGTTTGGGAATGCAGCTCAAAATGGGTGGTGAACTCCATCTAAAGCTAAATATTGGCGAGAGACCGATAGCGAA	Fungi	Basidiomycota	Agaricomycetes	Russulales	Lachnocladiaceae	Asterostroma laxum
176	81	58	121	100	126	289	236	134	38	23	96	57	4	9	13	24	AGAGCTCACACTGGAAATCGGAGACCCAAGCGGGTGTTCTGAATTGTAGTCTGTCGACGTAGTGTCATCGTGTGACCCAGGCAGAAGTCGCTTGGAACAGCGCACCAGAGAGGGTGACAGTCCCGTTCTTGGCTTGGAGATCGCCGTATACGACACACGTTCTGAGAGTCGCGTTGCTTGGGAATGCAGCGCTAAGTGGGTGGTAAATTTCATCGAAAGCTAAATACCAACGAGAGACCGATAGCGAA	Low match
177	14	2	97	220	149	22	37	102	31	5	9	0	2	9	0	1	AAAGCTCAGATGTGAAACCTTCGGGAATGTCATCTGGAGAAGCTAGATTAGTCTAGGATGGCGGGCAAAGTCTCTTGGAATAGAGCGCCATGGAGGGTGACAGCCCCGTTTATGCCTGCTGGAATAGATGTGTTCAGCTTTCTACGAGTCGAGTTGTTTGGGATTGCAGCTCTAAGTGGGTGGTAAATTCCATCTAAAGCTAAATATTGGTGGTAGACCGATAGCGAA	Low match
178	0	692	9	14	10	52	17	215	26	0	1	53	18	59	0	0	AGAGCTCAAATTTGAAATCTGGCGTCTTTGGCGTCCGAGTTGTAGTTTAGAGAGGTGTTGTCCGCGGCGGACCTCGTACAAGTCCTTTGGGATGAGGCGTCATAGAGGGTGAGAATCCCGTATATGACGAGGACTACCGTTGCTTTGTGTCGCACCCTCGAAGAGTCGAGTTGTTTGGGAATGCAGCTCAAAATGGGTGGTAAATTCCATCTAAAGCTAAATATAGGCGAGAGACCGATAGCGAA	Fungi	Basidiomycota	Agaricomycetes	Auriculariales	Exidiaceae	Basidiodendron
179	0	44	13	156	92	26	23	237	551	2	2	25	8	2	1	0	ATAGCTCAAGATGAGAATCTCCGGCCTTCGGTCGGCGAATTGTAGTCTAGAGAAGTGTCCTCTGAGGAGGCCGCCGATCAAAGTCCGTTGGAACACGGCGCCATGGAGGGTGATAGCCCCGTAGATGGTCGGTGAGCCGCTTCTGTATGTGGCACTTTCGACGAGTCGGGTTGTTTGAGAATGCAGCCTTAAATGGGTGGTAAATTTCATCTAAAGCTAAATAAAGGCGAGAGACCGATAGCGAA	Low match
180	3	57	142	31	11	18	135	73	1	2	15	18	44	5	1	0	AGTAGCTCAATCTGGGAATCGAGAGTGGAAACCCACGCCTCGAGATGTATCCTAGAGACGTGTTGTCAGCGTGTGACCTCGATATAAATCTTTTGAAACAAGGTATCACAGAGGGTGAGAATCCCGTCTTTGATCGAGAGTTCGCCGCGTACGACACATGTTCAACGAGTCGAGTTGTTTGGGATTGCAGCTCTAAATGGGTGGTAAATTTCATCTAAAGCTAAATAACGACGAGAGACCGATAGCGAA	Unknown
181	0	9	3	2	129	15	52	27	0	0	0	4	0	1	2	0	AAAGCTCAAACTTAAAATCGGTGTGCCTAGCGGTGCTCCGAGTTGTAGTCTAGAGATGCAGTGCCAGCGTGTGACCTGGGTATAAATCTTTTGAAACAAGGTATCAGAGAGGGTGAGAATCCCGTCTTTGACCCGGAGTTTGCCGCGTACGGCCTGTATTCTAAGAGTCGGATAGCTTGGGAATGCTGTCCTAAATGGGTGGTAAATTTCATCTAAAGCTAAATACAGAGGAGAGACCGATAGCGTA	Rhizaria
182	8	0	202	1	0	0	1	0	0	7	5	10	0	10	11	1	ACAGCTCAAATTTAAAATCTGACGTCCTCTGGGTGTCCGAATTGTCATTGAGAGGGTCTTCTTTTGATGAGGGGCGTGGCCAAAGTACTCTGGAAAGGGTCAACAAAGAGGGTGATATTCCCGTCTGGGCCATGCTTGCGAATCAGGGTGAAGGAGGCTCTAAGAGTCGGATTGTTTGGGAATGCAGTCCAAAATGGGTGGTACATTTCATCTAAAGCTAAATATTTGCAAGAGACCGATAGCGAA	Low match
183	2	38	9	49	36	21	100	72	10	0	28	22	1	3	3	2	AGAGCCCACGTTTGGAATCTGCCGGGGAACCGGCCGAGTTGTGCGCTGAAGAGGCACGGGAGGCGCAGCGGGCGTGTCCAAGTCTCCTGGAAGGGAGCATCGCAGAGGGTGAGAATCCCGTCTGGGCACGGCAGCGAGGCCGGACTGTGCGCTCGACGAGTCGAGCTGCTTGGGAATGCAGCTCAAAGGGGTGGTAAACTCCATCGAAGGCTAAATAGTGGCGGGAGACCGATAGCGAA	Low match
184	1	1	0	2	1	1	0	6	0	20	3	7	48	27	7	358	CCAGCTCAAATTTGAAATCCACGTTGTGGAATTGTAGTCTAAAGAGGGTGTAATAGGGGGGGCGGAGTTGTCCAGGTCCCTTGGAAAGGGGCACCACAGAGGGTGATAGTCCCGTCAGACGACTCTTCTCCCTCCACATACAACTTCGACGAGTCGGGTTGCTTGGGAATGCAGCTCTAACGGGTGGTAAAACCCATCCAAGGCTAAATACGGGCAAGAGACCGATAGCGAA	Low match
185	285	238	85	58	66	126	217	103	6	3	24	33	38	2	5	5	AGAGCTCAACTTGAAAATCGGTAGGGCATGCGTCCGTCCGAATTGTAGTCTAGAGACGTTACCGCAAGCGCGGGTGTCGGGTCAAATTCCCTTGGAAAAGGGAGCCATAGAGGGTGAGAGCCCCGTCTGCGACTCGTCTGCCTGTGTGTGTCGGTGCGTTCATCGAGTCGAGTTGCCTGGGATCGCAGCTCTAAATGGGTGGTAAATTTCATCTAAAGCTAAATATGGGCGAGAGACCGATAGCGAA	Low match
186	3	0	36	0	0	7	1120	3	0	0	0	14	2	13	0	0	AGAGCTCAAATTTGAAATCTGGCGTCCTCTGGGCGTCCGAGTTGTAATCTGGAGAGGCGTTGTCCGCGGCGGACCCCGTACAAGTCCTTTGGGATGAGGCGTCATAGAGGGTGAGAATCCCGTATATGACGGGGACTACCGTTGCTTTGTGTCGCGCCCTCGAAGAGTCGAGTTGTTTGGGAATGCAGCTCAAAATGGGTGGTAAATTCCATCTAAAGCTAAATACAGGCGAGAGACCGATAGCGAA	Fungi	Basidiomycota	Agaricomycetes	Auriculariales	Exidiaceae	Basidiodendron
187	2	0	224	11	347	0	136	64	0	3	3	3	11	3	25	28	AGAGCTCAAATTGAAAATCGGTGATGTAAGTCATCGAATTGTAGTCTATAGAGGTTATACCGGAGAGAATCAAGAGTAAGTCCGCTGGATATGCGGTATCCTAGAGGGTGAAAATCCCGTATGTCTCTTGATAAATAAAACTCTTATATGGTTGACCTTCAATGAGTCGAGTTGTTTGGGATTGCAGCTCAAAGCGGGTGGTAAGTTCCATCTAAAGCTAAATATTGGTGGGAGACCGATAGCAAA	Low match
188	5	27	163	4	26	18	130	49	55	9	1	106	2	0	11	18	AAAGCTCAAAGTGAAAATCAATAAATATTTTATTTATTGAATTGTAGTCTTGAGAAGTGTTACCAGTGAAAACATAGAAGAAAATATCTTGGAAAAGATTATCATGGAGGGTGACAATCCCGTTCATATTCTGTGAATTTCATGTACGGTACACTTTCATAGAGTCACGTTTATTGAGACCTAAGCGTAAATTGTGTGATAAGTTTCACATAAAGCTAAATATTGATGCAAGACCAATAGCAAA	Low match
189	32	88	159	5	82	27	13	55	2	7	1	1	2	0	10	9	AAAGCTCACACTGGAAATCGGAGATCCAAGCGGGTGTTCCGAATTGTAGTCTGTCGACGTGCTATCAGCGTGTGACCCAGGCAGAAGTCGCTTGGAACAGCGCACCAGAGAGGGTGACAGTCCCGTTCTTGGCTTGGAGTTCGCCGCGTACGATACACGTTCATCGAGTCGAGTTGCTTGGGAATGCAGCTCTAAGCGGGTGGTAAATTTCATCGAAAGCTAAATACCAACGAGAGACCGATAGCGAA	Low match
191	0	1	91	28	27	11	99	98	0	0	1	3	8	3	0	0	AGAGCTCAGACTGAAAATCTTCGGAATTGTAGTCTGTAGACACCATGTTCATGGTTGTATCGTGGAAGCAAGTCTCCTGGAACGGAGCGCCATAGAGGGTGACAGCCCCGTATTTCTTTCATGATCTCCAGAAAACAGGTGTTCAACGAGTCGTGCTGTTTGGGATTGCAGCACTAAGTGGGTGGTAAATTCCATCTAAAGCTAAATACCGGTGGGAGACCGATAGCAAA	Unknown
192	1	64	20	0	30	7	125	20	7	0	0	25	14	10	1	2	AGAGCTCAGATGTAAAATCTTCGGAATTGTCGTCTGGAGAAGTAAGATGAAGCTGTCTAGGGTGGGTAAAGTCTTCTGGAAAGAAGCGCCATTGAGGGTGATAGCCCCGTTAACACCTACCCGAAGCGCCTAATTCTGCTTTCTACGAGTCGAGTTGTTTGGGATTGCAGCTCTAAGTGGGTGGTAAATTCCATCTAAAGCTAAATATTGGTGGGAGACCGATAGCGAA	Unknown
193	5	73	601	19	88	34	137	85	1	0	1	19	4	22	2	7	TGAGCTCAAATTTGAAATCTGGCTGGTTTACCAGTCCGAGTTGTAGTTTAAAGAAGCGTTTTCGGTGGCAGCCTGGGTATAAATCCTTTGGAACAGGGTATCATAGAGGGTGAGAATCCCGTCTTTGACTCAGTGCTATGTTACTATGTGATACGTTTTCAAAGAGTCGAGTTGTTTGGGAATGCAGCTCAAAATGGGTGGTAAATTTCATCTAAGGCTAAATATTGGCGAGAGACCGATAGCGAA	Fungi	Zygomycota	Mucoromycotina	Mortierellales	Mortierellaceae	Mortierella
194	24	65	87	48	110	72	180	107	33	81	19	13	0	6	18	7	AGAGCTCAACTTGAAAATCTGCTTGCCAAGCGGCAAGCCGAGTTGTAGTCTAGAGATGCATTGTCAGCGAGTGACCTGGGTATAAATCTTTTGGAACAAGGTATCATAGAGGGTGAGAATCCCGTCTTTGACTCAGAGTTCGCCGCGTACGACATGCATTCGAAGAGTCGGTTTGCTTGGGAATGCAAACCAAAATGGGTGGTAAATTTCATCTAAAGCTAAATATCAGCGAGAGACCGATAGCGAA	Rhizaria
195	2	57	91	320	25	529	108	33	4	1	4	0	3	0	0	1	AAAGCTCAAATTTGAAATCTGGCAGGCTTGTTCCTGTCCGAATTGTAGTTTCAAGGAACGTTTTCGCTGATTGTAGGTGTGTAAGTCTGTTGGAATACAGCACCATGGAGGGTGAGAGTCCCGTGTCTGCACTAAACAATCCGGCATATGTTACGTCTCCAAAGAGTCGCATAGTTTGAGAATGCTGTGCAAAGATGGGTGATAAATATCATCTAAAGCTAAATACTGGCGAGAGACCGATAGCGAA	Fungi	Chytridiomycota	Chytridiomycetes	Chytridiales	Chytridiaceae	Fayochytriomyces spinosus
196	0	3	25	316	29	61	729	22	17	0	6	1	12	0	1	0	AGAGCTCAAAGTTAAAATCTCGGCGCTCCGCGTCGCGAATTGTAGTCTAAAGAGGGTGGGCTCTAGGGCGGAGCGGGTGTCAAAGTCCCTTGGAAGAGGGCGCCAGAGAGGGTGAGAGCCCCGTCATGGCATCCGATCGGCCTCAAGTGAGCAGCCGTCGACGAGTCGAGTTGTTTGGGAATGCAGCTCAAAGTGGGTGGTAAATCTCATCTAAGGCTAAATACTGGCAAGAGACCGATAGCGAA	Unknown
200	60	4	15	97	12	1	4	7	4	41	1044	49	0	0	21	11	AGAGCTCAAATTTGAAATCTGGCGGTCTCAGGCCGTCCGAGTTGTAATCTAGAGAGGTGTTTTCCGTGCCGGACCGTGTACAAGTCCCTTGGAACAGGGCGTCATAGAGGGTGAGAATCCCGTCCATGACACGGACTCCCGGTGCTCTGTGATACGCCTTCAAAGAGTCGAGTTGTTTGGGAATGCAGCTCAAAACGGGTGGTAAATTCCATCTAAAGCTAAATACAGGCGAGAGACCGATAGCGAA	Fungi	Basidiomycota	Agaricomycetes	Auriculariales	Exidiaceae	Exidia
202	4	0	171	0	0	0	913	0	0	7	2	48	0	0	0	0	TGAGCTCAAGCTTAAAATCTCCATGCAAGTTTTGCGTGGCGAATTGTAGTCTATGGAGGCGCTGTCAGTGCAGCTATTCGGGATAAGTTCCTTGGAAAAGGACAGCATCGAGGGTGATACTCCCGTTCGTGCCTGAGTAGCTTGCGCGTACGACACGTTTTCTTTGAGTCGCGTTGTTTGGGAATGCAGCGCAAAGTAGGTGGTAAATTCCATCTAAAGCTAAATATTGGTGCGAGACCGATAGCGAA	Eukaryota incertae sedis	Stramenopiles	Oomycetes	Lagenidiales	Lagenidium
203	592	79	51	52	22	268	52	45	4	6	9	2	6	0	0	4	AGAGCTCAAGTTTAAAATCTATATGCATTTATGTATATCGAGTTGTAGTCTCGAGACAGGCTGTCTGTGGTGACGTCGGTATAAGTACCTTGGAAGAGGTTATCAGAGAGGGTGACAATCCCGTCGCTGACCGACAGTTCGCCACTTTCGACGTTTGTTCACAGAGTCGGATTGCTTGGGAGTGCAGTCCTAATTGGGTGGTAAATTTCATCTAAAGCTAAATATTGACGAGAGACCGATAGCGAA	Unknown
204	166	69	548	20	71	86	76	83	0	1	3	1	3	2	2	1	AGAGCTCAACGTGAAAATCGGTGTGTCAAGCGATACATCGAATTGTAGTCTCGAGATGCATGGTCAGTGATGACCTCGGTATAAATCCTTTGGAACAGGGTATCATAGAGGGTGAGAATCCCGTCTTTGACCGAGAGTTCGTTACGTACGACGTGCAATCCATGAGTCGAGTTGTTTGGGATTGCAACTCTAAATGGGTGGTAAATTTCATCTAAAGCTAAATATCCACGAGAGACCGATAGCGAA	Rhizaria
205	7	2	0	0	0	2	21	0	2	41	456	9	149	5	0	0	ACAGCTCAAGCTTTAAATCGGTGTCTTCACGGACATCGAGTTGTAGTCTAAAGATTTGGTGCCAACTTGGAACGAAGAGTAAGTCCCCTGGATATGGGGCACCATGGAGGGTGATAGTCCCGTTCGTCTCTTCGTTATTACAGCCAGGTGTACGGCCCAAAATCAACGAGTCGAGTTGCTTGGGATTGCAGCTCTAAGCGGGTGGTAAATTCCATCTAAAGCTAAATATCGGTGGGAGACCGATAGCAAA	Low match
206	1	10	548	0	12	94	404	0	0	0	0	3	2	4	0	0	ATAGCTCAAAGTTAAAATCGGGGTACTGAGAGGTGCTTCCGAATTGTAATCTAGAGACATCACGTCAGCCTTGACCCGGGTATAAATCTTTTGAAACAAGGTGTCACAGAGGGTGAGAATCCCGTCTTTGACTCGGAGTTCGGGGCGTACGACTGGTGTTCCAAGAGTCGAATAGCTTGGGAATGCTGTTCTAAATGGGTGGTAAATTTCATCTAAAGCTAAATATCGACGAGAGACCGATAGCGAA	Rhizaria
207	528	143	37	3	116	521	202	41	5	9	14	1	41	1	6	12	AGAGCTCAAATTTAAAATCTCGTCGGTTTCTCCGGCGCGAATTGTAGTTTATGGAAGCGTTTTTTCGGCAGATGCCTAGGTACAAGTCCTTTGGAACAGGGTATCATAGAGGGTGAGAATCCCGTCTCTGACCTTGGTTTTTCTGCTATGTGATACGTTCTCCGAGAGTCAGGTTGTTTGGGAATGCAGCCTAAAATGGGTGGTAAATTTCATCTAAAGCTAAATATTGGCGAGAGACCGATAGCGAA	Fungi	Ascomycota	mitosporic Ascomycota			Calcarisporiella
208	24	0	36	12	68	9	60	17	14	0	3	25	0	3	14	4	AGAGCTCAAATTTGAAATCTGGTGGCCTCAGGCTATCCGAGTTGTAATCTATAGAAACATTTTCCGCGTTGGCCCATGTACAAGTCTCTTGGAATAGAGCGTCATAGAGGGTGAGAATCCCGTCCTTGACATGGACTACCAGTGCTTTGTGATATGTTTTCAACGAGTCGAGTTGTTTGGGAATGCAGCTCAAAATGGGTGGTAAATTCCATCTAAAGCTAAATATTGGCGAGAGACCGATAGCGAA	Fungi	Basidiomycota	Tremellomycetes	Filobasidiales	mitosporic Filobasidiales	Cryptococcus terricola
209	32	80	1	0	2	1263	4	13	46	1	2	0	26	0	0	1	AGAGCTCAAATTTGAAATCTGGCGTCCTCCGGGCGTCCGAGTTGTAATCTATAGAAACGTTTTCCGTGCCGGACCGTGTCCAAGTCCCTTGGAACAGGGTATCAAAGAGGGTGACAATCCCGTACTTGACACGATGACCGGTGCTCTGTGATACGTTTTCTACGAGTCGAGTTGTTTGGGAATGCAGCTCAAAATGGGTGGTAAATTCCATCTAAAGCTAAATATTGGCGAGAGACCGATAGCGAA	Fungi	Basidiomycota	Tremellomycetes	Tremellales	Tremellaceae
210	2	1	11	0	6	0	17	0	34	29	59	55	13	1	121	78	AAAGCTCAACCTGAAAATCGGTGAAGTATCATGCTCCATCGAGTTGTGGGCTAGAGACGTTCTCTCAGCGTGTGACCCGGGTATAAATCTTTTGGAACAAGGTATCATAGAGGGTGAGAATCCCGTCTTTGACCTGGAGTTCGCCGCGTACGAGAAACGTTCAACGAGTCGAATAGCTTGGGAATGCTGTTCTAAATGGGTGGTAAATTTCATCTAAAGCTAAATATTGACGAGAGACCGATAGCGAA	Rhizaria
212	0	291	13	15	25	22	23	191	11	0	0	2	2	0	2	0	AGAGCCCAATTTTGTAATCTGGCTGTCTTTGGCAGTCCGAGTTGTAATCTCGAGAAACGTTACCCGTGTCGGACCATGCACAAGCTATTGGAATATCGTATCATAGAGGGTGAGAATCCCGTATACGGCATGGACGCCCGATGCATAGTGGGGCGCTTTCGAAGAGTCGAGTTGTTTGGGAATGCAGCTCAAATCCGGTGGTAAATTCCATCCAAGGCTAAATATTGGCGAGAGACCGATAGCGAA	Fungi	Basidiomycota	Agaricostilbomycetes	Spiculogloeales	Spiculogloeaceae	Mycogloea
216	13	16	33	71	32	41	28	10	819	10	6	18	90	4	0	0	ATAGCTCAAATTTGAAATCTCCAGGGGCAACCTTGGCGAATTGTAGTTTAGAGAAGCGTCTTCTGAGGCAGTGCACCGTCCAAGTTCTTTGGAACGAGACATCAGAGAGGGTGAGAATCCCGTTTCTGGCGGTGGGTCCACTGTTTCTCTACGGGGCGTTTTCGAAGAGTCGGGTTGTTTGGGAATGCAGCCCAAAATGGGTGGTAAATTTCATCTAAAGCTAAATACAGGCACGAGACCGATAGCGAA	Eukaryota incertae sedis	Eukaryota incertae sedis	Eukaryota incertae sedis	Choanoflagellida
217	3	1	0	8	11	9	9	33	45	1	30	2	88	2	0	0	GAAGCTCAGACTGAAAATCTTCGGAATTGTAGTCTGGAGAAGTATGGTCAGCCGATGATTGTGGGCGAAGTCTTCTGGAAAGGAGCGCCATGGAGGGTGATAGCCCCGTTCATGCCTACAATTAGAAGCGTACGACCTGCTTTCTACGAGTCGTGTTGTTTGGGATTGCAGCACTAAGTGGGTGGTAAATTCCATCTAAAGCTAAATATTGGTGGGAGACCGATAGCGAA	Eukaryota incertae sedis	Stramenopiles	Chrysophyceae	Chrysophyceae incertae sedis
218	71	94	54	57	69	111	328	110	2	1	4	1	15	1	19	2	GGAGCTCAATGTGAAAATCGATCACCTCAGCGGGTCATCGAGTTGTATCCTAGAGACGTACTATCAGCTGAAACCTGGGTATAAGTTCTTTGGAACGAGATGCTATAAAGGGTGATAGCCCCGTATATAATCCAAAGTTTTCAGTGTACGATGTATGTTCATCGAGTCGAGTTGTTTGGGATTGCAGCTCTAAATGGGAGGTATGAGTCTTCTAAAGCTAAATAATGGCGAGAGACCGATAGCGAA	Rhizaria
221	7	88	123	68	44	610	24	0	1	0	0	0	5	0	12	0	AAAGCTCAACCCGAAAATCGGTTTGCCTTCGCGGTAACACCGAGTTGTGGGTTAGTGGCATACGATCAGTCCGTGGGCCGGGTATAAATCCTTTGGAAAAGGGTATCATAGAGGGTGACAATCCCGTCTGTGACTCGGAACACGCGGCGTAACGACGTATGTCCGGAGAGTAGGGTAGCTTGGGAATGCTGCCCGAAGTAGGTGGTAAGCTCCATCTAAAGCTAAATATGCACAGGAGACCGATAGCGAA	Low match
222	6	16	224	383	33	177	86	9	15	0	14	1	1	0	0	1	AGAGCTCAGACTGAAAACCTTCGGGGATGTAGTCTGCAGACGGGACATTGAATCTTTGGAAGCCGATAAAGTGGTCTGGAACGACACGCCGTGGAGGGTGACAGCCCCGTTCGTATCGGTGGAAATTGAAAGTAGATGCCTGTCAACGAGTCGAGTTGTTTGGGATTGCAGCTCAAAGCGGGTGGTAAATTCCATCTAAAGCTAAATATGGATAGGAGACCGATAGCAAA	Unknown
223	108	69	0	5	16	2	14	67	2	0	2	0	4	0	24	38	AGAGCTCAAATTTAAAATCTGGCATCGTAAGGTGTCCGAATTGTAATTTAAAGAGGCGTTATCTGGAGCGGAATTGGTGTTCAAGTCTCTTGGAATAGAGCATCACAGAGGGTGAGAATCCCGTTTGGACACTGATTCCGTGACTGTATGAGGCGCTTTCTAAGAGTCGAGTTGTTTGGGAATGCAGCTCAAAATGGGTGGTAAATCTCATCTAAGGCTAAATATTGGCAAGAGACCGATAGCGAA	Fungi
224	8	2	414	7	27	270	23	82	4	11	3	0	5	0	0	0	ACAGCTCACATTTGTAATCTGGCAGCTCCGCTGTCCGAGTTGTAAGCTAAAGAGGCGTCTTCTGGCGCGGTCTGGCGCTCAAGTCCCTTGGAAGAGGGCATCACAGAGGGTGACAATCCCGTCTGGGCGCTGGCGCCGCGTCTCCACGAGGCGTCCTCGACGAGTCGAGTTGTTTGGGAATGCAGCTCAAAATGGGTGGTAAATCTCATCTAAGGCTAAATAGCGGCAAGAGACCGATAGCGAA	Fungi	Basidiomycota
225	129	10	8	6	4	13	9	8	33	120	1375	59	50	34	10	28	AGAGCTCAAATTTTGAATCTGGCGGCGTTTCGTCGTCCGAGTTGTAATCTAGAGAAGCGTCTTCCGCGCTGGACCGTGTACAAGTCTCCTGGAAGGGAGCGTCATAGAGGGTGAGAATCCCGTCTTTGACATGGACTACCAGTGCTATGTGATGCGCTCTCGACGAGTCGAGTTGTTTGGGAATGCAGCTCAAAACGGGTGGTAAATTCCATCTAAAGCTAAATACATGCGAGAGACCGATAGCGAA	Fungi	Basidiomycota	Agaricomycetes	Boletales	Boletaceae	Boletus
227	5	14	0	77	28	20	1	5	208	74	65	59	551	0	4	1	AAAGCTCAGACGTAAAATCTTCGGAAATGTCGTCTGGAGATACGGAATCAAGCTTCTAGGGTGGGTAAAGTCCTCTGGAACGAGGCGCCAATGAGGGTGATAGCCCCGTTAACCTGCTCGAAAAGTCTATTTTCCGCTATCTAAGAGTCGAGTTGTTTGGGATTGCAGCTCTAAGCGGGTGGTAAATTCCATCTAAAGCTAAATATTGGTGGGAGACCGATAGCGAA	Unknown
229	31	0	4	1	0	0	32	32	0	16	16	7	0	0	0	0	AAAGCTCAATTTTGAAATCTCACAGGTTTCCTGTGCGAATTGTAGTTTAAGAAGCGTTTTCGGGGACTCCCTGGGTGTAAGTCCTTTGGAATGAGGCGTCAGAGAGGGTGAGAATCCCGTCCTTAACCCGGTGTGGGTCCCTATGTGATACGTCTTCTAAGAGTCGGATAGCTTGGGAATGCTGTCCAAAATGGGTGGTAAATACCATCTAAAGCTAAATATTGGCGAGAGACCGATAGCGAA	Fungi	Chytridiomycota	Chytridiomycetes	Chytridiales	Chytridiaceae	Irineochytrium annulatum
230	39	172	3	3	17	12	10	66	7	0	15	8	2	0	15	8	AGAGCTCAAATTTAAAATCTGGTAGGCACCGCCTGCCCGAGTTGTAATTTAAAGAGGCGCTATCTGCGAGGTCATGGTGCTCAAGTCCCTTGGAATAGGGCATCACAGAGGGTGAGAATCCCGTCTGGACATCAGGACCAAACTATATGAGGCGCTCTCTACGAGTCGAGTTGTTTGGGAATGCAGCTCTAAATGGGTGGTAAATTTCATCTAAGGCTAAATAATGGCAAGAGACCGATAGCGAA	Fungi
231	2	4	168	272	17	194	196	42	19	2	1	0	1	1	0	0	CAAGCTCAGACTGAAAATCTTCGGAATTGTAGTCTGGAGAAGTCAGGTCAACTTTAAGTTTCGGGTAAAGTCTCCTGGAACGGAGCGCCGTGGAGGGTGATAGCCCCGTTCATGCCTGAAACGAAAAGTGTACGACCGGCTTTCTACGAGTCGAGTTGTTTGGGATTGCAGCTCTAAGTGGGTGGTAAATTCCATCTAAAGCTAAATATAAATGGGAGACCGATAGCGAA	Eukaryota incertae sedis	Stramenopiles	Chrysophyceae	Chrysophyceae incertae sedis
232	2	4	0	0	0	1	0	0	113	23	250	190	2	1	500	65	AAAGCTCAAGCTGAAATCGGTTGGCCATACGGCCTTCCGAAATGTAGCATAACGACGCAGCATCTGGATGTCGCCTGGGTGTAAGTGCTTTGGAAAAAGCTGTCACAGAGGGTGAGAATCCCGTCCTGTACCCAGCGCGTGTCCGCCAAGATCTGCGTTCAACGAGTCGAGTTGCTTGGGAGTGCAGCTCAAATTGGGAGGTAAATTTCTTCTAAAGCTAAATACAGGCGAGAGACCGATAGTGAA	Low match
233	0	201	1	5	50	7	3	3	2	0	0	4	0	0	3	2	AGAGCTCAAATTGAAAATCGACTATTCAAGCGAGTCGTCGAATTGTAGCCTAGAGACGTATTGTCAGTGTGTGACCCAGGTATAAGTCTTTTGAAACAAGGCATCACAGAGGGTGAGAATCCCGTCTTTGATCTGGAGTTCGCCACGTACGACGTGCGTTCATCGAGTCGAGTTGTTTGGGATTGCAGCTCTAAATGGCGGGTAAATTTCCGCTAAAGCTAAATATTGACATGACACCGATAGCGAA	Rhizaria
234	33	95	15	5	28	31	11	115	1	0	1	10	1	2	7	1	ATAGCTCAAATTTTAAATCTGTGTGGGTTAACCACATCGAATTGTAGTTTAAAGAAGTGTTTTCGGGGAGTAACCAGGGTAAAGTTCCTTGGGATGGGGCATCATAGAAGGTGAGAATCCTGTATGACTCTGGCTTACTCTCTATGTGATACATTTTCAAAGAGTCGGGTTGTTTGGGAATGCAGCCCAAAATGGGTGGTAAATACCATCTAAAGCTAAATATTGGCAAGAGACCGATAGCGAA	Fungi	Chytridiomycota	Chytridiomycetes	Lobulomycetales	Lobulomycetaceae
235	1	27	38	11	43	2	106	32	1	0	1	1	40	2	4	5	AGAGCTCAGACGTAAAATCTTCGGAAATGTCGTCTGGAGAAGCAAGATGAAACTGTTAGGGCGGGCAAAGTCTTCTGGAACGAAGCGCCAGTGAGGGTGATAGCCCCGTTCATGCCTGCCCGAAAGGTCTAATTCTGCTTTCAACGAGTCGAGTTGTTTGGGATTGCAGCTCTAAGCGGGTGGTAAATTCCATCTAAAGCTAAATATTGGTGGGAGACCGATAGCGAA	Unknown
236	1	149	61	0	2	5	13	15	0	0	0	0	1	0	2	4	AGAGCCCAGCGCCAAGTCCTGACACTTGACGTGTTCAGGAGATGCGGCGTTAGTGCTTTGGTGCATCGTGCGCTGCCTCGTGTCTTAAGTTCCTTTGACAGGGGCTCCCAGAGTGGGTGCTAGGCCCATAGAGACTGCGAAGCTGGCGCACGCAAGCCATTGCATTTTAGAGTCAGGTTGCTTGAAAGTGCAGCCTAAAGTAGGTGGTAAACTCCATCTAAGGCTAAATATTACAGTGAGACCGATAGCAAA	Animalia	Metazoa	Ecdysozoa	Ecdysozoa incertae sedis
237	47	0	33	60	1	103	40	4	0	1	16	0	1	0	0	0	AGAGCTCAATCCAAAATCCTAATTTTTTAAATTAAGAATTGTAGTCTATGAGGGAATACAGCAACAGATTGATAAAAGTGAGTTCCTTGGAAAAGGACAGCGAAGAGGGTGAGACTCCCGTTATTCCGTCTCTGTTAATGTCTGTACCCTTTATTGAGTCGAATTGCTTGGGAATGCAGTTCAAAGTAGGTGGTAAATTCCATCTAAAGCTAAATATAAGCACGAGACCGATAGCGAA	Low match
238	4	38	19	20	35	71	20	62	12	0	2	2	5	1	16	26	AGAGCTCAAGTTTAAAATCGGTGTGCGGATGTACATCGAGTTGTAGTCTCGAGACGCACTGTCTGCGGTGACGTCGGTACAAGTACCTTGGAAGAGGTTATCAGAGAGGGTGACAATCCCGTCGCTGACCGACAGTTCGCCGCTTTCGACGTGTGTTCACAGAGTCGGATTGCTTGGGAGTGCAGTCCTAATTGGGTGGTAAATTTCATCTAAAGCTAAATATCGACGAGAGACCGATAGCAAA	Viridiplantae	Streptophyta	Charophyceae	Charales	Characeae	Chara
239	83	70	28	78	15	525	13	66	34	1	9	5	6	0	5	1	AGAGCTCAAATTTAAAATCTGGCTTGCTTGCAAGTCCGAGTTGTAGTCTGAAGAAACGTTTTCCATGAAAGCTGAGGCACAAGTCCTTTGGAACAGGGCATCATAGAGGGTGAGAATCCCGTCCATGGTCTCATGCATTTCATTTTGTGATACGTTTTCTAAGAGTCAGGTTGTTTGGGAATGCAGCCTAAAATGGGTGGTAAATTTCATCTAAAGCTAAATATTGGCGAGAGACCGATAGCGAA	Fungi	Zygomycota	Mucoromycotina	Mucorales 1	Mucorales 1 incertae sedis	Umbelopsis
240	8	0	0	0	0	0	2	0	1	926	5	0	0	0	0	0	ACAGCTCAGCACTGAACCCTCTGTTCATACGGACAGTTGGGAATGTGGTGTTTGGGAGGGTCACTTCCTGCAGTCAGAAGAATAGCCCAAGTCCGTTGGAATGCGGCTTCGTATCCCCAGAGAGGGTGAGAGGCCTGTATGGCAATCATTTGACTGTGGGTTGATCATTCCCTGGAGTCGAGTTGCTTGTGAGTGCAGCTCAAAGTGGGTGGTAAACTCCATCTAAGGCTAAATATGGCTACGAGACCGATAGTGAA	Unknown
241	70	134	31	17	28	46	60	35	1005	18	17	1	14	1	7	6	ATAGCTCAACTTGAAAATCTGCCGCAAGGCCGAATTGTAGTCTATAGAAGGCATTGTCAGTTCAGTCCCCGATAGAATTTGGCTGGAACGCCAAGTCATGGAGGGTGAGAACCCCGTTCGTGATTGGGAGCTATTGGACGTACGACTGTCTTTCGTCGAGTCGGGTTGCTTGGGAGTGCAGCTCTAATTGGGTGGTAAATTCCATCTAAAGCTAAATAATGGCAAGAAACCGATAGCGAA	Low match
243	5	0	2	0	0	0	0	4	0	78	48	19	1	6	0	1	CCAGTCCAAGTTTGGAAACTTGCGCAAGCGAGTGTTGTAAGCTGAGGGACGCTGAACGCGAAGTGCGCCCAAGTTGCCTGGAACGGCACACCGCAGAGGGTGACAGTCCCGTGGGGCGTGCGCAGCATTTTCGGTGTCCGACGAGTCGAGCTGTTTGGGATTGCAGCTCTAACACGGGTGGTATACCCCATCCAAGACTAAATAACGACGAGAGACCGATAGCGAA	Unknown
244	288	346	93	101	220	260	280	628	153	60	1012	341	99	16	77	70	AGAGCTCAATTTGAAAATCGACTACCTAAACGGGTCGTCGAGTTGTAGCCTAGAGACGTACTATCAGCTGAAACCTGGGTATAAGTTCTTTGGAATGAGGCATCATAGAGGGTGAGAATCCCGTATATGACCCAAAGCTTTCAGCGTACGATGTATGTTCATCGAGTCGAGTTGTTTGGGATTGCAGCTCTAAATGGGACGTAAGTTTGTTCTAAAGCTAAATATTGGCGAGAGACCGATAGCGAA	Rhizaria
245	42	84	23	7	55	53	134	50	8	12	1	0	1	2	220	33	GGAGCCCAAGCTCTGAATCTGGGCGCGCGCATCTGAGTATCGCGCCCCGAATTGTGGTCTCGCGGCTGGCATCGCGGACGCGGTCGCGCGAGCAAAAGTCCCTTGGAAAAGGGCGCCAGGGAGGGTGACAGCCCCGTCCTTTGGCTCGCAGCGGTAGCCGTGTCGCTCACGCGTTGTTCCATGCCCCAGAGTCGGGTTGTTTGGGAATGCAGCCCTAAGCGGGTGGTAAATCCCACCCAAGGCTAAATATCAGCGAGAGACCGATAGCGAA	Low match
246	133	63	11	175	177	112	94	101	17	2	3	2	2	2	1	0	AGTAGCTCAAACTGGGAATCGAGAGTGGAAGCCCACGCCTCGAATTGTATCCTAGAGACGTATTGTCAGCGTGTGACCTCGGTGCAAGTCTTTTGAAACAGGGCATCGTAGAGGGTGAGAATCCCGTCTCTGACCGAGAGTTCGCCGCGTACGACGTATGTTCATCGAGTCGAGTTGTTTGGGATTGCAGCTCTAACTGGGTGGTAAATTTCATCTAAAGCTAAATAACGACGAGAGACCGATAGCGAA	Rhizaria
249	0	0	0	4	8	0	0	11	0	0	0	0	2	0	0	0	GGAGCTCAAATTTAGAATCAGATCATGTCTGAATTGTAGTCTAAAGAGGTGTAGTAGTGGGTAGGAGGACGGAGCAAGTGCCCTGGAACGGGACGCCGGAGAGGGTGAGAGCCCCGTTGCGCCCGAATTATATCCACATAATCACCTCGAAGAGTCGGGTTGCTTGGGAATGCAGCCCAAAGGGGTGGTAAACTCTATCCAAGGCTAAATACAAGCAGGAGACCGATAGCGAA	Low match
251	0	25	0	0	18	0	1	108	0	0	0	0	0	1	2	0	AGAGCTCATCCCTGAAATCCCATTTGGTTTCCGAATGGGAGTTGTGGGGTAGGGAGGCATCGTCAGCGAGTGGCCCCGGTCGAAGTGCATTGGAAAGTGCCGGCAAGGAGGGTGACACCCCCGTTCTGGATTGGGAGTCCGCCGCGTACGACGTGTTTTCCGAGAGTCGGGTTGCTTTGTAGTGCAGCCTTAATCGGGTGGTAAATTCCATCCAAAGCTAAATACCTGTTGGAGACCGATAGCACA	Low match
252	214	153	9701	1725	3796	125	4862	1219	33	389	459	90	54	62	108	79	AAAGCTCAAATTTAAAAGCTGGCGGTCTCAGGCTGTCCGCGTTGTAATCTAGAGAAGTGTTATCCGCGCTGGACCGTGTACAAGTCTCCTGGAATGGAGCGTCATAGAGGGTGAGAATCCCGTCTTTGACACGGACTGCCAGGGCTTTGTGATGCGCTCTCAAAGAGTCGAGTTGTTTGGGAATGCAGCTCAAAATGGGTGGTAAATTCCATCTAAAGCTAAATATTGGGGAGAGACCGATAGCGAA	Fungi	Basidiomycota	Agaricomycetes	Agaricales	Cortinariaceae	Galerina
254	4	40	88	31	16	118	122	21	8	0	1	68	149	1	6	44	AAAGCTCAAGCTTAAAATCTAGAGGGTTCTACCCTCTCGAATTGTAGTTTCGCGAATGACGCTTACGGGTAGTTCACTCCGGTATAAGTCTTCTGGAAGGAAGCGCCAAAGAAGGTTAGAGCCCTGTTCATGACCGGATGTTGAGCTGTCAATACGTACCGTCCGTTCGCAGAGTCGGGTTGTTTGGGAGTACAGCCCTAAGCGCGTGGTAAGTTCCATGTAAGGCTAAATACTGGCACGAGACCGATAGCGAA	Low match
256	2	9	14	62	18	20	20	53	287	9	28	0	13	4	19	8	AGAGCTCAACTTGAAAATCGGTGTGGCCCTGCCACTCTGAATTGTAGTCTATAGAAGCTGTCATCAGTAACTGCTGCGGGATAAGTCTCTTGGAACAGGGCATCATAGAGGGTGAGAATCCCGTTCTGTGCCCGTGAGTAGTTACGTACGATACGCTTTCAACGAGTCGAGTTGCTTGGGACTGCAGCTCAAATTGGGTGGTAAATTCCATCTAAAGCTAAATATTGGCGAGAGACCGATAGCGAA	Eukaryota incertae sedis	Stramenopiles	Hyphochytriomycetes	Hyphochytrium
259	0	5	156	1	0	710	2	2	1	0	0	0	1	0	0	0	AAAGCCCAGCGTGTAATCGCCCAGGTTTTACCTGTGGCGAGGTGTCACGTATAGGCGTGTCTGTCTGGTCTTCGTTGAGGTCCGAAGTTCGCTCGAACGCGACTTCCCGTAGTGGGTGAAAGGCCCGTAAGGACTTCGACTTGGCCAGTTGGGCGCGTCTTGGAGTAGAGTTGCTTGGAAGTGCAGCTCAAAGTGGGTGGTATACCACATCTAAGGCTAAATATGACCAAGACTTCGATAGCGAA	Unknown
260	1	24	37	43	101	0	160	4	0	0	1	2	0	2	0	2	TAAGCTCAAGCTTAAAATCTCCATGGTTTACCATGGCGAATTGTAGTCTATTGAAGATGTTGTCAGCAACATATCTTTGGAAAAGTCCCTTTGAAAAGGGCAGCATAGAGGGTGAAACTCCCGTCTTTGCCGAAGATAATGTGCGTACGGCACTCTTTCTTTGAGTCGAGTTGCTTGGGAATGCAGCTCAAAGTAGGTGGTAAATTCCATCTAAAGCTAAATATGTGTGTGAGACCGATAGCGAA	Eukaryota incertae sedis	Stramenopiles	Oomycetes
261	10	0	8	1	0	1	15	0	57	232	18	1	1	5	44	55	AAAGCTCAAATTTGAAATCTGGGAAGTTTTACTTCCCCGAATTGTAGTTTAAAGAAGTGTTTTCGGCGGCGACATTGGTCCAAGTTCCTTGGAACAGGACATCATAGAGGGTGAGAATCCCGTCTATGGCCTTTGTTCGTTGCTATGTGATACACTTTCAAAGAGTCGGGTTGTTTGGGAATGCAGCCCCAATTGGGTGGTAAATTTCATCTAAGGCTAAATATTGGCGAGAGACCGATAGCGAA	Unknown
262	35	29	39	14	19	23	42	15	22	40	137	150	50	68	141	74	AAAGCTCAAATTTAAAATCTGGCGGTCTTTGGCCGTCCGAGTTGTAATCTAGAGAAGTAATGCCCGTGCTGGACCGTGTATAAGTCTCCTGGGATGGGGCGTCATAGAGGGTGAGAATCCCGTCTTTGACACGGACTACCAGTGCATTGTGGTATGCTCTCAAAGAGTCGAGTTGTTTGGGAATGCAGCTCAAAATGGGTGGTAAATTCCATCTAAAGCTAAATATTGGCGAGAGACCGATAGCGAA	Fungi	Basidiomycota	Agaricomycetes	Agaricales	Agaricaceae	Agaricus
266	12	24	144	1	16	45	370	32	66	468	11	6	87	70	3	2	AGAGCTCAAATTTGGAATCACGGCAGTTTCTGTTGTGAATTGTAATTTCAAGACATGTGGGTACGGGGAAAAGTGTATTCAAGTCTCCTGGAATGGAGCACCACAGAGGGTGACAGTCCCGTCTGGATACGCTTGACTCTTTAACTCTAATGTCGACGAGTCGAGTTGCTTGGGAATGCAGCTCAAATGGGTGGTAAATTCCATCCAAGGCTAAATATTGGCAAGAGACCGATAGCGAA	Unknown
268	319	406	1519	144	85	639	485	168	12	20	13	36	21	3	25	12	AGAGCTCAAGTTTAAAATCGGAGTGTGTATGCATTTCGAGTTGTAGTCTCGAGACATGCTGTCTGCGGTGACGTCGGTACAAGTGCCTTGGAAGAGGTTATCAGAGAGGGTGACAATCCCGTCGCTGACCGACAGTTCGCCGCTTTCGACGTATGTTCACAGAGTCGGATTGCTTGGGAGTGCAGTCCTAAGTGGGTGGTAAATTTCATCTAAAGCTAAATATCGACGAGAAACCGATAGCGAA	Viridiplantae	Streptophyta	Charophyceae	Charales	Characeae	Chara
269	0	0	8	0	3	0	19	0	0	0	0	6	0	0	0	1	AGAGCTCATCCTCGGAAGCCACCTCCCCGGCGGGCGGTGGCGATGTGGGGTAGAGGGGCGACGCCCAGCCAGCGGGCCGAGTCAAAATCCGTTGGAAGACGGTGCCATGGAGGGTGAGAGCCCCGTCCCTGGCTCGGAAGCCGCGGCGTCCGGCGCGTCTCGGACGAGTCGAGTTGTTTGGGAATGCAGCTCAAAGTCGGTGGTAAATCGCATCGAAAGCTAAATACGGGCGAGAGACCGATAGTGGA	Low match
270	2	1	0	1	0	1	0	1	229	178	52	29	29	134	70	112	ACAGCTCAAGCTTAAAATCTATGTATCAAACGATACATAGAATTGTAGCCTATAGAAGTATGTATCAGGTGTATGTTAACTATAAATCTGTTGGAATACAGTAACATAGAGGGTGAGAATCCCGTCCATGAGTTAATTTTATCATTTAAATACACCGTACGATCTACTTTCCAAGAGTCGAGTTGTTTGGGATTGCAGCTCTAAGTAGGTGGTAAATATCATCTAAAGCTAAATATCGACGAGAGACCGATAGCGAA	Low match
273	21	134	214	22	49	442	543	191	3	0	8	0	4	2	0	7	GAAGCTCAAATTGTAAATCGGGAACCCTAATAGGCTTCCGAATTGTAGTCTAGAGATATGTTGCCAGCGATCGACCGAGGTATAAATTTTTTTGGAACAAGGTATCATAGAGGGTGAGAATCCCGTCTGTGACCTCGAGTTCGTCGCGTACGGCACGTATTCATTGAGTCGAATAGCTTGGGATTGCTGTTCTAAATTGGTGGTAAATTTCATCAAAAGCTAAATATTGGCGGAAGACCGATAGCGAA	Unknown
274	36	45	13	57	64	40	38	69	0	0	10	2	1	1	7	2	AGAGCTCACACTGAAAATCGGATGCCTATGCGGCGCTCCGAATTGTAGTCTGTCGACGTGACGTCCGTCGGTGACCCAGGCAGAAGTCGCTTGGAACAGCGCACCAGAGAGGGTGACAGTCCCGTTCTTGGCTTGGAGATCGCCGCGTTGTGACACACGTTCTTAGAGTCGAGTTGCTTGGGAATGCAGCTCTAAGCGGGTGGTAAATTTCATCGAAAGCTAAATACCAACGAGAGACCGATAGCGAA	Low match
275	193	73	131	120	22	206	211	48	27	1	33	8	16	29	99	1	GGAGCTCAATTTGAGAATCGATTACCTAAGCGGGTCATCGAGTTGTAGCCTAGAGACGTACTATCAGCTGAAACCTGGGTATAAGTTCTTTGGAACGAGATGCTAGAAAGGGTGATAGCCCCGTATATGATCCAAAGCTTTCAGCGTACGATGTATGTTCATCGAGTCGAGTTGTTTGGGATTGCAGCTCTAAATGGGAGGTATGAGTCTTCTAAAGCTAAATAATGGCGAGAGACCGATAGCGAA	Rhizaria
276	0	35	55	0	19	1	447	56	0	0	0	0	0	0	0	0	TGAGCTCAATGTGTGAATCTGGCGGGGCTGAATTTCCCTGTCCGAGTTGTGCACTATAGACACTGGCTCTGCACATGCACTCCTGACGGCGGAAGTCCGATGAAACACGGCACCATGGAAGGTCACAGTCCTGTCCCTGCCGTTCTAGGATGCGTGCATACGACCGGTGCTCTGCGAGTCGCGTAGTTTTGTATTGCTGCGCTAATGGGGAGGTAGAGCCCTTCTAAAGCTAAATATGGCGGCATGACCGATAGCACA	Fungi	Basidiomycota	Agaricomycetes	Cantharellales	Tulasnellaceae	Tulasnella
284	0	43	1103	17	6	145	48	41	3	0	0	0	1	0	0	1	ACAGCTCACATTTGGAAACGGCGTGGGCCGTGTTGTCAGTGATAGCATGATGGGGGGGGCGGGCAGAGAGGGGTGTGCGAGTCTGCTGGAAAGCAGCGCCAGAGAGGGTGACAGCCCCGTGGCACACGACCAAAAAGCAAGCACACTCTTGTGCGACGAGTCGGACTGTTTGGGAATGCAGTCCTAAATGGGTGATACGTGTCATCTAAAGCTAAATAGCGGCAAGAGACCGATAGCGAA	Low match
287	11	33	29	57	12	5	27	113	8	1	49	16	2	98	366	65	TGAGCTCAATTTGAAAATCGGTGATCCAAGCGGGTCATCGAATTGTAGCCTAGAGACGTGTCATCAGCGTGTGAGCCAGGTACAAGTCCTTTGGAAGAAGGCATCATAGAGGGTGAGAATCCCGTCTCTGATCTGGACTTCGCCGCGTACGATGCATGTTCACAGAGTCGAGTTGTTTGGGATTGCAGCTCTAAATGGGTGGTAAGTTTCATCTAAAGCTAAATATTGGCGAGAGACCGATAGCGAA	Rhizaria
288	0	1	1	11	15	0	1	29	0	0	2	1	2	1	1	0	ACAGCTCAAATTTGTAATCTGGACACACATTGTGTCCCGAGTTGTAATTAATAAGGGGAGCATTTGGGTAGATGGAGTGGCAAAAGTTCCTTGGAACAGGACATCATAGAGGGTGAGAATCCCGTCTTTGGTCATACCGGTCTACTCAACAATGTCCTCTGATGAGTCGGGTTGTTTGGGAATGCAGCCCAAAATGGGTGGTATACTCCATCTAAAGCTAAATAATGGCGAGAGACCGATAGCGAA	Low match
289	42	60	9	18	29	62	57	20	7	0	12	25	2	0	31	2	GGAGCTCAATTTGAAAATCGATTACCCCAGCGGGTCCTCGAATTGTAAGCTAGCGACGTACTATCAGCTGTCACCTGGGTATGAGTTCTTTGGAATGAGGCACGCTACAGGGTGAGAGTCCCGTACATGACCCAAAGCTGACAGCGTACGATGTATGTTCTTCGAGTCGAGTTGTTTGGGATTGCAGCTCTAAATGGGAGGTATGAGTCTTCTAAAGCTAAATACAGGCGAGAGACCGATAGCGAA	Unknown
290	0	11	24	0	0	5	1	2	425	1	0	2	5	223	0	0	GGAGCTCAAATTGAAAATCGGTCTAGGACCCTGTCCCGATCGAATTGTAGTCTACAGGGGCGCAACCAGCGGCGTGTCGGGGAGAACTTGGTTGGAACACCGGGTCACAGAGGGTGACAATCCCGTCCGTGCCTCGACCCCGCCGTGTACGGTACGCTTCCGACGAGTCGGGCTGTTTGGGAATTCAGTCCAAAATGGGTGGTAAATTCCATCTAAAGCTAAATACAGGCAGTAGACCGATAGCGAA	Unknown
291	17	0	0	771	3	0	0	6	0	9	0	0	0	0	0	0	AGTAGCCCAACGTAAAGGCCCTGTCTTGTAACGAGACAGAGCGATGCTACGTTTGCGGTGGAGGAACAGTCGCTATCGAGGCTGGAGTGTAAGTTACCTTGAATGGTACCCCAAAGAGGGTGGAAGGCCCGTATCACTCTTGACTTGTCTTTAACGACGTGACTCTCTCGCTAGAGTCGGGTTATTTGAGAGTATAACCCTAAGCAGCAGGTAGACTCCTGCTAAGGCTAAATACGACCGTCAGACCGATAGTAAA	Unknown
292	14	1	7	0	0	0	3	12	24	18	19	18	23	29	5	0	AGAGCTCAAATTTGAAATCTCAAAGGCCTTGCCTTTGCGAATTGTAGTTTAAAGAGGCGCTATCTGGTCCAAGTGTTGTGCTCAAGTCTCCTGGAATGGAGCGTCACAGAGGGTGAGAACCCCGTCTGGGCATGGTGCTTGGGTCTGTATGAGGTGCTCTCTACGAGTCGGGTTGTTTGGGAATGCAGCTCAAAATGGGTGGTAAATTTCATCTAAGGCTAAATACTGGCAAGAGACCGATAGCGAA	Fungi
295	3	0	0	0	0	0	0	0	30	1	488	261	3	0	1	0	AGAGCTCAAGCTGAAAATCGGCAGTTCACTGTCGAATTGTAGTCTCACGAAGTGCAGCCTGTGTGTGTTCTAGGGAAAGTCTCTTGGAAAAGAGTACCAAAGAGGGTGAAAGTCCCGTCTTTACTTAGAAACACTCACGTTCGGTGCATTTTCTTCGAGTCGCGTTCCTTGAGATTGGAGCGCTAATCAGGTGATAAACTTCATCTAAAGCTAAATACTAACGAGATTCCGATAGCATA	Animalia	Metazoa
300	0	0	0	15	4	0	13	11	0	0	0	1	0	0	0	0	TCAGCTCAAATTTGTAATCTCAATAGATGTTTCTATTGCGAATTGTATTCTCCAGACAATGAGGCAAGATGGGAGAGATTGTAAAAGTCTCTTGGAATAGAGCGACATAGAGGGTGAGAGCCCCGTTTTGCAATTTCTCCATGTCAAAGTCCAATTGTTCGACGAGTCGAGTTGCTTGGGAATGCAGCTCAAAGTGGGTGGTAAATCTCATCCAAGGCTAAATATTGGCAAGAGACCGATAGCAAA	Low match
301	1	4	0	0	0	3	0	0	93	0	49	480	10	5	3	64	AGAGCTCAAGATGGAAATCGTTTTTTGGTATTAATTTGTCAAACGAATTGTGATCTTGTGACGTGGTATCAGGCTGACCAATCAATTGAAGTCCTTTGGAAAAAGGCATCGTAGAGGGTGATAATCCCGTTCGAGATTGATTGCATGTCGTCGTACGATCTACGTTCATCGAGTCGCGTTGCTTGGGAGTGCAGCGCAAATTGGGAGGTACATGTCTTCTAAAGCTAAATATTGGCGAGAGACCGATAGCGAA	Low match
302	6	1	5	22	143	15	2	23	7	1	1	55	0	26	18	0	AAAGCTCAAATTTAAAATCTGGTGGTCTTTGGCCATCCGAGTTGTAATCTAGAGAAGTGTTACCCGCGTCGGACCGTGTACAAGTCTCCTGGAATGGAGCGTCATAGAGGGTGAGAATCCCGTCTTTGACACGGACTACCGAGGCTTTGTGGTGCGCTCTCAAAGAGTCGAGTTGTTTGGGAATGCAGCTCAAAATGGGTGGTAAATTCCATCTAAAGCTAAATATTGGCGAGAGACCGATAGCGAA	Fungi	Basidiomycota	Agaricomycetes	Agaricales	Psathyrellaceae	Psathyrella
303	19	68	156	123	41	88	100	55	68	151	75	45	17	88	52	106	AAAGCTCAACTTGAAAATCTGCCGCAAGGCCGAATTGTAGTCTATAGAGGGCATTGTCAGTCCAGTCCCTGATACAATAAGCTGGAAAGCTTAAACATTGAGGGTGATATTCCCGTACATGATTAGGAGCACTGGACGTACGACAGTCTTTCATCGAGTCGAGTTGCTTGGGAGTGCAGCTCTAAATGGGTGGTAAATTCCATCTAAAGCTAAATAATGGCAAGAAACCGATAGCGAA	Low match
307	1	1	2	0	118	2	102	21	57	1	36	63	0	1	1	142	ATAGCTCAAGATAAGAATTACCACATTGTTAACGCAGTTGGTAAATTGTGATCTTGCGATTTAGTACTAGGTTGGAGAAGATTAGCACAAGTCTGTTGGAACACAGCGCCGTGGATGGTTAGAGCCCAGTTTATTGCTAGTTATTTACAAAATCCGCCGCACAGTCTGAATTCATCGAGTCGCGTTGCTTGGGAGTGCAGCGCAAAGTGGGAGGTACAGATCTTCTAAAGCTAAATATTGGCGAGAGACCGATAGCGAA	Low match
311	1	28	54	4	41	7	120	37	2	95	16	0	0	105	5	49	AGAGCTCAAAGTTAAAATCGGGGCACCTAGCGGTGCTTCCGAATTGTAATCTAGAGACACTTTTTCAGCCTCGACCCGGGTATAAATCTTTTGAAACAAGGTGTCATAGAGGGTGAGAATCCCGTCTTTGACCCGGAGTTCGGGGCGTACGAAGGGTGTTCCAAGAGTCGAATAGCTTGGGAATGCTGTTCTAAATGGGTGGTAAATTTCATCTAAAGCTAAATATCGACGAGAGACCGATAGCGAA	Rhizaria
313	5	0	0	0	0	0	1	0	0	161	5	8	0	1	0	0	AAAGCTCAAAATTAAAATCGGATGTCCTAACAGATATTCGAGTTGTAATCTAAAGACGTACTGTCAGCGCGTGACCCGGGTATAACTCTTTTGAAACAAGGGATCATAGAGGGTGACAATCCCGTCTGTGACCCGGAGCTCGCCGCATACGACGTGCGCTCTAAGAGTCGAGTAGCTTGGGATTGCTGCTCAAATTGGGTGGTAAACTTCATCTAAAGCTAAATATTGGCCAGAGACCGATAGCGAA	Rhizaria
315	0	0	0	0	0	0	5	0	0	0	0	4	1	2	0	0	AAAGCCCAGCACCGAATCCCCCGCCTTGACGGGCGGCGGGAACTGTGGTGTTAAGGACAGTCCATGGGGATCGATCGGGGGTCCGAGTCCTCCTGATCGTGGCTTCACCCAGAGCGGGTGTCAGGCCTCTACGGCGCCCGATCGGTCCTCTAAGATCGTCCTAGGAGTCGGGTTGTTTGAGAATGCAGCCCAAAGCGGGTGGTAAACTCCATCTAAGGCTAAATACAGACACGAGTCCGATAGCGCA	Animalia	Metazoa	Lophotrochozoa	Annelida	Enchytraeidae	Chamedrilus sphagnetorum
316	0	0	0	1	1	0	1	14	8	0	0	7	0	4	0	0	AGAGCTCAAACCGAAAATCACTGTCTCGGCAGCGAATTGTGGTCTATTGAAGCGTGTCTCAGTGATGAGCCCGGTCCAAGTCAATTGGAACATTGTATCAGAGAGGGTGAGAATCCCGTCCCTGGCTGGGAGTTCATCACGTTCGAGCCGCTCTCGAAGAGTCGGGTTGCTTGGGAGTGCAGCCCTAAGTGGGTGGTAAATTTCATCTAAAGCTAAATACATGTGGGAGACCGATAGCGAA	Rhizaria
317	5	11	502	40	99	199	50	531	23	1	22	3	4	20	0	0	AGAGCTCAAATTTGAAATCTGGCACTTTCAGTGTCCGAGTTGTAATCTCGAGAAGTGTTTTCCGCGCTGGACCGCATATAAGTCTGTTGGAATACAGCGTCATAGTGGTGAGAACCCCGTAAATGATGCGGACGCCCAGTGCTTTGTGATACACTTTCGAAGAGTCGAGTTGTTTGGGAATGCAGCTCAAATTGGGTGGTAAATTCCATCTAAAGCTAAATATTGGCGAGAGACCGATAGCGAA	Fungi	Basidiomycota	Microbotryomycetes	Microbotryomycetes incertae sedis	mitosporic Microbotryomycetidae incertae sedis	Sporobolomyces
318	10	1	42	2	3	0	4	7	0	32	7	0	0	0	0	0	ACAGCTCAAATTTAAAATCTCTGCACCTTGTGCAGCGAATTGTAGTCTAAAGACGGTAATCAAGGCTGGCGCGCAGAATAGGTCCCTTGGAATAGGGCGCCAGAGAGGGTGAGAGCCCCGTTATTCTGTGCAAAGGCTGCATGAGAGCCAGTCGACGAGTCGAGTTGTTTGGGAATGCAGCTCAAAGTGGGTGGTAAATCTCATCTAAGGCTAAATACTGGCAAGAGACCGATAGCGAA	Unknown
327	53	99	137	45	47	75	63	53	15	0	0	0	0	1	4	2	AAAGCTCAAATTGAAAATCGGGAATCCTAATAGGTTTCCGAATTGTAGTCTAGAGATGGGTTGCTAGCGATTGATCGAGGTATAAGTTTTCTTGGAACAGGGCATCATAGAGGGTGAGAATCCCGTCTGTGACCTCGAGTTCGTCGCGTACGGCGCTCAATCTGAGAGTCGAATAGCTTGGGATTGCTGTTCTAAACAGGTGGTAAATTTCATCTAAAGCTAAATATTGGCGGAAGACCGATAGCGAA	Rhizaria
328	0	1	1	3	8	1	1	1	68	0	16	8	14	115	0	8	TGAGCTCAGTGCTGAAATCGGTTAGCCAAGCGGTTAATCGAATTGTTCTGTTGTGAGTCAAGTTCAGGTGTTGGCCAGATACAAGTCCTTTGGAACAGGGCATCATAGAGGGTGAGAATCCCGTCCGTGATCTGGACTATTAAACACCGTACGAGCTGATTTCATAGAGTCGAGTTGCTTGGGAGTGCAGCTCTAAGTGGGTGGTAAATTCCATCTAAAGCTAAATATCAACGAGAGACCGATAGCGAA	Low match
329	0	0	0	0	5	0	3	1	0	0	0	5	0	3	0	5	AGAGCTCAGACTGAAAATCTTCGGAATTGTAGTCTGTCGAAGCGAGGTCAGCGTGAGGTGTGTCGAAAGTCTTCTGGAAAGGAGCACCGTGGAGGGTGAGAGTCCCGTTCATCGACGTCACATTCATGCGTACGATCCGCTTTCAACGAGTCGAGTTGTTTGGGATTGCAGCTCTAAGTGGGTGGTAAATTCCATCTAAAGCTAAATATCGGTGGGAGACCGATAGCGAA	Eukaryota incertae sedis	Stramenopiles	Bacillariophyta
331	2	0	0	3	1	0	0	0	64	129	71	21	78	114	30	56	AAAGCTCAACTTGAAAATCTGCCGCAAGGCCGAATTGTAGTCTATAGAAGGCATTGTCAGCTCAGTCCCTGATACAATAAGCTGGAAAGCTTAAACATTGAGGGTGATATTCCCGTCTATGATTAGGAGTACTGGGCGTACGACAGTCTTTCATCGAGTCGGAATTTACCACCCATTTAGAGCTGCACTCCCAAGCAACCCATCTAAAGCTAAATAATGGCAAGAAACCGATAGCGAA	Low match
334	0	0	53	13	13	8	70	35	0	0	28	0	0	0	0	0	AAAGCTCATGTTGAAAATCGGTAGTCCAAGCGGATCTTACCGAATTGTAATCTCGAGACATCTTGTCAGTGTGTGACCCAGGTCTAAGTTGCTTGGAATAGCATACCAGAGAGGGTGACAGTCCCGTCTATGACTTGGAGTAGACATTCTCACCACGTACGACAGATGTTCACAGAGTCGAGTTGCTTGGGAATGCAGCTCTAAATGGGTGCTAAATTTCATCTAAAGCTAAATATTCACGTCAGACCGATAGCAAA	Low match
337	3	1	910	0	4	0	75	0	0	2	2	3	0	0	0	0	AAAGCTCAAATTTGAAATCTGGCGGTCTACGGCCGTCCGAGTTGTAATTTAGAGAGGCGTCTTCCGCGTCGGACCACACACAAGTTCCCTGGAACGGGGCGTCATAGAGGGTGAGAATCCCGTATATGGTGTGGACTACCGAGGCTATGTGATGCGCCCTCGAAGAGTCGAGTTGTTTGGGAATGCAGCTCAAAACGGGTGGTAAATTCCATCTAAAGCTAAATATTGGCGAGAGACCGATAGCGAA	Fungi	Basidiomycota	Agaricomycetes	Auriculariales	Hyaloriaceae	Myxarium
338	11	0	0	0	0	2	0	0	2	279	7	0	24	0	0	226	TGAGCTCAGTGATGCAATCGATTAGCCAAGCGGTCAATCGAGATGTTCTATTGTGAGTCATGTTCAGGTGTTGGCCAGCTACAAGTCCTTTGGAACAGGGCATCATAGAGGGTGAGAATCCCGTCCGTGAGCTGGTTCATGAAAACACCGTACGAGCTGATTTCATAGAGTCGAGTTGCTTGGGAGTGCAGCTCTAAGTGGGTGGTAAATTCCATCTAAAGCTAAATATCAACGAGAGACCGATAGCGAA	Low match
340	0	0	133	2	33	0	25	2	0	0	0	1	0	0	0	0	AAAGCTCAAGCTTAAAATCTCTATGGTTTTTAATCATGGCGAATTGTAGTCTATAGAAGCTGTTACCAGCAGCATGTCTTTGGAAAAGTCCCTTTGAAGAGGGCAGCATAGAGGGTGAAACTCCCGTCTTTGCCAAGGACTATGCGCGTACGGTACGCTTTCTTTGAGTCGGGTTGCTTGGGAATGCAGCTCAAAGCAGGTGGTAAATTCCATCTAAAGCTAAATATGTGTGCGAGACCGATAGCGAA	Eukaryota incertae sedis	Stramenopiles	Oomycetes
344	1	0	4	0	1	0	1	3	0	11	4	117	0	28	84	3	AGAGCTCAAGTTTAAAATCGGTGTGCTTCAGTACATCGAGTTGTAGTCTCGAGACGCACTGTCTGCGGTGACGTCGGTTCAAGTACCTTGGAAGAGGTTATCAGAGAGGGTGACAATCCCGTCGCTGACCGACAGCTCGCCGCTTTCGACGTGTGCTCACAGAGTCGGATTGCTTGGGAGTGCAGTCCTAATTGGGTGGTAAATTTCATCTAAAGCTAAATATCGACGAGAGACCGATAGCGAA	Viridiplantae	Streptophyta	Charophyceae	Charales	Characeae	Chara
345	0	0	0	0	0	0	0	0	0	0	0	5	0	6	0	0	AGAGCTCAGACTGAAAATCTTCGGAATTGTAGTCTGTAGAAACGAAGTTGATCTAATGATTGCGAGTAAAGTCTTCTGGAATGGAGCGCCAAGGAGGGTGACAGCCCCGTTCATACTTGTGATCATGGTGTTAACTCGTTTTCAACGAGTCGAGTTGTTTGGGATTGCAGCTCTAATTGGGTGGTAAATTCCATCTAAAGCTAAATATCGGTGGGAGACCGATAGCGAA	Unknown
349	0	0	0	2	1	0	0	10	2	1	42	1	1	0	38	0	AGAGCTCAAATTTTAAATCTGGCACCTTTGGTGTCCGAATTGTATTTGATAGTGTCGACTTATGCCAGCTAGCAGCTAGTCCAAGTCCTTTGGAAAGAGGCATCAAAGAGGGTGACAATCCCGTTTAGGCTAACTGCTAGTTGTCAACATTAAGGAGGCATGACGAGTCGGGTTGTTTGGGAATGCAGCCCAAAATGGGAGGTACATTTCTCCTAAAGCTAAATACAGGCAAGAGACCGATAGCGAA	Unknown
351	3	2	1	0	7	2	1	0	16	24	43	163	158	23	22	22	ACAGCTCAAATTTGAAATCTCCGCGGTCCCCGCGGCGAATTGTAGTTTCAAGAAGCGTTTTCGGCGGCGGCCTTGGCTCAAGTCCCTTGGAACAGGGTGTCATAGAGGGTGAGAACCCCGTGAAGCCTTGGTTTGCTGCTATGTGATACGCTTTCAAAGAGTCGGGTTGTTTGGGATTGCAGCCCAAAATGGGAGGTAAATTTCTTCTAAAGCTAAATATTGGCGAGAGACCGATAGCGAA	Fungi	Chytridiomycota	Monoblepharidomycetes	Monoblepharidales	Monoblepharidaceae	Monoblepharis
353	0	5	0	295	6	3	0	6	118	13	33	4	1	0	13	1	ATAGCCCAACTTGAAAATCTCTTCGGAGAATTGTAGTCTATAGAAGCGCCCTCTGCGGCGGCAGGAGCCCAAGTCTGGTGGAAGCCAGCGTCAGAGAGGGTGAGAACCCCGTCGGCTCTATGCTTAGCTGCTTCACGAGGTGCTTTCCACGAGTCGGGTTGTTTGGGAATGCAGCCCTAAATTGGAGGTAAATCCCTTCTAAGGCTAAATACTGGCGAGAGACCGATAGCGAA	Viridiplantae	Chlorophyta	Chlorophyceae	Chlamydomonadales	Chlamydomonadaceae	Chloromonas
354	1	2	0	442	60	39	1	7	1	0	8	0	0	0	0	0	TCAGCTCAAATTTAAAATCTAGCAATAGAATTGTAGTCTAAAGAGGCGCTATCGGACACGGAGGGACCGCACAAGTCCCCTGGAATGGGGTATCGCAGAGGGTGAGAATCCCGTCTGGGTGGGAGCTCCGTGGCCATATGAGGCGCTCTCCAAGAGTCGAGTTGTTTGGGATTGCAGCTCAAAATGGGTGGTAAACTCCATCTAAGGCTAAATAGAGGCAAGAGACCGATAGCAAA	Fungi	Glomeromycota
357	2036	786	1531	366	417	160	2162	89	935	11141	5019	30328	577	3711	12903	6144	AAAGCTCAAATTTAAAATCTGGCAGTCTTTGGCTGTCCGAATTGTAGTCTGGAGAAGTGCTTTCCGCGCTGGACCGTGTACAAGTCTCTTGGAATAGAGCGTCATAGAGGGTGAGAATCCCGTCTTTGACACGGACAACCAGTGCTTTGTGATGCGCTCTCAAAGAGTCGAGTTGTTTGGGAATGCAGCTCAAAATGGGTGGTAAATTCCATCTAAAGCTAAATACAGGCGAGAGACCGATAGCGAA	Fungi	Basidiomycota	Agaricomycetes
359	29	0	0	266	3	0	0	9	0	0	1	0	0	0	1	1	TCAGCTCAAATTTGAAATCTGAGAGGTTTCCCCCTCTCTGAATTGTAGTCTAAAGAGATAAAGATTGAAATGGATTATAAAATGTTCAACTTCCTTGGAATAGGAGATCAAAGAGGGTGAGAATCCCGTTTGGTCATTTTAATCACATTTCGCCTCTTTTATCTCTACGAGTCGAGTTGTTTGGGAATGCAGCTCAAAAAGGGTGGTAAATTTCATCCAAGGCTAAATAATGGCAAGAGACCGATAGCGAA	Low match
360	10	2	6	11	1	12	34	12	2	0	1	0	0	0	1	0	AAAGCTCAAATTTTAAATCTGGTAGGATCCCCTATCCGAGTTGTAGTTTCAAGAAACGTTTTCGGTTGGCGCCTGGGTATAAGTCCTTTGGAACAGGGCATCATAGAGGGTGAGAATCCCGTTTATGACTCGGAGCAGCGAACTATGTGATACGTTTTCAAAGAGTCAGGTTGTTTGGGAATGCAGCCTAAAATGGGTGGTAAATTTCATCTAAAGCTAAATATTGGCGAGAGACCGATAGCGAA	Fungi	Zygomycota	Mucoromycotina	Endogonales	Endogonaceae	Endogone
362	0	0	0	0	0	1	0	0	0	25	0	1	76	66	144	217	AGAGCTCAACCTGAAAATCGGTGTGGTATCATGCCACATCGAATTGTGGGCTAGAGACGTCTCCTCAGCAGTGACCCGGGTATAAATCTTTTGGAACAAGGTATCATAGAGGGTGAGAATCCCGTCTTTGACCTGGAGATCGCTGTGTACGAGTGACGTTCTTAGAGTCGAATAGCTTGGGAATGCTGTTCTAAATGGGTGGTAAATTTCATCTAAAGCTAAATATTGACGAGAGACCGATAGCGAA	Rhizaria
364	1	4	15	2	4	1	5	2	0	0	0	4	9	0	0	0	AGAGCTCAGACTGAAAATCTTCGGAGTTGTAGTCTGTCGAAACGAAGTCAGTTGTGAAGCAAGAAGAAAGTCTTCTGGAAAGGAGCGCCGTGGAGGGTGAAAGCCCCGTTCATCTTTTTGCTTCAGACGTACGACTAGTTTTCAACGAGTCGAGTTGTTTGGGATTGCAGCTCTAATCGGGTGGTAAATTCCATCTAAAGCTAAATATTGGTGGGAGACCGATAGTAAA	Unknown
368	0	0	0	4	11	0	12	5	0	0	0	0	1	1	37	5	AGAGCTCAACTTGAAAATCGGTAGGGCACGCGTCCGTCCGAATTGTAGTCTAGAGACGTTACCGCTAGTGCGGGTGGCGGGTCAAATTTCCTTGGAAAAGGAGGCCATAGAGGGTGAGAGCCCCGTCTGCGACTCGTTTGCCTGTATGTGTCGGTTCGTTCTTCGAGTCGAGTTGCCTGGGATCGCAGCTCTAAATGGGTGGTAAATTTCATCTAAAGCTAAATATTGGCGAGAGACCGATAGCGAA	Low match
369	0	0	2	0	0	0	5	0	0	0	0	3	0	2	0	0	GTAGCCCATAACCGAATCCCATGGCGTGACGTCATCGGGAAATGTGGTGTTTGGGTGGCTTTATGCTGGGTCTCTGACGATTCTAAGTCCACGTGATTGTGGCTCATTGCCCAAAGAGGGTGTAAGGCCCGTTAGAATTGTCGGAGAAGTGCGCGAAGTCACTCAAGAGTCGCGTTGTTTGGGAATGCAGCGCTAATCGGGTGGTAAACTCCATCCAAGGCTACATATAACACGAGACCGATAGCGAA	Animalia	Metazoa	Platyhelminthes
370	0	4	14	5	0	94	391	1	1	0	0	0	2	0	0	0	ACAGCCCAACTTTGTAATCTGGCGCTTTCAGCGCCCGAGTTGTAGTCTCGAGACGCCTGACCCGTACCTGCCGACGCTTTAGACTGCTCGGATGCAGTGTCACAGAGGGTGCCAACCCCATCAGATCGTCTGGCTAGGGACATTGCGGTCGGCGCTCAAAGAGTCGAGTTGTTTGGGAATGCAGCTCCAATCGGGTGGTAAATTCCATCTAAGGCTAAATAACGGCGAGAGACCGATAGCGAA	Fungi	Basidiomycota	Agaricostilbomycetes	Spiculogloeales	Spiculogloeaceae	Spiculogloea
373	8	4	3	22	14	5	2	6	158	2	2	5	15	0	0	0	ATAGCTCAGACTGAAAATCTTCGGAGTTGTAGTCTGGAGAAGTAGCATCAGCTTGGCCTCGGGGGTGAAATCTCCTGGAAAGGAGTGCCATGGAGGGTGAAAGCCCCGTTCATGCTCCCAGAGACAAGTGTACGATCTACTTTCAACGAGTCGAGTTGTTTGGGATTGCAGCTCCAAGTGGGTGGTAAATTCCATCTAAAGCTAAATATGGATGGGAGACCGATAGCGAA	Unknown
375	0	0	4	0	0	1	9	1	0	0	0	16	2	23	0	3	AAAGCTCAAATTTAAAATCTGGCTGTTTTGCAGTCCGAGTTGTAATCTAGAGAAGTGTTTTCCGCGCTGGACCGTGTACAAGTCTCTTGGAATAGAGCGTCATAGAGGGTGAGAATCCCGTCTTTGACACGGACTACCAGTGCTTATGTGATGCGCTCTCGAAGAGTCGAGTTGTTTGGGAATGCAGCTCAAAATGGGTGGTAAATTCCATCTAAAGCTAAATATTGGCGAGAGACCGATAGCGAA	Fungi	Basidiomycota	Agaricomycetes	Gomphales	Gomphaceae	Phaeoclavulina
376	1	0	0	0	0	0	0	0	1	2	27	1	0	2	380	2	AGAGCTCAATTTGAAAATCGATAACCTAAGCGGGTCATCGAATTGTAGCCTATAGACGTACTATCAGCTAAAACCTGGGTATAAGTTCTTTGGAATGAGGCATCATAGAGGGTGAGAATCCCGTATATGACCCAAAGTTTTTAGCGTACGATGTGCGTTCATTGAGTCGAGTTGTTTGGGATTGCAGCTCTAAATGGGTGGTAAGTTTCATCTAAAGCTAAATAATGGCGAGAGACCGATAGCGAA	Rhizaria
388	0	0	0	0	5	0	1	0	0	0	0	1	0	0	0	0	CAAGCCCAGCGTGAAGGCCCTACATCGGAAGGTGTAGAGCGGTGCCACGTTAATGCTTGGGTGTTTGCCGCTGATCCGGAGTATCGCAAGTCCCTTTGATTAGGGCCTCTTACCAGAGAGGGTGCTAGTCCCCTAGCGGTACGAAGGGTCAGCGCTAGCCCTTGCATGCTAGAGTCAGGTTACTTGAGAGTGTAACCTAAAGCAGGAGGTAAACTCCTCCTAAGGCTAAATAGTACAGTGAGACCGATAGCAAA	Animalia	Metazoa
390	49	0	0	0	0	9	0	9	0	29	19	15	11	10	0	8	AAAGCTCAAATTTAAAATCTGGCGGTCCCTGTGGTCGTCCGAGTTGTAATTTAGAGAAGCGTTATCCGCGCTGGACCGTACACAAGTCTCCTGGAATGGAGCGACATAGAGGGTGAGATTCCCGTCTTTGGTACGGACTGCCAGGGCATTGTGATGCGCTCTCAAAGAGTCGAGTTGTTTGGGAATGCAGCTCAAAATGGGTGGTAAATTCCATCTAAAGCTAAATATTGAGGAGAGACCGATAGCGAA	Fungi	Basidiomycota	Agaricomycetes	Agaricales	Tricholomataceae	Mycena
393	0	10	8	6	0	17	23	39	0	0	0	1	2	0	18	3	AGAGCTCAAAGTGTAAACCGGTACCTTGACGGGTCTCGGGTTGTAATCTAAAGAGGTTCATCCAGCGCGTGGATCGGGTCTAAGTCTGGCTGGAATGCCGTATCAGAGAGGGTGAGAATCCCGTCTTTGGCTCGAACTCCCTACCGCGTACGGAGAGCTTTCTAAGAGTCGTGTAGGTCGGGACTCCTGCACAAAATGGGTGGTAAGCTCCATCTAAGGCTAAATATTGGCGAGAGACCGATAGCGAA	Low match
394	0	0	38	1	1	0	1	1	1	5	0	5	18	4	0	0	AAAGCTCAAATTTTAAAGCTTCGTGGTTTCCACGACGCGTTGTAAACTAAAGAAACGTTTTCTCGTGCGGCCCCGGTACAAGTCCGTTGGAACGCGGCATCATGGAGGGTGAGAATCCCGTTCGTGACTGGGTGTCCCGTGCGTATACGATACGTTTTCAAAGAGTCGGGTTGTTTGGGAATGCAGCCCAAAATGGGTGGTAAATTTCATCTAAAGCTAAATATTGCCACGAGACCGATAGCGAA	Unknown
396	0	9	95	3	22	6	24	2	72	2	0	0	88	0	18	0	AGAGCTCAAATTTGAAATCTCCAGGGGCAACCTTGGCGAATTGTAGTTTAGAGAAGCGCTTTCTGGGGCAGGACACCGTCCAAGTTCTTTGGAACGAGACATCAGAGAGGGTGAGAATCCCGTATCTGGCGGTGTGTTTCCTGTTCCTCTACGGGGCGTCTTCGAAGAGTCGGGTTGTTTGGGAATGCAGCCCAAAATGGGTGGTAAATTTCATCTAAAGCTAAATACAGGCACGAGACCGATAGCGAA	Eukaryota incertae sedis	Eukaryota incertae sedis	Eukaryota incertae sedis	Choanoflaggelida	Codonosigidae
402	0	0	0	1	1	1	0	0	90	93	4	34	4	168	25	5	AGAGCTCAAGTTTGAAATCCTCCGCCCGGAGGAGTTGTAGCCTGTGGGAGCGATCGCAGGCCAAGAGGCGAGGTCAAGTCTCCTGGAATGGAGCGCCCCAGAGGGTGAGAGCCCCGTGGACCCCGCCCCTCGGCCGCACGCGGTCGCTTTCGAGAGTCGTGTTGTTTGGGATTGCAGCACAAAGCGGGTCGTAAATTCGATCTAAAGCTAAATATGAACGGGAGACCGATAGCGAA	Low match
407	0	2	0	0	0	2	0	0	288	7	1	0	8	51	0	0	ATAGCTCAGATTGAAAATCAGCCAAAACACCTTGACTGGTGGGTTGAATTGTAGTCTAAAGAGGGGATTGCCAGTACCGAGCGGGGCGAAAGTTGTCCTGGAAAGGCACGCCAGAGAAGGTGAAAGCCCTGTAGTCAGTCCCGCTTGCGAAAAGGTACGTACGGCAGCTCTTCGAAGAGTCGGTTTGCTTGGGAGTGCAGGCCAAAGTGGGAGGTAAAATCCTTCTAAAGCTAAATAAGGGTCAGACACCGATAGCGAA	Low match
422	0	4	0	0	0	11	0	0	190	20	0	45	57	15	0	0	AAAGCTCATCATTAAAATCTCCCTAAAAGCGAGAATTGTAGTCTGATGGTGTTTTGGCAGACAATGTGATTAAGGCAAGTGTTGTTGGAAAGCACCGCCATAGAGAGTGAAAGCCTCGTACCCTTTAACATGTTGTTGTACGCCAGGGCGACCAAAGAGTCGAGTTGTTTGGGATTGCAGCTCTAAGTGGGTGGTAAGTTCCATCTAAAGCTAAATACGGACGAGAGACCGATAGCGAA	Low match
423	17	0	8	573	40	0	3	84	3	6	1	0	0	2	0	0	AAAGCTCAAATTTAAAAGCTGGTAGTCTTAGGCTGCCCGCATTGTAATCTAGAGAAGTGTTATCCGCGCTGGACTGTGTACAAGTCTCCTGGAATGGAGCGTCATAGAGGGTGAGAATCCCGTCTTTGACACAGACTGCCAGGGCTTTGTGATGTGCTCTCAAAGAGTCGAGTTGTTTGGGAATGCAGCTCAAAATGGGTGGTAAATTCCATCTAAAGCTAAATATTGGCGAGAGACCGATAGTGAA	Fungi	Basidiomycota	Agaricomycetes	Agaricales
426	5	3	46	2	4	31	108	7	25	184	3	2	35	1	6	1	AGAGCTCAAATTTGGAATCACGGCAGTTTCTGTTGTGAATTGTAATTTCAAGACATGTGGGTACGGGGAAAAGTGTATTCAAGTCTCTTGGAATGGAGCACCACAGAGGGTGACAGTCCCGTCTGGATATATTTAACCCTAGTTCTCTAATGTCGACGAGTCGAGTTGCTTGGGAATGCAGCTCAAATGGGTGGTAAATTCCATCCAAGGCTAAATATTGGCAAGAGACCGATAGCGAA	Low match
433	3	1	0	0	0	82	0	0	2	1	2	0	2	0	0	0	ACAGCTCAAATTTGAAATCTCCTAGGTTCCCTAGGCGAATTGTAGTTTAGAGAAACGTTTTCGGGGTCGGCCTTGGTACAAGTTCTCTGGAACGAGTCATCACAGAGGGTGAAAATCCCGTCTATGACCAGGTGTTCGATTCTATGTGATACGTTTTCAAAGAGTCGGTTTGTTTGGGAATGCAGACCAAAATGGGTGGTAAATACCATCTAAAGCTAAATATTGGCGAGAGACCGATAGCGAA	Fungi	Chytridiomycota	Chytridiomycetes
436	23	10	1	1	2	2	0	1	8	17	403	13	26	0	1	0	AAAGCTCAAATTTAAAATCTGGCAGTTCTATTGGCTGTCCGAGTTGTAAATTGGAGAAGTGTTATCCGCGCTGGCCTGTGCAAAAGTCCCTTGGAAAAGGGCATCATAGAGGGTGACAATCCCGTCTTTGGCACAGAGCACCAGGGCTTTTGTGATGCACTTTCAACGAGTCGAGTTGTTTGGGAATGCAGCTCTAAATGGGTGGTAAATTCCATCTAAAGCTAAATATTGGCGAGAGACCGATAGTGCA	Fungi	Basidiomycota	Agaricomycetes	Agaricales	Clavariaceae	Clavaria
437	3	1	0	0	0	0	0	0	1	0	60	182	6	54	9	0	ACAGCTCAAATTTAAAATCTGGGAGGATCCCTCCCCGAATTGTAGTTTAAAGAGGCGTTTTCTGACTCTGGTCGGGTATTCAAGTCCCTTGGAACAGGGCATCACAGAGGGTGAGAATCCCGTCTGGATACTTGGCCAGAGTCTCTATGATACGCTCTCTACGAGTCGTGTTGTTTGGGAATGCAGCACAAAATGGGTGGTAAATTTCATCTAAGGCTAAATACAGGCAAGAGACCGATAGCGAA	Unknown
442	36	11	28	169	64	218	34	26	8	0	2	3	2	1	2	2	AGAGCTCAAGCTTAAAATCTCCATATTTATATGGCGAATTGTAGTCTATTGAGGCTGTTGTCAGCATAGCGATCCGGGACAAGTCCCTTGGAAAAGGGCAGCATAGAGGGTGATACTCCCGTCTCTGCTCGGATTTGCCGTGTGTACGATACGCTTTCTTTGAGTCGATTTGTTTGGGAATACAGATCAAAGTAGGTGGTAAATTCCATCTAAAGCTAAATATTGGTGCGAGACCGATAGCGAA	Eukaryota incertae sedis	Stramenopiles	Oomycetes	Saprolegniales	Saprolegniaceae	Saprolegnia asterophora
444	0	1	4	1	3	3	24	2	1	14	7	7	106	4	0	4	TGAGCTCAGTGATGCAATCGTTTAGCCAAGCGGTCAAACGAGATGTTCTGTTGTGAGTCATGTTCAGGTGTTGGTCAGATACAAGTCCTTTGGAACAGGGCATCATAGAGGGTGAGAATCCCGTCCGTGATCTGTACCCATATAAACACCGTACGAGCTGATTTCGTAGAGTCGAGTTGCTTGGGAGTGCAGCTCTAAGTGGGTGGTAAATTCCATCTAAAGCTAAATATCAACGAGAGACCGATAGCGAA	Low match
445	0	1	0	0	0	1	0	0	2	122	2	256	32	102	13	96	AGAGCCCAAACCTGGACAATGTCAAGCCTGCCGGCGTTGTTGTCTAGGGGTCGCGGGGTAGAGACGGAGAGTATGGCAGTGCTCTCGGGAAGTTACAAATCGTACCAGTAGTAGAACGTACTGGAAAGTACGACCATAGAGGGTGATAGTCCCGTAAACGAAATTGGTATGACTTCCTGGTTTTTATTCCCAAGTACTACGGAGCACGTGGAATTCTGTAGGAATTTGCCTCGACCACGGGGTAAGGCTAAATACTAACACCAGACCGATAGTGAA	Low match
448	0	16	0	4	0	1	0	0	0	0	0	0	1	0	1	4	AAAGCTCAAACTGAAAATCGGGAAGCTTTGCAGTTTCTCGAATTGTAGTCTAAAGAGGTGATCATCAGTGTGCGACCTGGGTATAACTCCTTTGGAAAAGGGGATCATTGAGGGTGAGAATCCCGTATGTGACTCAGAGTTCGCCACGTACGATGCGCTTTCAACGAGTCGAGTTGTTTGGGATTGCAACTCTAAATGGGTGGTAAACTTCATCTAAAGCTAAATATTGGCGAGAGACCGATAGTGAA	Rhizaria
449	1	0	0	0	0	0	0	1	0	64	0	1	8	29	52	135	AGAGCTCAACTTGAAAATCGGTGCTCCACGCGGGGTATCGAGTTGTAGTCTAGAGACGTGCTGTCAGCGTGTGACGCAGCTATAAATCTTTTGGAACAAGGTATCATAGAGGGTGAGAATCCCGTCTTTGAGCTGCAGTTCGCCGCGTACGATACACGTTCAACGAGTCGAATAGGTCGGGATTCCTGTTCTAAATGGGTGGTAAATTTCATCTAAAGCTAAATACAGGCGAGAGACCGATAGCGAA	Rhizaria
454	1	4	0	0	0	8	0	0	2	64	0	0	207	0	0	2	GGAGCTCAGGGTTGAAATCTCCGCCCGCGAGGGCGGCGAATTGTAGTCTAGGATGTGCATGCGGAGAGCCTCGCTGAAGCGCAGCGCAAGTGCCGTTGGAAGACGCCGCCGGAGAGGGTGAGAGCCCCGTGGCGCTGCGTGCGGCGAGGCGACGGAATGCGTGCAGCATCGCAGAGTCGGGCTGCTTGGGATCGCAGCCCCAAGAGGGTGGTAGACTCCATCGAAGGCTAAATACCGGCGAGAGACCGATAGCGCA	Low match
465	0	0	0	0	0	0	0	0	37	112	1	0	1	126	0	3	ACAGCTCAAAATGAAAATCAAATATCCATGGTATTTGAGTTGTAATTGAGAGGCGACGTCTTTTTTGTTGGTGGAATGTGTCTAAATCCTTTGGAACAAGGTACCGAAGAGGGTGAAAGTCCCGTTTTGATACAGACATCAGCAAATCTATGGATTACGCCAACGAGTCAGGTTGTTTGGGAATGCAGCCTAAAATGGGTGATACATTTCATCTAAAGCTAAATATCAGCAAGAGACCGATAGCATA	Low match
478	6	1	1	0	0	0	0	0	0	2	241	674	0	8	0	0	TCAGCTCAAATTTGTAATCTTGCTCCTTTGGGAGTACGAATTGTAATTGATAGAACTGTCTAGTGGATGTGGATCGGCGTACAAGTTTCCTGGAATGGAACATCATAGAGGGTGACAATCCCGTTGTGCGCAGTGAAATGTTCTACATCTGGCAGATTCAACGAGTCGGGTTGTTTGGGACTGCAGCCCTAAATTGGTGGTATACCCCATCTAAAGCTAAATAATGGCGAGAGACCGATAGCGAA	Unknown
481	10	20	11	1	13	0	20	6	0	0	8	3	0	5	3	0	AGAGCTCAAAGTTAAAATCGGTGTACCGAGAGGTGCTCCGAATTGTAATCTAGAGACACTTTTTCAGTTCTGACCCGGGTATAAATCTTTTGAAACAAGGTGTCATAGAGGGTGAGAATCCCGTCTTTGACCCGGAGTTCGGGGCGTACGAAGGGTGTTCCAAGAGTCGAATAGCTTGGGAATGCTGTTCTAAATGGGTGGTAAATTTCATCTAAAGCTAAATATCGACGAGAGACCGATAGCGAA	Rhizaria
488	2	3	0	0	0	3	11	0	14	122	4	15	66	9	1	15	AGAGCTCAACATGAAAATCTGTCGGCCTGGCGGCTGACCGAGTTGTAGTCTGGAGATGCGGCGTCTGTGGAGGCCCCGAGTACAAGTCTTTTGGAACAAGGCATCATAGAGGGTGAGAATCCCGTTTATGACTCGGTGCTTGCCTCTGCAACACGACCCGTATTCCAAGAGTCGGTTTGCTTGGGAATGCAAACCAAAATGGGTGGTAAATTTCATCTAAAGCTAAATATCAGCGAGAGACCGATAGCGAA	Rhizaria
491	1	0	0	0	0	0	0	0	0	28	1	1	1	16	5	207	AGAGCCCAAGCTCTGAATCTGGGCGCGCGTTACGTTTCGTGCCCCGAATTGTGGTCTCGTGGCAAGGCATCTCGCTGAGGCGACCGTGTCGGGCAAAAGTCCCTTGGAAAAGGGCGCCAGGGAGGGTGACAGCCCCGTCCATTGGCTCGACAAATACCCGGCCGTCTCGATCGCGCCGTTGCGCTTGCCCCAGAGTCGGGTTGTTTGGGAATGCAGCCCTAAGCGGGTGGTAAATCCCACCCAAGGCTAAATATTGGTAGCGAGAGACCGATAGCGAA	Amoebozoa	Centramoebida	Centramoebida incertae sedis
496	0	0	0	0	0	0	0	0	0	21	2	0	0	0	2	199	AAAGCTCAATTTTGAAATCTCCCACCAGGGCGAATTGTAGTTTAGAGAAGCGTTTTCGGGGGCGTCTTAAGCTCAAGTCTGTTGGAATGCAGCACCAGAGAGGGTGAGAGTCCCGTTCAGCTTGAAGTACGCTCCTGTGTGATACGTCTTCTAAGAGTCGGATAGCTTGGGAATGCTGTCCAAAATGGGTGGTAAATACCATCTAAAGCTAAATATTGGCGAGAGACCGATAGCGAA	Fungi	Chytridiomycota	Chytridiomycetes
503	3	7	3	0	0	3	4	0	16	0	6	35	24	103	42	5	TAAGCTCAATATGAAAATCATTAATCTAAGCGGGTTAAATGAATTGTATAGTATAGACGTATTATCAGCGTATGGTCCAGGTATAAGTCCTTTGAAAGAAGGTATCATAGAGGGTGAGAATCCCGTCTGTATTATGACTTGGAATTAAATCTCCACATCGCGTACGATATATGTTCATTGAGTCGAGTTGTTTGGGATTGCAGCTCTAAATGGGTGGTAAGTATCATCTAAAGCTAAATAATGGCGAGAGACCGATAGCGAA	Rhizaria
505	0	1	24	0	0	0	8	0	0	0	0	139	0	0	0	0	GAAGCCCAGCACCAAGGTTCTCGGCCGTGTGGTCGACGAACGATGCGGTGTTTGGCACGTCCGTTGTGCGTCAGACGGAGCGGCAAAGTTCCCTTGACTGGGCTCGTGCCCCGAAGCGGGTGTGAGGCCTTTAGCTGCTTGTGCGCTGATGTACCTAGGGCGTGTCTAGAGTCGGGTTGTTTGGGAGTACAGCCCAAAGTAGGTGGTAAACTCCATCTAAGGCTAAATACCGGCACGAGTCCGATAGCGAA	Animalia	Metazoa
514	4	0	73	0	1	0	5	2	0	3	9	0	1	0	0	0	AGAGCTCAAATTTAAAATCTGGCACCTTTGGGTGTCCGAGTTGTAATTGAGAGGGTGTTCTTTTGACGAGTGCCGTGGCCAAAGTTCTCTGGAAAGGGACAACAAAGAGGGTGACATTCCCGTCTGGGTCATGGTGCGAGTCAGGATAAAGGGCACTCCAAGAGTCGGATTGTTTGGGAATGCAGTCCAAAATGGGTGGTACATTTCATCTAAAGCTAAATATTGGCAAGAGACCGATAGCGAA	Unknown
516	83	24	34	67	47	143	135	76	17	25	17	35	15	32	28	35	AAAGCTCAAATTTAAAATCTGTCAGTCTTTGACTGTCCGAGTTGTAATCTAGAGAAGTGTTATCTGCGCTGGACCGTGTACAAGTCTCCTGGAATGGAGCGTCATAGAGGGTGAGAATCCCGTCTCTGACACGGACTACCAGGGCTTTGTGATGCGCTCTCAAAGAGTCGAGTTGTTTGGGAATGCAGCTCAAAATGGGTGGTAAATTCCATCTAAAGCTAAATATTGGCGAGAGACCGATAGCGAA	Fungi	Basidiomycota	Agaricomycetes	Agaricales
532	7	0	0	1	0	0	0	1	2	2	176	0	0	0	0	0	ATAGCGCAACTTGAAAATCTCCTTGGAGAATTGTAGTCTATCGAAGCGCCCTCTTCAACATCTAGACCCCAAGTCCGGTGGAAACCGGCGTCCGAGAGGGTGAGAACCCCGTCGGGTCTTTGATTGTTGTTCCACGAGGTGCTTTCCACGAGTCGGGTTGTTTGGGAATGCAGCCCAAAATGGGAGGTAAATCCCTTCTAACGCTAAATACTGGCGAGAGACCGATAGCGAA	Unknown
563	0	0	0	0	0	0	34	0	0	0	1	147	0	2	0	0	AGAGCTCGAATTTGTAATCCCCCTATGTAGTAGGGTGAATTGTAATTGATAGAAGCACTCTCGGGGCGCTGACCATTGCACAAGTCCTTTGGAATAAGGCATCATAGAGGGTGAGAATCCCGTGCTTGGCATTGCGTTGGTCCCCATATGAGGTGTATTCAACGAGTCGGGTTGTTTGGGACTGCAGCCCTAAATGGGTGGTATACTCCATCTAAAGCTAAATAATGGCGAGAGACCGATAGCGAA	Low match
598	6	0	0	0	0	0	0	0	0	1	0	0	0	0	0	1	AGAGCTCAGACCGATAATCTTCGGAGTTGTGGTCTAGAGAGAATAACGGGTGGAAGGTATCTCTGGTAAAGTGATCTGGAAAGGTCCGCCGTGGAGGGTGATAGCCCCGTCTGTACCAGAGAGATCGACTGTTCTGTGTTTTCTAAGAGTCGAGTTGTTTGGGAATGCAGCTCTAAGAGGTGGTAAATTCCATCTAAAGCTAAATATGGAAGAGAGACCGATAGCAAA	Unknown
600	3	0	0	0	0	1	0	0	38	1	45	5	65	4	0	12	AGAGCTCAACTTTAAAATCCGGGCGCAAGCTCCGAATTGTAGTTTAGAGAAGCGTTTTCGGCGACGGCCCTGATCAAAGTCCTCTGGAACGAGGCAGCATAGAGGGTGAGAGTCCCGTCTATGGTTGGGGAAAAAAAGTTGCTATGTGATACGCTTTCGACGAGTCGGGTTGTCTGGGACTACAGCCCAAAATGGGTGGTAAATTTCATCTAAAGCTAAATATTGGTACGAGACCGATAGCGAA	Unknown
611	2	0	0	0	0	3	0	0	1	105	1	0	118	0	0	21	AGAGCTCAAGATGAAAATCGGCTGCCCAAGCGGGTAGTTGAATTGTAGTCTGAAGATGTAGCGTCAGCGTGTGACCTGGGTAGAAATCCTTTGGAACAGGGTATCAAAGAGGGTGAGAATCCCGTCTGTGACCCGGAGATCGCCGCGTACGACCTGCATTCCAAGAGTCGAGTTGTTTGGGATTGCAACTCAAAATGGGTGGTAAATTTCATCTAAGGCTAAATATGAGCGGGAGACCGATAGCGAA	Rhizaria
612	27	117	737	5	78	50	1683	45	5	0	4	3	0	0	0	1	AGAGCTCAAAATGAAAATCGAATTCCTCAACGGGTATTCGAGTTGTAATCTAAAGACGTGTTTTCTGCATGTGACCCGGGTATAACTCTTTTGAAACAAGGATCATAGAGGGTGACAATCCCGTCTTTGACCCGGAGTTCGCTGCGTACGATACACGTTCAAAGAGTCGAGTAGCTTGGGATTGCTGCTCAAAATGGGTGGTAAACCTCATCTAAAGCTAAATACCGGCCGGAGACCGATAGCGAA	Rhizaria
630	772	659	255	537	695	7120	678	1391	594	93	121	75	323	65	202	121	AAAGCTCAAATTTAAAATCTGGCAGTCTTTTGGCTGTCCGAGTTGTAATCTAGAGAAGTGTTATCCGCGCTGGACCATGTACAAGTCTCCTGGAATGGAGCATCATAGAGGGTGAGAATCCCGTCTTTGACATGGACTTCCAGGGCTTTGTGATGCGCTCTCAAAGAGTCGAGTTGTTTGGGAATGCAGCTCAAAATGGGTGGTAAATTCCATCTAAAGCTAAATATTGGCGAGAGACCGATAGCGAA	Fungi	Basidiomycota	Agaricomycetes	Agaricales	Cortinariaceae	Cortinarius
632	0	1	0	0	0	4	0	0	2	12	0	0	131	0	0	2	ACAGCCCAGGCTTGAAATCCCTCGTCAAACAGGGAGTTGTAGTCTGAGGTGGGTGGACGCAGCCCTCGGCGCACGACCAAGTCGTGTGGAATCACGCGCCCCAGAGGGTTCTAGCCCCGTGGGTCGTGCCGCCGAGGCGTAAAGCCCCGCCCTCCAAGAGTCGTGTTGTTTGGGATTGCAGCACTAAGCGGGTGGTAAATTCCATCCAAGGCTAAATACAGACGAGAGACCGATAGCGAA	Low match
669	8	78	11	5	7	1758	21	105	41	0	1	3	34	0	5	0	AAAGCTCAAATTTTGAATCTGGCGGTCTCCAGGCCGTCCGAGTTGTAATCTAGAGAAGCGTCTTCCGCGCTGGACCGTGTATAAGTTTCCTGGAACGGAACGTCGTAGAGGGTGAGAATCCCGTCTTTGACACGGACTACCAGGGCTATGTGATGCGCTCTCGACGAGTCGAGTTGTTTGGGAATGCAGCTCAAATAGGGTGGTAAATTCCATCTAAAGCTAAATACAGGCGAGAGACCGATAGCGAA	Fungi	Basidiomycota	Agaricomycetes	Boletales	Suillaceae	Suillus
693	97	58	12	57	22	55	4	6	401	682	149	1205	120	1074	568	303	AAAGCTCAAATTTAAAATCTGGCGGTCTTCGGCCGTCCGAGTTGTAATTTAGAGAAGTGTTATCCGTGCTGGACCGTGTACAAGTCTCCTGGAACGGGGCGTCATAGAGGGTGAGAATCCCGTATATGACACGGACTACCAGTGCTATGTGATGCGCTCTCGAAGAGTCGAGTTGTTTGGGAATGCAGCTCAAAATGGGTGGTAAATTCCATCTAAAGCTAAATATTGGGGAGAGACCGATAGCGAA	Fungi	Basidiomycota	Agaricomycetes	Boletales	Coniophoraceae	Jaapia
724	0	0	2	6	21	0	0	1	45	7	26	61	14	14	18	26	AGAGCTCAAATTTAAAATCGGGGGGTCTTAGCTGACTCTTTTTTGTTTTTTTTTTTTTTTTTTTAAAAAAAAGAAAAAAAATATCTTACGAATTGTAGTTTGTAGTAACGTTTTCTCAGGCGGCTGGAGTAAAGGTTTGGAAGTCCCTTTGAACAGGGTATCAGAGAGGGTGACAATCCCGTGCCAATCGTCTCTCCAGGCCGTCCAAGTTATGATACGATTACTAAGAGTCGGGTTGTTTGGGAATACAGCCCAAAATGGGTGGTAAATTTCACCTAAAGCTAAATATTGGCGAGAGACCGATAGCGAA	Eukaryota incertae sedis	Eukaryota incertae sedis	Eukaryota incertae sedis	Eukaryota incertae sedis	Nucleariidae	Nuclearia simplex
735	2	0	0	0	0	0	0	0	0	13	3	0	69	0	2	1	TCAGCTCAATTTTAAAATCTGGCGTCTCACCACGGACGTCCGAATTGTAATTGATAGGCAGTGACATGGGCAAATGATGGCCTGGATTAAGTCCCTTGGAACAGGGCGCCACAGAGGGTGATAGCCCCGTGAGTCCAGACCAATGCTTGCCGCCACATGGTGCTGCTGAAGAGTCGGATTGCTTGGGAATGCAGTCCTAAATGGGTGGTACATTCCATCTAAAGCTAAATATAGGCAAGAGACCGATAGCATA	Fungi					Mitosporidium daphniae
742	683	205	64	149	435	284	71	627	79	202	481	321	34	105	181	128	AAAGCTCAAATTTAAAATCTGGCGGTCCCTGTGGCTGTCCGAGTTGTAATTTAGAGAAGCGTTATCCGCGCTGGACCGTGTACAAGTCTCCTGGAATGGAGCGTCATAGAGGGTGAGAATCCCGTCTCTGACACGGACCGCCGATGCTTTTGTGATACGCTCTCGAAGAGTCGAGTTGTTTGGGAATGCAGCTCAAAATGGGTGGTAAATTCCATCTAAAGCTAAATATTGGCGAGAGACCGATAGCGAA	Fungi	Basidiomycota	Agaricomycetes	Atheliales	Atheliaceae	Amphinema
764	915	12845	478	1354	9979	1296	2717	11185	392	50	308	196	262	14	732	302	AGAGCTCAAACTTGAAATCCGTGGGTGTAACAACTCATGGAGATGTAGTCTGGAGACGCTCTCTCAGTGCGAGACCGGTTATAAGTCCCTTGGAATGGGGCATCATAGAGGGTGAGAATCCCGTTTATGAGCTGGATCTCTGTGCGTACGAGGAGCGTTCCGAGAGTCGCGTGGGAGTGCAGCGCAAAATGGGTGGTAAAGTTCATCTAAAGCTAAATACCGGCGAGAGACCGATAGCGAA	Rhizaria
883	229	79	113	122	160	1827	161	109	23	5	7	1	23	2	7	3	AAAGCTCAACTTGAAAATCGATGTGCTAAGCGGCTCATCGAGTTGTAGTCTAAAGAGGCAAGATCAGCGAGTGACCTCGGTATAAATCTTTTGGAACAAGGTATCATAGAGGGTGAGAATCCCGTCTTTGACCGAGAGTTCGCCGCGTACGATCTGCTTTCTAAGAGTCGAGTTGTTTGGGAATGCAACTCTAAATGGGTGGTAAATTTCATCTAAAGCTAAATATCCACGAGAGACCGATAGCGAA	Rhizaria
949	1	32	30	1	6	42	28	3	97	8	3	244	91	160	6	2	TGAGCTCAAATTTGAAATCTGGCGGTCTACGGCCGTCCGAGTTGTAATCTATAGAGGTGTTTTCCGTGCCGGACCGTGTACAAGTCCCTTGGAACAGGGCGTCATAGAGGGTGAGAATCCCGTCCATGACACGGACTACCGGTGCTCTGTGATACACCTTCAAAGAGTCGAGTTGTTTGGGAATGCAGCTCAAAATGGGTGGTAAATTCCATCTAAAGCTAAATATTGGCGAGAGACCGATAGCGAA	Fungi	Basidiomycota	Agaricomycetes	Auriculariales	Exidiaceae	Exidia
969	12826	8867	314	1559	2392	2435	1310	7531	480	587	715	86	259	62	202	119	AAAGCTCAAATTTTGAATCTGGTGCCTCTGGCATCCGAGTTGTAATCTAGAGAAGTGTTTTCTGCCTTGGACCACACATAAATTCCCTGGAATGGGGTGTCATAGAGGGTGAGAATCCCGTTTGTGGTGTGGACTACCTTGGCTCTGTGATACACTCTCAACGAGTCGAGTTGTTTGGGAATGCAGCTCAAAATGGGTGGTAAATTCCATCTAAAGCTAAATATTGGCGAGAAACCGATAGCGCA	Fungi	Basidiomycota	Agaricomycetes	Sebacinales	Sebacinaceae	Sebacina
998	9	411	51	34	18	5011	55	166	391	16	1	41	222	42	3	1	AAAGCTCAAATTTAAAAGCTGGTGGTCTCAGGCCGCCCGCATTGTAATCTAGAGAAGTGTTATCCGCGCTGGACCGTGTACAAGTCTCCTGGAATGGAGCGTCATAGAGGGTGAGAATCCCGTCTTTGACACGGACTACCAGTGCTATGTGATGCGCTCTCAAAGAGTCGAGTTGTTTGGGAATGCAGCTCAAAATGGGTGGTAAATTCCATCTAAAGCTAAATATTGGCGAGAGACCGATAGCGAA	Fungi	Basidiomycota	Agaricomycetes	Agaricales
1095	29	233	377	155	103	215	1224	299	6	6	10	11	11	5	2	3	AAAGCTCAAAATGAAAATCGGGTGGCTCACCAGTCATTCGAGTTGTAATCTAAAGGCTTGTTTTCTGCGTGTGACCCGGGTATAACTCTTTTGAAACAAGGGATCATAGAGGGTGAAAATCCCGTCTTTGACCCGGAGTTCGCCGCGTACGATACATGTCCAAAGAGTCGAGTAGCTTGGGATTGCTGCTCAAAATGGGTGGTAAACCTCATCTAAAGCTAAATACCGGCCAGAGACCGATAGCGAA	Rhizaria
1276	2	80	33	34	477	71	70	527	10	1	4	12	3	5	2	20	AAAGCTCAAATTTAAAATCTGGCGGTCCTTGCGGCCGTCCGAGTTGTAATCTGGAGAAGCGTTTTCCGCGTTGGACTGTGTACAAGTCTTCTGGAATGGAGCGTCGTAGAGGGTGAGAATCCCATCTCTGACACGGACCGCCAATGCTTTTGTGATATGCTCTCGAAGAGTCAAGTTGTTTGGGAATGCAGCTCAAAATGGGTGGTAAATTCCATCTAAAGCTAAATATTGGGGAGAGACCGATAGCGAA	Fungi	Basidiomycota	Agaricomycetes	Atheliales	Atheliaceae	Tylospora
1305	21	12	11	23	31	11	11	84	352	82	63	118	55	43	12	32	AAAGCTCAACTTGAAAATCTGCCGCAAGGCCGAATTGTAGTCTATAGAAGGTATTGTCAGCTCAGTCCCTGATACAATAACCTGGAAAGGTTAAACATTGAGGGTGATATTCCCGTACATGATTAGGAGTACTGGGCGTACGACATTCTTTCATCGAGTCGGGTTGCTTGGGAGTGCAGCTCTAAATGGGTGGTAAATTCCATCTAAAGCTAAATATTGGCGAGAGACCGATAGCGAA	Unknown
1366	36	550	134	69	141	201	177	158	55	5	0	8	6	4	4	6	CAAGCTCAGACTGAAAATCTTCGGAGTTGTAGTCTGGAGAAGTCAAGTCAGCATTAAGTTTCGGATAAAGTCTCTTGGAACAGAGCGCCGTGGAGGGTGATAGCCCCGTTCATGTCTGAAATGAAGTGTGTACGACTGGCTTTCTAAGAGTCGAGTTGTTTGGGATTGCAGCTCTAAGTGGGTGGTAAATTCCATCTAAAGCTAAATATAAATGGGAGGCCGATAGCGAA	Eukaryota incertae sedis	Stramenopiles	Chrysophyceae	Chromulinales	Chromulinaceae	Spumella
1397	8	37	7	21	7	56	9	19	438	19	18	31	36	88	11	6	AAAGCTCAAATTTAAAATCTGGCGGTCTTCGGCCGTCCGAGTTGTAGTCTGGAGAAGTGCTTTCCGCGCTGGACCGTGTACAAGTCTCCTGGAATGGAGCGTCATAGAGGGTGAGAATCCCGTCTTTGACACGGACTACCAGTGCTCTGTGATGCGCTCTCAAAGAGTCGAGTTGTTTGGGAATGCAGCTCAAAATGGGTGGTGAATTCCATCTAAAGCTAAATATTGGCGAGAGACCGATAGCGAA	Fungi	Basidiomycota
1402	168	161	356	138	215	188	317	343	7	10	4	3	0	0	13	5	AGAGCTCAACTTGAAAATCGATGTGCCAAGCGGTACATCGAGTTGTAGTCTAAAGAGGCATGACCAGCGGGTGACCTCGGTATAAATCTTTTGGAACAAGGTATCATAGAGGGTGAGAATCCCGTCTTTGACCGGGAGTTCCCCGCGTACGGTCTGCTTTCTAAGAGTCGAGTTGTTTGGGAATGCAACTCTAAATGGGTGGTAAATTTCATCTAAAGCTAAATATTGGCGAGAGACCGATAGCGAA	Rhizaria
1426	0	30	2	7	13	17	5	11	4	0	0	2	0	3	5	6	AGAGCTCAAACTGAAAATCGGGAACCTAAGCGGGTTTCTGAATTGTTTGCTAGAGACATGTTGTCAGCGTGTGACCTAGATTGAAATCTCTTGAAACAGGGTATCATAGAGGGTGAGAATCCCGTCCGCAATCTGGAGTTCGCCGCGTACGACGCGTGTTCATCGAGTCGAGTTGTTTGGGATTGCAGCTCTAATTGGGTGGTAAGTTTCATCTAAAGCTAAATATTGGCGAGAGACCGATAGCGAA	Rhizaria
1429	0	1	2	7	9	0	13	16	0	0	1	4	0	1	1	0	AGAGCTCAGACGTAAAATCTTCGGAAATGTCGTCTGGAGAAGCGAGATGAAACTGCTAGGGCGGGCCAAGTCTTCTGGAACGAAGCGCCAGTGAGGGTGATAGCCCCGTACATGCCTGCCCGAAAGGTCGAATTCTGCTTTCAACGAGTCGAGTTGTTTGGGATTGCAGCTCTAAGCGGGTGGTAAATTCCATCTAAAGCTAAATATTGGCGAGAGACCGATAGCGAA	Eukaryota incertae sedis	Stramenopiles	Chrysophyceae
1516	220	948	2608	290	202	1089	702	472	22	4	16	21	34	8	47	18	AGAGCTCAAGTTTAAAATCGGAGTGCTTGCACTTCGAGTTGTAGTCTCGAGACATGCTGTCTGCGGTGACGTCGATACAAGTGCCTTGGAAGAGGTTATCAGAGAGGGTGACAATCCCGTCGCTGATCGACAGTTCGCCGCTTTCGACGTATGTTCACAGAGTCGGATTGCTTGGGAGTGCAGTCCTAATTGGGTGGTAAATTTCATCTAAAGCTAAATGACAAGAAACCGATAGCGAA	Viridiplantae	Streptophyta	Charophyceae	Charales	Characeae	Chara
1526	251	119	43	2410	230	155	53	450	111	93	58	10	94	12	20	11	AAAGCTCAAATTTTAAATCTGGTAGTCTTTTTGGCTGCCCGAGTTGTAATCTAGAGAAGTGTTATCCGCGCTGGACCGTGTACAAGTCTCCTGGAACGGAGCGTCATAGAGGGTGAGAATCCCGTCTTTGACACGGACTGCCAGGGCTTTGTGATGCACTCTCAAAGAGTCGAGTTGTTTGGGAATGCAGCTCAAAATGGGTGGTAAATTCCATCTAAAGCTAAATATTGGCGAGAGACCGATAGCGAA	Fungi	Basidiomycota	Agaricomycetes	Agaricales
1618	1912	1392	754	665	451	3266	1839	1391	203	219	139	343	124	144	215	148	TGAGCTCAAATTTAAAATCTGGCTGGTTTACTAGTCCGAGTTGTAGTTTAAAGAAGCGTTTTCGGTGGCAGTCTCGGTAAAAGTCCTTTGGAATAGGGCATCACAGAGGGTGAGAATCCCGTCTTTGACTGAGAATATGCTACTATGTGATACGTTTTCAAAGAGTCGAGTTGTTTGGGAATGCAGCTCAAAATGGGTGGTAAATTCCATCTAAAGCTAAATATTGGCGAGAGACCGATAGCGAA	Fungi	Zygomycota	Mucoromycotina	Mortierellales	Mortierellaceae	Mortierella
1682	7	74	61	20	66	90	73	82	31	0	2	4	13	4	24	3	AGAGCTCAAGTTTAAAATCGAAGTGGTCTTGCTACTTCGAGTTGTAGTCTCGAGACGTGCTGTCTGCGGTGACATTGGTACAAGTACCTTGGAAGAGGTTATCAGAGAGGGTGACAATCCCGTCGCTGACCAATAGTTTTTTTCGCCGCTTTCGACGTATGTTCACAGAGTCGGATTGCTTGGGAGTGCAGTCCTAATTGGGTGGTAAATTTCATCTAAAGCTAAATATTGACGAGAGACCGATAGCGAA	Viridiplantae	Streptophyta	Charophyceae	Charales	Characeae	Chara
1800	1	0	0	0	1	0	0	1	3	4	28	14	3	21	29	0	AGAGCTCAAGTTTAAAATCGATGTGCTTTCAGTACATTGAGTTGTAGTCTCGAGACGCACTGTCTGCGGTGACGTCGGTACAAGTGCCTTGGAAGAGGTTATCAGAGAGGGTGACAATCCCGTCGCTGACCGACAGTTTCGCCGCTTTCGACGTGTGTTCACAGAGTCGGATTGCTTGGGAGTGCAGTCCTAATTGGGTGGTAAATTTCATCTAAAGCTAAATATCGACGAGAGACCGATAGCGAA	Viridiplantae	Streptophyta	Charophyceae	Charales	Characeae	Chara
1837	103	750	68	178	449	338	93	2018	80	25	21	23	40	9	27	16	AAAGCTCAAATTTAAAATCTGGCAGTCTCCGGCTGTCCGAGTTGTAATCTAGAGAAGTGTGATCCGCGTTGGACCGTGTACAAGTCTCCTGGAATGGAGCATCATAGAGGGTGAGAATCCCGTCTTTGACACGGACTGCCAGGGCTTTGTGATGCGCTCTCAAAGAGTCGAGTTGTTTGGGAATGCAGCTCAAAATGGGTGGTAAATTCCATCTAAAGCTAAATATTGGCGAGAGACCGATAGCGAA	Fungi	Basidiomycota	Agaricomycetes	Agaricales	Cortinariaceae	Cortinarius
1924	81	28	39	117	43	81	105	149	15	17	17	18	31	12	17	35	AAAGCTCAAATTTAAAATCTGGCAGTTTCTTGTAGCTGTCCGAGTTGTAATCTAGAGAAGTGTTATCCGCGCTGGACCGTGTACAAGTCTCCTGGAATGGAGCATCATAGAGGGTGAGAATCCCGTCTTTGACATGGGCTGCCAGGGCTTTGTGATGCGCTCTCAAAGAGTCGAGTTGTTTGGGAATGCAGCTCAAAATGGGTGGTAAATTCCATCTAAAGCTAAATATTGGGGAGAGACCGATAGCGAA	Fungi	Basidiomycota	Agaricomycetes	Agaricales	Cortinariaceae	Cortinarius
1926	307	56	399	12	12	62	162	23	17	5	13	6	12	1	1	3	AAAGCTCAACTTGAAAATCGGTGTGCCAAGCGGTCCACCGAGTTGTAGTCTAAAGAGGCATGATCAGCGAGTGACCTCGGTATAAATCTTTTGGAACAAGGTATCATAGAGGGTGAGAATCCCGTCTTTGACCGGGAGTTCGCCGCGTACGATCTGCTTTCTAAGAGTCGAGTTGTTTGGGAATGCAACTCTAAATGGGTGGTAAATTTCATCTAAAGCTAAATATTGGCGAGAGACCGATAGCGAA	Rhizaria
1957	42	137	374	101	332	271	425	155	4	42	23	38	20	41	6	15	AAAGCTCAACTTGAAAATCTGCCGCAAGGCCGAATTGTAGTCTATAGAAGGCACCGTCAGTTCAGTCCCTGATAGAATTTGGCTGGAACGCCAAGTCATGGAGGGTGAGAACCCCGTTCGTGATTAGGAGTACTGGACGTACGACAGTCTTTCATCGAGTCGAGTTGCTTGGGAGTGCAGCTCTAAATGGGTGGTAAATTCCATCTAAAGCTAAATACCGGCGAGAGACCGATAGCGAA	Unknown
1980	27	13	93	18	45	15	122	35	1	3	7	8	2	25	0	1	AGAGCTCAAGTTTAAAATCGCTGTGCATTTGCACTTCGAGTTGTAGTCTCGAGACATGCTGTCTGCGGTGACGTCGGTACAAGTGCCTTGGAAGAGGACATCAGAGAGGGTGACAATCCCGTCGCTGACCGACAGTTCGCCGCTTTCGACGTATGTTCACAGAGTCGGATTGCTTGGGAGTGCAGTCCTAATTGGGTGGTAAATTTCATCTAAAGCTAAATATTGGCGAGAGACCGATAGCGAA	Viridiplantae	Streptophyta	Charophyceae	Charales	Characeae	Chara
2031	90	96	96	203	71	167	259	166	27	52	32	27	41	19	35	20	AAAGCTCAAATTTAAAATCTGGCGGTCTTCTGGCTGTCCGAGTTGTAATCTAGAGAAGTGCTATCCGCGCTGGACCATGTACAAGTCTCCTGGAATGGAGCGTCGTAGAGGGTGAGAATCCCGTCTTTGACATGGACTGCCAGGGCTTTTGTGATGCGCTCTCGAAGAGTCGAGTTGTTTGGGAATGCAGCTCAAAATGGGTGGTAAATTCCATCTAAAGCTAAATATTGGCGAGAGACCGATAGCGAA	Fungi	Basidiomycota	Agaricomycetes	Agaricales	Cortinariaceae	Cortinarius
2058	81	331	718	259	258	275	365	214	5	7	14	13	19	35	4	33	AGAGCTCACGTTTAAAATCGATGTGCTTGCACTTCGAATTGTAGTCTCGAGACATGCTGTCTGCGGTGCATGACGTCGGTACAAGTACCTTGGAAGAGGTTATCAGAGAGGGTGACAATCCCGTCGCTGACCGACAGATCGCCGCTTTCGACGTATGTTCACAGAGTCGGATTGCTTGGGAGTGCAGTCCTAATTGGGTGGTAAATTTCATCTAAAGCTAAATAACGACGAGAGACCGATAGCGAA	Viridiplantae	Streptophyta	Charophyceae	Charales	Characeae	Chara
2065	94	438	51	35	87	790	81	178	326	19	48	155	347	85	22	33	AAAGCTCAAATTTAAAATCTGGCGGTCTTTGGCTGTCCGAGTTGTAGTCTGGAGAAGTGTTTTCCGCGCTGGACCGTGTACAAGTCTCTTGGAACAGAGCGTCATAGAGGGTGAGAATCCCGTCTTTGACATGGACTCCCAGTGTTCTGTGTTGTGCTCTCAACGAGTCGAGTTGTTTGGGAATGCAGCTCAAAATGGGTGGTAAATTCCATCTAAAGCTAAATATTGGGGAGAGACCGATAGCGAA	Fungi	Basidiomycota	Agaricomycetes
2068	2	246	22	6	49	30	1	10	40	2	16	71	173	6	1	6	AAAGCTCAAATTTAAAATCTGGCGGTCTTTGGCTGTCCGAGTTGTAGTCTGGAGAAGTGTTTTCCGCGCTGGACCGTGTACAAGTCTCTTGGAACAGAGCGTCATAGAGGGTGAGAATCCCGTCTCTGACACGGACTACCAGGGCTTTGTGGTATCCTCTCAAAGAGTCGAGTTGTTTGGGAATGCAGCTCTAAATGGGTGGTAAATTCCATCTAAAGCTAAATATTGGCGAGAGACCGATAGCGAA	Fungi	Basidiomycota	Agaricomycetes
2109	2	95	5	1	18	69	5	12	43	0	8	20	59	12	0	1	AAAGCTCAAATTTAAAATCTGGCGGTCTTTGGCTGTCCGAGTTGTAGTCTGGAGAAGTGTTTTCCGCGCTGGACCGTGTACAAGTCTCTTGGAACAGAGCGTCATAGAGGGTGAGAATCCCGTCTCTGACACGGACTTCCGGTGCTATGTGATGCGCTCTCGACGAGTCGCGTTGTTTGGGAATGCAGCGCTAAATGGGTGGTAAATTCCATCTAAAGCTAAATATTGGCGAGAGACCGATAGCGAA	Fungi	Basidiomycota
2122	0	0	0	0	0	0	0	0	0	0	0	0	0	0	186	1	AAAGCTCAAATTTAAAATCTCCAGGTTCTCTGAAGCCTGGCGAATTGTAGTTTATAGAAGCGCTTTCGGATGCGACCCGAGGTATAAGTCCTTTGGAACAGGGCGCCAGAGAGGGTGAGAGCCCCGTGATACCTTGGACCGTCGCGGCCGATGTGATGCGTTTTCGAAGAGTCGGGTTGTTTGGGAATGCAGCCCTAAACGGGAGGTAAATTCCTTCTAAAGCTAAATATAGGCGAGAGACCGATAGCAAA	Unknown
2176	28	45	44	10	7	49	23	31	1072	238	1618	853	201	584	430	412	AGAGCCCAAGCTCTGAATCTGGGCGTGCGTTGAGTCTGCGCCCCGAATTGTGGTCTCGTGGCAAGGCATCGCTGAGGCGACCGTGCTGGGCAAAAGTCCCTTGGAAAAGGGCGCCAGGGAGGGTGACAGCCCCGTCCATTGGTTCAGCACCAGGCCGTCTCGATTGCGCTGTTGCTCTTGCCCCAGAGTCGGGTTGTTTGGGAATGCAGCCCTAAGCGGGTGGTAAATCCCACCCAAGGCTAAATATTGGCGAGAGACCGATAGCGAA	Amoebozoa	Centramoebida	Centramoebida incertae sedis
2228	89	425	847	159	495	769	490	745	33	24	34	63	46	147	226	333	AGAGCTCAATTTGAAAATCGATTACCTAAACGGGTCATCGAGTTGTAGCCTATAGACGTACTGTCAGCTGAAACCTGGGTATAAGTTCTTTGGAATGAGGCATCATAGAGGGTGAGAATCCCGTATATGACCCAAAGCTTTCAGCGTACGACGTGCGTTCATCGAGTCGAGTTGTTTGGGATTGCAGCAGCTCTAAATGGGTGGTAAGTTTCATCTAAAGCTAAATAATGGCGAGAGACCGATAGCGAA	Rhizaria
2233	839	230	462	317	127	688	472	494	11	12	52	28	43	6	3	2	AGAGCTCAAGTTTAAAATCGCTGTGGTTTTCCATTGCGAGTTGTAGTCTCGAGACGTGCTGTCAGTGGTGACGTCGGTACAAGTACCTTGGAAGAGGTTATCAGAGAGGGTGACAATCCCGTCGCTAACCGACAGTTTGCTATATTCGACGTATGTTCACAGAGTCGAATTGCTTGGGAGTGCAGTCCTAATTGGGTGGTAAATTTCATCTAAAGCTAAATAATGACGAGAAACCGATAGCGAA	Viridiplantae	Streptophyta	Charophyceae	Charales	Characeae	Chara
2241	104	127	239	321	473	476	940	1683	85	18	28	100	65	55	10	14	AAAGCTCAAATTTAAAATCTGGCGGTCCTCGCGGCCGTCCGAGTTGTAATCTGGAGAAGCGTTTTCCGCGTCGGACCGTGTACAAGTCTTCTGGAATGGAGCGTCATAGAGGGTGAGAATCCCGTCTTTGACACGGACTGCCAGGGCATTGTGATGCGCTCTCGAAGAGTCGAGTTGTTTGGGAATGCAGCTCAAAATGGGTGGTAAATTTCATCTAAAGCTAAATATTGGCGAGAGACCGATAGCGAA	Fungi	Basidiomycota	Agaricomycetes
2254	194	11	134	94	13	59	17	16	10	103	130	9	15	5	3	59	AAAGCTCAACTTGAAAATCTGCCTCACGGCCGAATTGTAGTCTATAGAAGGCATTGTCAGTTCAGTCCCTGATATAATAAGCTGGAAAGCTTAAACATTGAGGGTGATATTCCCGTATATGATTAAGAGTACTGGACGTACGACAGTCTTTCATCGAGTCGAGTTGCTTGGGAGTGCAGCTCTAAATGGGTGGTAAATTCCATCTAAAGCTAAATAATGGCAAGAAACCGATAGCGAA	Low match
2354	10	96	240	556	444	225	510	940	135	8	4	72	56	99	33	10	AAAGCTCAAATTTAAAATCTGGCGGTCCTCGCGGCCGTCCGAGTTGTAATCTGGAGAAGCGTTTTCCGCGTCGGACCGTGTACAAGTCTTCTGGAATGGAGCGTCGTAGAGGGTGAGAATCCCGTCTTTGACACGGACTACCAGTGCTATGTGATGCGCTCTCAAAGAGTCGAGTTGTTTGGGAATGCAGCTCAAAATGGGTGGTAAGTTCCATCTAAAGCTAAATATTGGCGAGAGACCGATAGCGAA	Fungi	Basidiomycota	Agaricomycetes
2415	2	115	110	615	55	111	10	135	5	0	1	1	1	3	1	2	GGAGCTCAGACTGAAAATCTTCGGAATTGTAGTCTGTAGAAGGTATACTTTGCGAGTACTTTAGCTTAAGTATCTTGGAACAGAGCGCCATAGAAAGTGACAGCCCCGTTCATGGTTAAAGTATAAGCGTCCGGTAGCCTTTCAACGAGTCGAGTTGTTTGGGACTGCAGCTCTAATTGGGTGGTAAATTCCATCTAAAGCTAAATATTGGTGGGAGACCGATAGCGAA	Unknown
2444	2303	537	217	24	525	36	28	34	22	1364	18936	875	23	64	53	38	AAAGCTCAAATTTAAAATCTGGCGGTCTTTGGCCGTCCGAGTTGTAATCTAGAGAAGTGTCATCCGCGCTGGACCGTGTACAAGTCTCCTGGAATGGGGCGCCATAGAGGGTGAGAATCCCGTCTTTGACACGGACTGCCAGGGCTTTGTGATACGCTCTCAAAGAGTCGAGTTGTTTGGGAATGCAGCTCAAAATGGGTGGTAAATTCCATCTAAAGCTAAATATTGGCGAGAGACCGATAGCGAA	Fungi	Basidiomycota	Agaricomycetes	Agaricales
2446	120	59	144	61	302	90	160	43	3	22	3	1	4	1	6	18	AGAGCTCAAGTTTAAAATTGGTGTGCATTTGTACATCGGGTTGTAGTCTCGAGACATGCTGTCTGCGGTGACGTCGGTACAAGTACCTTGGAAGAGGTTATCAGAGAGGGTGACAATCCCGTCGCTGACCGATAGTTCGCCGCTTTCGACGTATGTTCACAGAGTCGGACTGCTTGGGAGTGCAGTCCTAATTGGGTGGTAAATTTCATCTAAAGCTAAATATCGACGAGAGACCGATAGCGAA	Viridiplantae	Streptophyta	Charophyceae	Charales	Characeae	Chara
2455	10	3	11	127	90	3	26	88	95	17	6	65	8	2	13	3	ATAGCTCAACTTGAAAATCGGTGTGACTTGTCACTCTGAATTGTAGTCTATAGAAGCTGTCATCAGTAATGATCGCGGGATAAGTCTCTTGGAATAGGGCATCATAGAGGGTGAGAATCCCGTTCTGTGCTCGTGATCTATTACGTACGATCGGCTTTCAACGAGTCGGGTTGCTTGGGATTGCAGCTCAAATTGGGTGGTAAATTCCATCTAAAGCTAAATAATGGCAAGAAACCGATAGCGAA	Low match
2462	395	1204	305	24	596	484	132	483	26	2	6	10	23	2	12	18	AAAGCTCAACATTAAAATCGGATGTCTAGGATATTCGAGTTGTAATCTAAAGACGTGTGTTCATACGTGTGACCCGGGCTTAACTCTTTTGAAACAAGGGATCATGGAGGGTGACAATCCCGTCTATGACTCGGTGTTCGCCGTGTAAGAAGCACGTTCTCAGAGTCGAGTAGCTTGGGATTGCTGCTCAAAATGGGTGGTAAACCTCATCTAAAGCTAAATACCGGCCAGAGACCGATAGCGAA	Rhizaria
2463	19	250	9	26	158	23	44	234	6	0	3	3	3	2	18	8	AGAGCTCAAACTTGAAATCCGTGGGTGTAACAACTCATGGAGATGTAGTCTGGAGACGCTCTCTCAGTGCGAGACCGGTTATAAGTCCCTTGGAATGGGGCATCATAGAGGGTGAGAATCCCGTTTATGAGCTGGATCTCTGTGCGTACGAGGAGCGTTCCGAGAGTCGCGTTGCTTGGGAGTGCAGCGCAAAATGGGTGGTAAAGTTCATCTCCGATAGCGAA	Low match
2471	1152	0	23	0	1	0	155	1	0	12	35	0	0	0	1	1	AAAGCGCAAAATGAAAATCGGGTGGCTCAACAGTCATTCGAGTTGTAATCTAAAGGCTTGTTTTCTGCGTGTGACCCGGGTATAACTCTTTTGAAACAAGGGATCATAGAGGGTGAAAATCCCGTCCATGACCCGGAGTTCGCCGCGTACGATACTTGTCCAAAGAGTCGAGTAGCTTGGGATTGCTGCTCAAAACGGGTGGTACCTCATCTAAAGCTAAATATTGGCCAGAGACCGATAGCGAA	Rhizaria
2472	182	245	129	20	99	452	193	134	8	1	2	7	6	5	1	4	AGAGCTCAAAATGAAAATCGGCTACCCAAGCGGGTTGTCGAATTGTAGCCTAGAGACACGTTGTCAGTGTGTGACCCAGTTTTAAGTCTTTTGAAACAAGGCATCACAGAGGGTGAGAATCCCGTCTTTGATCTGGAGTTCGCCACGTACGACGCGTGTTCATCGAGTCGAGTTGTTTGGGATTGCAGCTCTAAATGGCGGGTAAATTTCCGCTAAAGCTAAATATTGGGGAGAGACCGATAGCGAA	Rhizaria
2473	47	60	21	10	36	40	76	28	65	90	44	364	72	98	257	82	AGAGCTCAATTTTGAAAATCGATTACCTAAACGGGTCATCGAGTTGTAGCCTATAGACGTACTATCAGCTGAAACCTGGGTATGAGTTCTTTGGAATGAGGCATCATAGAGGGTGAGAATCCCGTATATGACCCAAAGCTTTCAGCGTACGATGTGCGTTCATCGAGTCGAGTTGTTTGGGATTGCAGCTCTAAATGGGTGGTACGTTTCATCTAAAGCTAAATATAGGCGAGAGACCGATAGCGAA	Rhizaria
2484	4920	489	317	619	461	601	1219	449	694	15642	13437	1551	988	1502	3922	2646	AAAGCTCAAATTTAAAATCTGGCGGTCTTTGGCTGTCCGAGTTGTAATCTAGAGAAGTGTTATCCGCGCTGGACTGTGTACAAGTCTCCTGGAATGGAGCGTCATAGAGGGTGAGAATCCCGTCTTTGACACGGACTGCCAGGGCTTTGTGATGCGCTCTCAAAGGGTCGAGCTGTTTGGGAATGCAGCTCAAAATGGGTGGTAAATTCCATCTAAAGCTAAATATTGGCGAGAGACCGATAGCGAA	Fungi	Basidiomycota	Agaricomycetes	Agaricales
2491	24	67	111	496	137	83	127	195	213	92	25	26	69	116	73	20	AGAGCTCAAATTTAAAATCTGGCGGTTATGCCGTCCGAGTTGTAGTCTAGAGAAGCATCATCTACGCTGGACCATGTACAAGTCTCTTGGAACAGAGCGTCATAGAGGGTGAGAATCCCGTCTCTGACACGGACTACCGATGCTTTTGTGATGCGCTCTCGAAGAGTCGAGTTGTTTGGGAATGCAGCTCAAAATGGGTGGTAAATTCCATCTAAAGCTAAATATTGGCGAGAGACCGATAGCGAA	Fungi	Basidiomycota	Agaricomycetes	Cantharellales	Ceratobasidiaceae
2492	27	110	87	0	172	6	132	16	1	6	15	5	2	0	15	21	CAAGCTCAGACTGAAAATCTTCGGAGTTGTAGTCTGGAGAAGTCAAGTCAGCATTAAGTTTCGGGTAAAGTCTCTTGGAACAGAGAGCCGTGAAGGGTGATAGCCCCGTTCATGCCTGAAACGAAGTGTGTACGACTGGCTTTCTAAGAGTCGAGTTGTTTGGGATTGCAGCTCTAAGTGGGTGGTAAATTCCATCTAAAGCTAAATATATATGGGAGACCGATAGCGAA	Eukaryota incertae sedis	Stramenopiles	Chrysophyceae	Chromulinales	Chromulinaceae	Spumella
2495	1558	86	455	16	41	153	236	27	5	42	30	7	3	1	5	5	AGAGCTCACACTGGAAATCGGAGACCCAAGCGGGTGTTCCGAGTTGTAGTCTGTAGACGTGTTCTCAGCGTGTGACCCAGGCAGAAGTCGCTTGGAAAAGCGCACCAGAGAGGGTGACAGTCCCGTCCTTGGCTTGGAGATCGCCGCGTACGAGACACGTTCTGAGAGTCGAGTTGCTTGGGAATGCAGCTCTAAGCGGGTGGTAAATTTCATCGAAAGCTAAATACCAACGGGAGACCGATAGCGAA	Unknown
2500	16	320	120	23	91	274	653	68	5	1	5	10	4	3	0	1	AAAGCTCAAAATGAAAATCGGGTGGCTCAACATCGAGTTGTAATCTAAAGGCTTGTTTTCTGCGTGTGACCCGGGTATAACTCTTTTGAAACAAGGGATCATAGAGGGTGAAAATCCCGTCCATGACCCGGAGTTCGCCGCGTACGATACTTGTCCAAAGAGTCGAGTAGCTTGGGATTGCTGCTCAAAACGGGTGGTAAACCTCATCTAAAGCTAAATATTGGCCAGAGACCGATAGCGAA	Rhizaria
2517	1	156	99	23	121	52	194	178	77	7	6	58	4	10	2	20	AGAGCTCAAGTTTAAAATCGATGTGCATTTTCGCACTTCGAATTGTAGTCTCGAGACATGCTATCTGCGGTGACGTCGGTACAAGTACCTTGGAAGAGGTTATCAGAGAGGGTGACAATCCCGTCGCTGACCGACAGTTCGCCGCTTTCGATGTATGTTCACAGAGTCGGATTGCTTGGGAGTGCAGTCCTAATTGGGTGGTAAATTTCATCTAAAGCTAAATATCGACGAGAAACCGATAGTGAA	Viridiplantae	Streptophyta	Charophyceae	Charales	Characeae	Chara
2553	417	2210	153	339	481	8373	543	1756	2455	106	128	621	1007	538	37	23	AAAGCTCAAATTTAAAATCTGGCGGTCTTTGGCTGTCCGAGTTGTAGTCTGGAGAAGTGTTTTCCGCGCTGGACCGTGTACAAGTCTCTTGGAACAGAGCGTCATAGAGGGTGAGAATCCCGTCTTTGACACGGACTGCCAGGGCATTGTGATGCGCTCTCGAAGAGTCGAGTTGTTTGGGAATGCAGCTCAAAATGGGTGGTAAAGTTCATCTAAAGCTAAATATTGGGGAGAGACCGATAGCGAA	Fungi	Basidiomycota	Agaricomycetes
2563	37	36	6	40	13	67	59	24	21	29	321	41	6	248	48	8	GGAGCTCAATATGAAAATCGATCACCTAAGCGGGTCATCGAGTTGTAGCCTAGAGACGTACTATCAGCTGAAACCTGGGTATAAGTTCTTTGGAACGAGATGCTAGAAAGGGTGATAGCCCCGTATAAGATCCGAAGCTTTCAGCGTACGATGTATGTTCATCGAGTCGAGTTGTTTGGGATTGCAGCTCTAAATGGGTGGTATGAGTCATCTAAAGCTAAATATTGGCGAGAGACCGATAGCGAA	Rhizaria
2564	5	137	35	34	428	48	29	508	10	2	5	5	3	5	1	0	AAAGCTCAAATTTAAAATCTGGTGGTCCTCGTGGCCGTCCGAGTTGTAATCTGGAGAAGCGTTTTCCGCGTCGGACCGTGTACGAGTCTTCTGGAATGGAGCGTCGTAGAGGGTGAGAATCCCGTCTCTGACACGGACTGCCGATGCTTTTGTGATACGCTCTCGAAGAGTTGAGTTGTTTGGGAATGCAGCTCAAAACGGGTGGTAAATTTCATCTAAAGCTAAATATTGGCGAGAGACCGATGGCGAA	Fungi	Basidiomycota	Agaricomycetes	Atheliales	Atheliaceae	Tylospora
2575	46	310	249	17	301	59	256	538	5	0	4	15	10	7	9	24	AGAGCTCAAGTTTAAAATCGAAGTGGTTTTGCCACTTCGAGTTGTAGTCTCGAGACGTGCTGTCTGCGGTGACGTTGGTACAAGTACCTTGGAAGAGGTTATCAGAGAGGGTGACAATCCCGTCGCTGACCAACAGTTCGCCGCTTTCGACGTATGTTCACAGAGTCGGATTGCTTGGGAGTGCAGTCCTAATTGGGTGGTAAATTCCATCTAAAGCTAAATATTGGCGAGAGACCGATAGCGAA	Viridiplantae	Streptophyta	Charophyceae	Charales	Characeae	Chara
2576	29	4	8	13	16	4	3	2	0	25	243	10	0	1	10	1	AAAGCTCAAATTTAAAATCTGGCGGTCTATGGCTGTCCGAGTTGTAATCTAGAGAAGTGCTATCCGCGCTGGACCGTGTACAAGTCTCCTGGAATGGAGCGTCATAGAGGGTGAGAATCCCGTCTTTGACACGGACTGCCAGGGCTTTGTGATACGCTCTCAAAGAGTCGGGTTGTTTGGGAATGCAGCTCAAAGTGGGTGGTAAATTCCATCTAAAGCTAAATATTGGCGAGAGACCGATAGCGAA	Fungi	Basidiomycota	Agaricomycetes	Agaricales
2581	414	108	20	8	40	176	32	41	17	24	70	5	15	3	8	14	ACAGCTCAAAATGAAAATCGGGTGCCCCAAAGGGTATTCGAGTTGTAATCTAAAGGCATAACATCTGCGTGTGACCCGGGTATAACTCTTTTGGAACAAGGGATCATAGAGGGTGAAAATCCCGTCTTTGACCCGGAGTTCGCCGCGTACGATTTATGTCCAACGAGTCGAGTAGCTTGGGATTGCTGCTCAAAATGGGTGGTAAACCTCATCTAAAGCTAAATATCCACGAGAGACCGATAGCGAA	Rhizaria
2583	264	13	83	1	5	22	286	17	7	156	116	544	8	121	179	102	AAAGCTCAAATTTAAAATCTGGCAGTCTTTGGCTGTCCGAATTGTAGTCTGGAGAAGTGCTTTCCGCGCTGGACCGTGTACAAGTCTCTTGGAATAGAGCGTCATAGAGGGTGAGAATCCCGTCTTTGATACGGACTGCCAGGGCTTTGTGATGCGCTCTCGAAGAGTCGAGTTGTTTGGGAATGCAGCTCAAAATGGGTGGTAAACTCCATCTAAAGCTAAATATTGGCGAGAGACCGATAGCGAA	Fungi	Basidiomycota	Agaricomycetes
2599	3	20	49	547	100	24	51	82	141	18	1	19	48	103	25	11	AAAGCTCAAATTTAAAATCTGGCGGTCCTCGCGGCCGTCCGAGTTGTAATCTGGAGAAGCGTTTTCCGCGTCGGACCGTGTACAAGTCCCTTGGAACAGAGCGTCATAGAGGGTGAGAATCCCGTCTTTGACACGGACTACCAGTGCTATGTGATGCGCTCTCAAAGAGTCGAGTTGTTTGGGGATGCAGCTCAAAATGGGTGGTAAATTCCATCTAAAGCTAAATATTGGCGAGAGACCGATAGCGAA	Fungi	Basidiomycota	Agaricomycetes
2600	6414	0	0	0	0	0	1	7	0	7	2	0	0	0	0	0	AGTAGCCCAACGTAAAGGCCCTGTCTTGTAACGAGACAGAGCGATGCTACGTTTGCGGTGGAGAAACAGTCGCTATCGAAGCTGGAGTGTAAGTTACCTTGAATGGTACCCCAAAGAGGGTGGAAGGCCCGTATCACTTTAGACTTGTCGTTAACGACGTGACTCTCTCTCGCTAGAGTCGGGTTATTTGAGAGTATAACCCTAAGCAGCAGGTAGACTCCTGCCAAGGCTAAATACGACCGTCAGACCGATAGTAAA	Low match
2639	751	70	54	14	47	31	74	107	5	26	40	19	11	6	8	16	TGAGCTCAAATTTAAAATCTGGCTGGTTTACTAGTCCGAATTGTAGTTTAAAGAAGCGTTTTCGGTGGCAGCCTGGGTATAAATCCTTTGGAACAGGGTATCATAGAGGGTGAGAATCCCGTCTTTGACCTAGTGCATGCTACTATGTGATACGTTTTCAAAGAGTCGAGTTGTTTGGGAATGCAGCCCAAAATGGGTGGTAAATTTCATCTAAGGCTAAATATTGGCGGGAGACCGATAGCGAA	Fungi	Zygomycota	Mucoromycotina	Mortierellales	Mortierellaceae
2650	0	7	0	2	0	21	0	1	577	0	0	0	62	0	0	0	AATGCTCAGACTGAAAATCTTCGGAGTTGTGGTCTGGAGAAGTCAGGTCAACTTTAAGTTTCGGGTAAAGTCTCCTGGAACGGAGCGCCGTGGAGGGTGAAAGCCCCGTTCATGCCTGAAACGAAGAGTGTACGACCGGCTTTCTAAGAGTCGAGTTGTTTGGGATTGCAGCTCTAAGTGGGTGGTAAATTCCATCTAAAGCTAAATATAAATGGGAGACCGATAGCGAA	Eukaryota incertae sedis	Stramenopiles
2652	0	0	0	354	23	0	0	21	3	0	0	0	0	0	0	0	AAAGCTCAAATTTTGAATCTGGTGTCTTTGGTGCCCAAGTTGTAATCTAGAGAAGTGTTTTCTGCCTTGGACCACACATAAATTCCCTGGAATGGGGTGTCATAGAGGGTGAGAATCCCATTTGTGGTGTGGACTACCTTGGCTCTGTGATACACTCTCAACAAGTCAAGTTGTTTGGGAATGCAGCTCAAAATGGGTGGTAAATTCCATCTAAAGCTAAATACTGGCAAGAGACTGATAGCAAA	Fungi	Basidiomycota	Agaricomycetes	Sebacinales	Sebacinaceae	Sebacina
2668	1	93	15	0	0	4	13	23	0	0	1	0	2	2	1	3	AGAGCTCAAGTTTAAAATCGATGCGGTTTTGCCGCTTCGAATTGTAGTCTCGGGACGTGCTGTCTGCGGTGACGTCGGTACAAGTACCTTGGAAGAGGTTATCGGAGAGGGTGACAATCCCGTCGCTGACCGACAGTTCGCCGCTTTCGACGTATGTTCACAGAGTCGGATTGCTTGGGAGTGCAGTCCTAATTGGGCGGTAAATTTTATCTAAAGCTAAATAACGACGAGAGACCGATAGCGAA	Viridiplantae	Streptophyta	Charophyceae	Charales	Characeae	Chara
2671	392	17	15	14	18	45	31	27	27	433	543	73	37	40	96	71	AAAGCTCAAATTTAAAATCTGGCGGTCTTTGGCCGTCCGAGTTGTAATCTAGAGAAGTGTTATCCGCGCTGGACCGTGTACAAGTCTCCTGGAATGGAGCGTCATAGAGGGTGAGAATCCCGTCTTCGATACGGACTGCCAGGGCTTTGTGATGCGCTCTCAAAGAGTCGAGTTGTTTGGGAATGCAGCTCAAAGTGGGTAGTAAATTCCATCTAAAGCTAAATATTGGCGAGAGACCGATAGCGAA	Fungi	Basidiomycota	Agaricomycetes	Agaricales	Cortinariaceae	Cortinarius
2686	1345	594	58	90	146	2016	264	473	421	244	438	216	208	150	48	27	AAAGCTCAAATTTAAAATCTGGCGGTCTTTGGCCGTCCGAGTTGTAGTCTGGAGAAGTGCTTTCCGCGCTGGACCGTGTATAAGTCTCCTGGAATGGAGCGTCATAGAGGGTGAGAATCCCGTCTTTGACACGGACTGCCAGGGCATTGTGATGCGCTCTCGAAGAGTCGAGTTGTTTGGGAATGCAGCTCAAAATGGGTGGTAAATTCCATCTAAAGCTAAATATAGGCGAGAGACCGATAGCGAA	Fungi	Basidiomycota	Agaricomycetes
2694	20	33	33	45	55	73	54	77	3	2	3	9	7	6	4	13	AAAGCTCAAATTTAAAATCTGGCGGTCTCTGGCCGTCCGAGTTGTAATCTAGAGAAGTGATGCCCGCGCTGGACCGTGTACAAGTCTCCTGGAATGGAGCGTCATAGAGGGTGAGAATCCCGTCTCTGACACGGACTACCAGGGCTTTGTGGTACGCTCTCAAAGAGTCGAGTTGTTTGGGAATGCAGCTCTAAATGGGTGGTAAATTCCATCTAAAGCTAAATAATGGCAAGAAACCGATAGCGAA	Fungi	Basidiomycota	Agaricomycetes	Agaricales
2728	22	7	17	160	38	8	32	32	58	74	8	33	13	188	225	41	AGAGCTCAAATTTAAAATCTGGCGTGCCTTTGGTCGTCCGAATTGTAGTCTGGAGAAGCGTTTTCCGTGTTGGACCGTGTATAAGTCTCTTGGAACAGGGCGTCGTAGAGGGTGAGAATCCCGTCTTTGACACGGACTACCAGTGCTATGTGATGCGCTCTCAAAGAGTCGAGTTGTTTGGGAATGCAGCTCAAAATGGGTGGTAAATTCCATCTAAAGCTAAATATTGGCGAGAGACCGATAGCGAA	Fungi	Basidiomycota	Agaricomycetes	Thelephorales	Thelephoraceae	Tomentella
2743	133	27	22	105	79	54	39	177	49	81	58	0	18	0	132	56	TGAGCTCAAATTTAAAATCTGGCAGTCTTACTGTCCGAGTTGTAATCTGGAGAAGCATTTTCCGTGTCAGACCGTGTACAAGTCTCCTGGAATGGAGCGTCATAGAGGGTGAGAATCCCGCCTTTGACACGGACTGCCAGGGCTTTGTGATGCGCTCTCAAAGAGTCGAGTTGTTTGGGAATGCAGCTCAAAATGGGTGGTAAATTCCATCTAAAGCTAAATATTGGCGAGAGACCGATAGCGAACAAGTACCGTGAGGGAAAGACGAACGGATACAAGATC	Fungi	Basidiomycota	Agaricomycetes

## Sheet: Soil LSU200A_LSU476A
#soil read count data, FASTA sequence, BLAST IDs for LSU200-F/LSU481-R primers
OTU	TG1	TG2	TG3	TG4	TG5	TG6	TG7	TG8	Seq	Kingdom	Phylum	Class	Order	Family	Genus
0	1443	1877	420	1369	13053	2000	7611	406	ACAGCTCAAATTTGAAATCTGGCTCTTTCAGGGTCCGAGTTGTAATTTGTAGAAGATGCTTTGGGTGTGGCTCCGGTCTAAGTTCCTTGGAACAGGACGTCATAGAGGGTGAGAATCCCGTACGTGACTGGGTGCCTTCGCTCGTGTAAAGCTCTTTCGACGAGTCGAGTTGTTTGGGAATGCAGCTCAAAATGGGTGGTAAATTTCATCTAAAGCTAAATATTGGCCAGAGACCGATA	Fungi	Ascomycota	Leotiomycetes	Helotiales	Hyaloscyphaceae	Hyaloscypha
1	3138	26	1201	25	1439	35	7361	24	ACAGCTCAAATTTGAAATCTGGCCTTGCGGTCCGAGTTGTAATTTGTAGAGGATGCTTCGAGCGTGGTCCGGTCTAAGTTCCTTGGAACAGGACGTCATAGAGGGTGAGAATCCCGTATGTGACTGGGTGCCTAAGCTCGTGTGAAGCTCCTTCGACGAGTCGAGTTGTTTGGGAATGCAGCTCAAAATGGGTGGTAAATTTCATCTAAAGCTAAATACTGGCCAGAGACCGATA	Fungi	Ascomycota	Leotiomycetes	Leotiomycetes incertae sedis	Leotiomycetes incertae sedis	Collophora
2	1	4	5	22	30	173	10125	7	ACAGCTCAAATTTGAAATCTGGTCCTTTCAGGCCCCGAGTTGTAATTTGTAGAGGATGTTTCGGGCGCGGCGCGGGTCTAAGTCCTTTGGAACAGGGCGTCAGAGAGGGTGAGAATCCCGTATGCGACCCGTGGCCAACCCCATCTGAAACCCCTTCGACGAGTCGAGTTGTTTGGGAATGCAGCTCAAAATGGGTGGTAAATTTCATCTAAAGCTAAATACCGGCCAGAGACCGATA	Fungi	Ascomycota	Lecanoromycetes	Lecanorales	Stereocaulaceae	Stereocaulon
3	753	106	204	2360	817	285	5637	19	ACAGCTCAAATTTGAAATCTGGCTCACGCCCGAGTTGTAATTTGTAGAGGATGTTTCGGGTGAAGCCGCGGTCCAAGTCCCTTGGAACAGGACGTCATAGAGGGTGAGAACCCCGTACCTGGCCGCCGGTGCCCCCCGCTGTGAAACTCCTTCGACGAGTCGAGTTGTTTGGGAATGCAGCTCTAAATTGGTGGTAAATTCCATCTAAAGCTAAATACCGGCCAGAGACCGATA	Fungi	Ascomycota	Dothideomycetes	Venturiales	Venturiaceae	Caproventuria hanliniana
4	361	1075	3630	612	2742	775	3639	938	ACAGCTCAAATTTGAAATCTGGCCTTCTGGTCCGAATTGTAATTTGTAGAGGATGCTTTGAACATGGTCCGGTCTAAGTTCCTTGGAACAGGACGTCATAGAGGGTGAGAATCCCGTATGTGACTGGGTGCCTAAGTTCATGTAAAGCTCCTTCAACGAGTCGAGTTGTTTGGGAATGCAGCTCAAAATGGGTGGTAAATTTCATCTAAAGCTAAATATTGGCCAGAGACCGATA	Fungi	Ascomycota	Leotiomycetes	Helotiales	Helotiaceae	Crinula
5	2	1	2	0	9	6402	7	4	AGAGCTCAAATTTGAAATCTGGCCCCCCTTGGGGGTCCGAGTTGTAATTTGGAGAGGATGCTTCGGGTTCGGTCCCGGTCCAAGTGCCCTGGGACGGGCCGTCGGAGAGGGTGAGAATCCCGTCTGCGACCGGTGACTGGGCCTGGGTGAAGCTCCCTCGACGAGTCGAGTTGTTTGGGAATGCAGCTCTAAATGGGTGGTAAATTTCATCTAAAGCTAAATATGGGCCGGAGACCGATA	Fungi	Ascomycota	Eurotiomycetes	Eurotiales	Elphomycetaceae	Elaphomyces
6	1	1	2	1	5665	4	5	1	ACAGCTCAAATTTGAAAGCTGGCTTACGCCCGCGTTGTAATTTGTAGAGGATGCTTCGGGCGCGGCGCCGGTCTAAGTTCTTTGGAACAAGACGTCATAGAGGGTGAGAATCCCGTATGTGACTGGTTGCCTGTGCCCATGTGAAGCTCCTTCGACGAGTCGAGTTGTTTGGGAATGCAGCTCTAAATGGGTGGTGTACTTCATCTAAAGCTAAATATTGGCCAGAGACCGATA	Fungi	Ascomycota	Leotiomycetes	Rhytismatales	Rhytismataceae
7	9	6	7	34	11321	8	410	11	ACAGCTCAAATTTGAAATCTGCCTCTAGGCCGAGTTGTAATTTGTAGAAGATGCTTCGGGTGTGGCACTGGTCTAAGTTCCTTGGAACAGGACGTCATAGAGGGTGAGAATCCCGTACGTGACTGGCTGCCTTCGCCTATGTGAAGCTCTTTCGACGAGTCGAGTTGTTTGGGAATGCAGCTCAAAATGGGTGGTATATTTCATCTAAAGCTAAATATTGGCCAGAGACCGATA	Fungi	Ascomycota	Leotiomycetes	Helotiales	Helotiales incertae sedis	Hyalodendriella
8	3773	55	1241	451	2773	2217	892	5633	ACAGCTCAAATTTGAAATCTGACCTTCACGGGTCCGAGTTGTAATTTGTAGAGGATGTTTCGGATAAGGCTGTGGTTTAAGTTTCTTGGAACAGAACGTCATAGAGGGTGAGAGTCCCGTCTAGAACCGATAGCCGCGTCCATGTGAAACTCCTTCGACGAGTCGAGTTGTTTGGGAATGCAGCTCAAAATGGGTGGTAAATTTCATCTAAAGCTAAATATTGGCCAGAGACCGATA	Fungi	Ascomycota	Eurotiomycetes	Chaetothyriales	Herpotrichiellaceae	Sorocybe
9	458	29	650	633	2322	404	757	14	ACAGCTCAAATTTGAAAGCTGCCAACAGGCCGCGTTGTAATTTGTAGAAGCTGCTTTGGGTGTCGGCCCGGTCTAAGTTCCTTGGAACAGGACGTCATAGAGGGTGAGAATCCCGTATGTGATCGGTGCCGTTGCCCGTGTAAAGCGCTTTCGACGAGTCGAGTTGTTTGGGAATGCAGCTCAAAATGGGTGGTAAATTTCATCTAAAGCTAAATATTGGCCAGAGACCGATA	Fungi	Ascomycota	Leotiomycetes	Helotiales	mitosporic Helotiales	Acephala applanata
10	3	0	0	4	6	1	5	5088	ATAGCTCAAATTTGAAATCTGGTCCCCCACAGGGTCCCGAGTTGTAATTTGTAGAGGAGATCTTCGGGTTTGGCCCCGGCCTAAGTTCCTTGGAACAGGACGTCACAGAGGGTGAGAATCCCGTATGTGGCTGGAAGTCTATGCCCATGTGAAGCTCCTTCGACGAGTCGAGTTGTTTGGGAATGCAGCTCAAAATGGGTGGTAAGTTTCATCTAAAGCTAAATACCGGCGGGAGACCGATA	Fungi	Ascomycota	Geoglossomycetes	Geoglossales	Geoglossaceae	Hemileucoglossum alveolatum
11	144	149	2870	974	69	1239	95	12	ACAGCTCAAATTTGAAATCTGGCCTCATGGCCCGAGTTGTAATTTGTAGAGGATGCTTCGAGCATGGTCTGGTCTAAGTTCCTTGGAACAGGACGTCATAGAGGGTGAGAATCCCGTATGTGACTGGGTGCCTAAGCTCATGTGAAGCTCCTTCAACGAGTCGAGTTGTTTGGGAATGCAGCTCAAAATGGGTGGTAAATTTCATCTAAAGCTAAATATTGGCCAGAGACCGATA	Fungi	Ascomycota	Leotiomycetes	Helotiales	Helotiaceae	Crinula
12	2713	2	6	17	351	7	56	13	ACAGCTCAAATTTGAAATCTGGCTCTTTCAGGGTCCGAGTTGTAATTTGTAGAAGATGCTTCGGGTGTAGCTCCGGTCTAAGTTCCTTGGAACAGGACGTCATAGAGGGTGAGAATCCCGTATGTGACTGGGTGCTTTCGCCTATGTGAAGCTCTTTCGACGAGTCGAGTTGTTTGGGAATGCAGCTCAAAATGGGTGGTAAATTTCATCTAAAGCTAAATATTGGCCAGAGACCGATA	Fungi	Ascomycota	Leotiomycetes	Helotiales	Helotiaceae	Cudoniella
13	20	15	35	17	33	12	3281	2	ACAGCTCAAATTTGAAATCTGGCCCTTGTGGTCCGAGTTGTAATTTGTAGAGGACGCCTCGGGCGCGGCACCGGTCTAAGTCCCTTGGAACAGGGCGTCATGGAGGGTGAGAATCCCGTATGCGACCGGCCGCCAACCCCATGTGAGGCCCCTTCGACGAGTCGAGTTGTTTGGGAATGCAGCTCAAAATGGGTGGTAAATTTCATCTAAAGCTAAATACCGGCCAGAGACCGATA	Fungi	Ascomycota	Lecanoromycetes	Lecanorales	Lecanoraceae	Lecidella
14	1627	273	973	319	468	338	664	107	ACAGCTCAAATTTGAAATCTGGCCTCACGGTCCGAGTTGTAATTTGTAGAGGATGTTTCGAGCATGGTCTGGCCTAAGTTCCTTGGAACAGGACGTCATAGAGGGTGAGAATCCCGTATGCGGCCAGGTGCCTACGCTCATGTGAAGCTCCTTCGACGAGTCGAGTTGTTTGGGAATGCAGCTCAAAATGGGTGGTAAATTTCATCTAAAGCTAAATATTGGCCAGAGACCGATA	Fungi	Ascomycota	Leotiomycetes	Thelebolales	Thelebolaceae	Thelebolus
15	1878	7	205	5	60	193	12	5	ACAGCTCAAATTTGAAATCTGGCTCCGGCGGGGCCCGAGTTGTAATTTGTAGAAGATGCTTTGAGCGTGGCTCCGGTCTAAGTTCCTTGGAACAGGACGTCATAGAGGGTGAGAATCCCGTATGTGACTGGGTGCCTTCGTTCGTGTAAAGCTCTCTCAACGAGTCGAGTTGTTTGGGAATGCAGCTCAAAATGGGTGGTAAATTTCATCTAAAGCTAAATATTGGCCAGAGACCGATA	Fungi	Ascomycota	Leotiomycetes	Helotiales	Hyaloscyphaceae	Hyaloscypha
16	7	35	7	704	51	666	2865	18	ACAGCTCAAATTTGAAATCTGGCTCTTTCAGGGTCCGAGTTGTAATTTGTAGAGGATGCTTCGGCGTGGGCTCCGGTCTAAGTTCCTTGGAACAGGACGTCATAGAGGGTGAGAATCCCGTATGTGATCGGTTGCCTTTGCCATGTGAAGCTCCTTCGACGAGTCGAGTTGTTTGGGAATGCAGCTCTAAATGGGAGGTAAATTTCTTCTAAAGCTAAATACTGGCCAGAGACCGATA	Fungi	Ascomycota	Dothideomycetes	Dothideomycetes incertae sedis	Dothideomycetes incertae sedis	Glonium
17	36	22	172	669	568	110	304	49	AGAGCTCAAATTTGAAAGCTGGCTCCTTCGGGGTCCGCATTGTAATTTGCAGAGGATGCTTCGGGAGCAGCCCCCATCTAAGTGCCCTGGAACGGGCCGTCATAGAGGGTGAAAATCCCGTATGGGATGGGGTGTCTGCGCCCATGTGAAGCTCCTTCGACGAGTCGAGTTGTTTGGGAATGCAGCTCTAAATGGGTGGTAAATTTCATCTAAAGCTAAATATTGGCCGGAGACCGATA	Fungi	Ascomycota	Eurotiomycetes	Eurotiales	Trichocomaceae	Chromocleista
18	34	22	2	77	25	1371	43	143	AAAGCTCAAATTTGAAATCTGACCCTTCGGGTCCGAGTTGTAATTTGCAGAGGATGTTTCGGGTAAGATTTAGGTCTAAGTTCCTTGGAACAGGACGTCATAGAGGGTGAGAATCCCGTACGTGACCGTTGATCGCACCCATGTGAAACTCCTTCGACGAGTCGAGTTGTTTGGGAATGCAGCTCAAAATGGGTGGTAAATTTCATCTAAAGCTAAATATTGGCCAGAGACCGATA	Fungi	Ascomycota
19	2	0	0	3	6	18	1719	3	ACAGCTCAAATTTGAAATCTGGTCCTTTCAGGGCCCGAGTTGTAATTTGTAGAGGATGTTTCGGGTGCGGCGCGGGTCTAAGTCCTTTGGAACAGGGCGTCATAGAGGGTGAGAATCCCGTATGTGACCCGTGATCAAGCCCATGTGAAACCCCTTCGACGAGTCGAGTTGTTTGGGAATGCAGCTCAAAATGGGTGGTAAATTTCATCTAAAGCTAAATACCGGCCAGAGACCGATA	Fungi	Ascomycota	Lecanoromycetes	Lecanorales	Cladoniaceae	Cladonia
20	17	71	958	141	2	6	20	698	ACAGCTCAAATTTGAAATCTGGCCCCAGGCCCGAATTGTAATTTGCAGAGGATGCTTCTGGTAACGTGCCTTCGGAGTCCCCTGGAACGGGGCGCCAGAGAGGGTGAGAGCCCCGTATCGTTGTGCACCGCGCCTTTGTGTAGCGCCTTCGACGAGTCGAGTAGTTTGGGAATGCTGCTCAAAATGGGAGGTAAACTTCTTCTAAAGCTAAATACCGGCCAGAGACCGATA	Fungi	Ascomycota	Sordariomycetes	Sordariomycetidae incertae sedis	Annulatascaceae	Aquaticola
21	1	98	344	27	4	1	21	1625	ACAGCTCAAATTTGAAATCTGGCCCTCTTTGGGGTCCGAGTTGTAATTTGCAGAGGGTGCTTTGGCATTGGCGGCGGTCTAAGTTCCTTGGAACAGGACATCGCAGAGGGTGAGAATCCCGTACGTGGGCGCCTGCCTTTGCCGTGTAAAGCCCCTTCGACGAGTCGAGTTGTTTGGGAATGCAGCTCTAAATGGGAGGTAAATTTCTTCTAAAGCTAAATACTGGCCAGAGACCGATA	Fungi	Ascomycota	Dothideomycetes	Pleosporales	Pleosporales incertae sedis	Camarosporium
22	1	533	231	2	4	0	8	1855	ACAGCTCAAATTTGAAATCTGGCCTTCTGGTCCGAATTGTAATTTGTAGAGGATGCTTCGGGCGTGGTTCAGTCTAAGTTCCTTGGAACAGGACGTCATAGAGGGTGAGAATCCCGTATGCGACTGGGTGCCTAAGCCTATGTGAAGCTCCTTCGACGAGTCGAGTTGTTTGGGAATGCAGCTCAAAATGGGTGGTAAATTTCATCTAAAGCTAAATATTGGCCAGAGACCGATA	Fungi	Ascomycota
23	249	134	238	1107	641	225	565	160	ATAGCTCAAATTTGAAATCTGGCTCTTTCAGGGTCCGAGTTGTAATTTGTAGAGGATGTTTCGGGCACAGTTACGGTTTAAATTTCTTGGAACAGAATGTCATAGAGGGTGAGAGTCCCGTCTTGAACCGATTACTTCGTCCATGTGAAACTCCTTCGACGAGTCGAGTTGTTTGGGAATGCAGCTCAAAATGGGTGGTAAATTTCATCTAAAGCTAAATATTGGCCAGAGACCGATA	Fungi	Ascomycota	Eurotiomycetes	Chaetothyriales	Herpotrichiellaceae	Sorocybe
24	64	81	216	502	644	262	430	91	ACAGCTCAAATTTGAAATCTGGCCCTTCTGGGGTCCGAGTTGTAATTTGTAGAAGATGCTTCGGGTGTGGCTCCGGTCTAAGTTCCTTGGAACAGGACGTCATAGAGGGTGAGAATCCCGTATGTGACTGGCAGCCTTCGCCCATGTGAAGCTCTTTCGACGAGTCGAGTTGTTTGGGAATGCAGCTCAAAATGGGTGGTAAATTTCATCTAAAGCTAAATATTGGCCAGAGACCGATA	Fungi	Ascomycota	Leotiomycetes	Helotiales	Helotiaceae	Cudoniella
25	2	38	1238	96	48	11	9	2	ACAGCTCAAATTTGAAATCTGGCCTTGTGCCCGAGTTGTAATTTGCAGAGGATGCTTTTGGCGCGGTGCCTCCTAAGTTCCCTGGAACGGGACGCCACAGAGGGTGAGAGCCCCGTACAGTTGGACGCCAAGCCTGTGTAAAGCTCCTTCGACGAGTCGAGTAGTTTGGGAATGCTGCTCAAAATGGGAGGTAAATGCCTTCTAAAGCTAAATATTGGCCAGAGACCGATA	Fungi	Ascomycota	Sordariomycetes	Sordariomycetes incertae sedis	Sordariomycetes incertae sedis	Myrmecridium
26	3	3	5	0	80	0	1236	3	ACAGCTCAAATTTGAAATCTGGCCTTTTGGTCCGAATTGTAATTTGTAGAGGATGCTTCGAGCAGAGTCTAGTCTAAGTTCCTTGGAACAGGACGTCATAGAGGGTGAGAATCCCGTATGCGACTGGGTGCTTAAGCTCATGTGAAGCTCCTTCGACGAGTCGAGTTGTTTGGGAATGCAGCTCAAAATGGGTGGTAAATTTCATCTAAAGCTAAATACTGGCCAGAGACCGATA	Fungi	Ascomycota	Leotiomycetes	Helotiales	Helotiales incertae sedis	Naemacyclus
27	116	185	121	390	1657	201	168	637	ACAGCTCAAATTTGAAATCTGGCTCTTTCAGGGTCCGAGTTGTAATTTGTAGAAGATGTTTCGGGTGTGGCTCCGGTCTAAGTTCCTTGGAACAGGACGTCGTAGAGGGTGAGAATCCCGTATGTGACTGGCTGCCTCCGCCCATGTGAAACTCTTTCGACGAGTCGAGTTGTTTGGGAATGCAGCTCAAAATGGGTGGTAAATTTCATCTAAAGCTAAATATTGGCCAGAGACCGATA	Fungi	Ascomycota
28	0	576	1078	1	125	8	2	409	AAAGCTCAGATTTGAAATCTGTCGCCATTTTGGCGTCCGAGTTGTAGTCTGTAGAGGTGTATTCGAGTGTGGCTTTGGCTTAAGTTCCTTGGAACAGGGCGTCATAGAGGGTGAGAACCCCGTCAACGGCCTTTGTCTTATGCTCATGTGAATCTCCTTCAACGAGTCGAGTTGTTTGGGAATGCAGCTCTAAATGGGTGGTAAATTCCATCTAAAGCTAAATACTGGCAAGAGACCGATA	Fungi	Ascomycota	Pezizomycetes	Pezizales	Pezizaceae	Peziza
29	28	11	44	370	1061	41	81	13	ACAGCTCAAATTTGAAATCTGGCCCTCTCAGGGTCCGAGTTGTAATTTGGAGAAGATGCTTCGGGTGTGGCCCCGGTCTAAGTTCCTTGGAACAGGACGTCACAGAGGGTGAGAATCCCGTACGTGACCGGTGGCCGCCCCCGTGTGAAGCTCTTTCGACGAGTCGAGTTGTTTGGGAATGCAGCTCAAAATGGGTGGTAAATTTCATCTAAAGCTAAATATTGGCCAGAGACCGATA	Fungi	Ascomycota	Leotiomycetes	Leotiomycetes incertae sedis	Myxotrichaceae	Myxotrichum
30	3	16	998	10	0	31	2	4	ATAGCTCAAATTTGAAATCTGGCTTCTAGCCCGAATTGTAATTTGTAGAGGATGCTTCGAGCATGGTCTGGTCTAAGTTCCTTGGAACAGGACGTCATAGAGGGTGAGAATCCCGTATGCGACTAGGTGCCTGAGCTCATGTGAAGCTCCTTCGACGAGTCGAGTTGTTTGGGAATGCAGCTCAAAATGGGTGGTAAATTTCATCTAAAGCTAAATACTGGCCAGAGACCGATA	Fungi	Ascomycota
31	29	58	59	163	134	13	727	27	ACAGCTCAAATTTGAAATCTGGCCTTGGCCCGAGTTGTAATTTGTAGAGGATGCTTTTGGTGCAGTGCCTTCTGAGTTCCCTGGAACGGGACGCCAGAGAGGGTGAGAGCCCCGTATAGTTGGACACTAAACCTTTGTAAAGCACCTTCGACGAGTCGAGTAGTTTGGGAATGCTGCTCAAAATGGGAGGTAAATTTCTTCTAAAGCTAAATACCGGCCAGAGACCGATA	Fungi	Ascomycota	Sordariomycetes	Hypocreales	Nectriaceae	Cryptadelphia
32	0	0	9	830	14	1	129	1	ACAGCTCAAATTTGAAATCTGCCTACAGGCCGAGTTGTAATTTGTAGAAGATGCTTCGGGTGTGGCACCGGTCTAAGTTCATTGGAACATGACGTCATAGAGGGTGAGAATCCCGTATGTGACTGGTTGCCTATGCTCATGTGAAGCTCTTTCAACGAGTCGAGTTGTTTGGGAATGCAGCTCAAAATGGGTGGTATATTTCATCTAAAGCTAAATATTGGCCAGAGACCGATA	Fungi	Ascomycota	Leotiomycetes	Helotiales	Sclerotiniaceae	Ciboria
33	13	41	58	164	249	172	218	26	ACAGCTCAAATTTGAAATCTGGCCCCCAGGGTCCGAGTTGTAATTTGCAGAGGATGATTTTGGCGAGGTGCCTTCCGAGTTCCCTGGAACGGGACGCCACAGAGGGTGAGAGCCCCGTCTGGTTGGACGCCGAGCCTATGTAAATCTCCTTCGACGAGTCGAGTAGTTTGGGAATGCTGCTCTAAATGGGAGGTATATGTCTTCTAAAGCTAAATATTGGCCAGAGACCGATA	Fungi	Ascomycota	Sordariomycetes	Hypocreales	Clavicipitaceae	Tolypocladium
34	37	10	54	146	107	99	470	17	AAAGCTCAAATTTGAAATCTGTCACTTTTAGTGTCCGAATTGTAATTTGTAGAAGCAACTTTGGTCTTGGTCCTTGCATATGTTCCTTGGAATAGGATATCATAGAGGGTGAGAATCCCGTATATGGTGAGGAATCCTCGACTGTGTAAAGTGCTTTCGAAGAGTCGAGTTGTTTGGGAATGCAGCTCTAAGTGGGTGGTAAATTCCATCTAAAGCTAAATATTGGCGAGAGACCGATA	Fungi	Ascomycota	Saccharomycetes	Saccharomycetales	Lipomycetaceae	Dipodascopsis
35	191	73	73	181	59	17	324	375	ACAGCTCAAATTTGAAATCTGCCGCAAGGCCGAGTTGTAATTTGTAGAAGATGCTTTGGGTATGGCCCCGGTCTAAGTTCGTTGGAACACGACGTCATAGAGGGTGAGAATCCCGTATGTGACTGGGTGCTTTTGCCTATGTAAAGCTCTTTCGACGAGTCGAGTTGTTTGGGAATGCAGCTCAAAATGGGTGGTATATTTCATCTAAAGCTAAATATTGGCCAGAGACCGATA	Fungi	Ascomycota	Leotiomycetes	Helotiales	Helotiaceae	Godronia
36	109	30	198	228	350	205	151	58	ACAGCTCAAATTTGAAATCTGGCCTTTACGGGTCCGAGTTGTAATTTGTAGAGGATGTTTCGGGCACCGCTCCGGTTTAAATTTCTTGGAACAGAATGTCAAAGAGGGTGAGAGTCCCGTCTTGAACCGGTTGTAGGGTCCATGTGAAACTCCTTCGACGAGTCGAGTTGTTTGGGAATGCAGCTCAAAATGGGTGGTAAATTTCATCTAAAGCTAAATATTGGCCAGAGACCGATA	Fungi	Ascomycota	Eurotiomycetes	Chaetothyriales	Herpotrichiellaceae	Capronia
37	1	0	358	38	3	444	9	5	ACAGCTCAAATTTGAAATCTGGCTCCTGCGGGGTCCGAGTTGTAATTTGTAGAAGTGGCTTTGGGCGTGGCTCCGGTCTAAGTTCCTTGGAACAGGACGTCATAGAGGGTGAGAATCCCGTATGTGACTGGGCGCCTTCGCTCGTGTAAAGCCCTTTCGACGAGTCGAGTTGTTTGGGAATGCAGCTCAAAATGGGTGGTAAATTTCATCTAAAGCTAAATATTGGCCAGAGACCGATA	Fungi	Ascomycota	Leotiomycetes	Helotiales	Hyaloscyphaceae	Hyaloscypha
38	0	84	263	24	41	69	45	519	ACAGCTCAAATTTGAAAGCTACCAACCGGTCGCATTGTAATTTGTAGAAGATGCTTTGGGTGTTGGCCTAGTCTAAGTTCCTTGGAACAGGACGTCATAGAGGGTGAGAATCCCGTATGTGATTAGTGCCAGCCCCCGTGTAAAGCTCTTTCGACGAGTCGAGTTGTTTGGGAATGCAGCTCAAAATGGGTGGTAAATTTCATCTAAAGCTAAATATTGGCCAGAGACCGATA	Fungi	Ascomycota	Leotiomycetes	Helotiales	Dermateaceae	Mollisia
39	22	33	31	114	16	26	531	49	ATAGCTCAAATTTGAAATCTGGCCCTTTCAGGGTCCGAGTTGTAATTTGCAGAGGGCGCTTTGGTGTCGGCAGCAGCCTAAGTTCCTTGGAACAGGTCATCATAGAGGGTGAGAATCCCGTATGTGGCTGCTTGTCTTCACCGTGTAAAGCCCCTTCGATGAGTCGAGTTGTTTGGGAATGCAGCTCTAAATGGGAGGTAAATTTCTTCTAAAGCTAAATATTGGCCAGAGACCGATA	Fungi	Ascomycota	Dothideomycetes	Pleosporales	Lophiostomataceae	Herpotrichia
40	0	0	4	220	3	8	565	1	ACAGCTCAAATTTGAAATCTGGTCCTTTTGGGGCCCGAGTTGTAATTTGTAGAGGGTGCTTCGAGCGAAGCCCCGGCCCAAGTCCCTTGGAACAGGACGTCAGAGAGGGTGAGAACCCCGTGTCCGGCCGGCGGCGCTCCTCGTGTGAAGCCCCTTCGACGAGTCGAGTTGTTTGGGAATGCAGCTCTAAATTGGTGGTAAATTCCATCTAAAGCTAAATACCGGCCAGAGACCGATA	Fungi	Ascomycota	Dothideomycetes	Dothideomycetes incertae sedis	Dothideomycetes incertae sedis	Repetophragma
41	2	25	308	0	1	749	169	3	ACAGCTCAAATTTGAAATCTGACCTCATGGTCCGAATTGTAATTTGTAGAGGATGCTTCGAACGTGGTCTGGTCTAAGTTCCTTGGAACAGGACGTCATAGAGGGTGAGAATCCCGTATGCGACTAGGTGCCTAAGTTCATGTGAAGCTCCTTCGACGAGTCGAGTTGTTTGGGAATGCAGCTCAAAATGGGTGGTAAATTTCATCTAAAGCTAAATATTGGCCAGAGACCGATA	Fungi	Ascomycota	Leotiomycetes	Leotiomycetes incertae sedis	Leotiomycetes incertae sedis	Collophora
42	0	0	188	127	0	33	1	686	ACAGCTCAGATTTGAAAGCCGAGTCCTGGACTTTGCATTGTAATCTGAAGAGGAAATCTCGCGAACGATTAGTCTCAAGTCTCCTGGAACGGAGCGTCATGGAGGGTGAGAATCCCGTGGAGATGAAATCCGACGCATGTGAGATTCCTTCGACGAGTCGAGTTGTTTGGGAATGCAGCTCTAATTGGGAGGTAAATTCCTTCTAAAGCTAAATATCGGCTGGAGACCGATA	Fungi
43	5	32	30	43	309	6	143	156	ACAGCTCAAATTTGAAATCTGGCCCCTCGGGGTCCGAGTTGTAATTTGTAGAGGATGCTTTTGGTGAGGTGCCGCCCGAGTTCCCTGGAACGGGACGCCACAGAGGGTGAGAGCCCCGTCTGGCTGGCCACCGAGCCTCTGTAAAGCTCCTTCGACGAGTCGAGTAGTTTGGGAATGCTGCTCAAAATGGGAGGTATATGTCTTCTAAAGCTAAATATTGGCCAGAGACCGATA	Fungi	Ascomycota	Sordariomycetes	Hypocreales	Hypocreaceae	Hypocrea
44	0	0	0	0	0	0	421	255	ACAGCTCAAATTTGAAATCTGGCCTTGCGCCCGAGTTGTAATTTGTAGAGGATGCTTTTGGTGCGGTGCCTTCTGAGTTCCCTGGAACGGGACGCCAGAGAGGGTGAGAGCCCCGTATAGTTGGACACCTAGCCTCTGTAAAGCGCCTTCGACGAGTCGAGTAGTTTGGGAATGCTGCTCAAAATGGGAGGTAAATTTCTTCTAAAGCTAAATACCGGCCAGAGACCGATA	Fungi	Ascomycota	Sordariomycetes	Hypocreales	Nectriaceae	Cryptadelphia
45	2	1	652	0	8	552	5	3	ACAGCTCAAATTTGAAATCTGGCTCCCTCGGGGTCCGAGTTGTAATTTGTAGAAGCAGCTTTGAGCGTGGCCCCGGTCTAAGTTCCTTGGAACAGGACGTCATAGAGGGTGAGAATCCCGTATGTGACTGGGCGCCTTCGTTCGTGTAAAGCTCTTTCGACGAGTCGAGTTGTTTGGGAATGCAGCTCAAAATGGGTGGTAAATTTCATCTAAAGCTAAATATTGGCCAGAGACCGATA	Fungi	Ascomycota	Leotiomycetes	Helotiales	Helotiaceae	Heyderia
46	73	1	11	49	7	17	11	630	AAAGCTCAGATTTGAAATCCAACGTCTTTCGGCGTTCGAGTTGTAATCTGGAGAGGATGCTCCGGCGAGACCGACCGCCCAAGTTCCTTGGAACAGGACGCCTTAGAGGGTGAGAGCCCCGTACCCGGCGGTCCGGTCGAGCCATGTGGTGCTCCCTCGACGAGTCGAGTTGTTTGGGAATGCAGCTCAAACTGGGTGGTAAATTCCACCTAAAGCTAAATATCGGCGGGAGACCGATA	Fungi
47	9	382	25	106	7	4	76	59	ATAGCTCAAATTTGAAATCTGGCGTCTTCGACGTCCGAGTTGTAATTTGTAGAGGATGCTTCTGAGTGGCCACCGACCTAAGTTCCTTGGAACAGGACGTCATAGAGGGTGAGAATCCCGTATGCGGTCGGAAAGGCGCTCTATACGTAGCTCCTTCGACGAGTCGAGTTGTTTGGGAATGCAGCTCTAAATGGGAGGTAAATTTCTTCTAAAGCTAAATATTGGCCAGAGACCGATA	Fungi	Ascomycota	Dothideomycetes	Capnodiales	Davidiellaceae	Davidiella
48	7	10	200	11	23	33	15	592	ACAGCTCAAATTTGAAATCTGGCTCTCTCAGGGTCCGAGTTGTAATTTGTAGAAGATGCTTCGGGCGTGGCTCCGGTCTAAGTTCCTTGGAACAGGACGTCATAGAGGGTGAGAATCCCGTATGTGACTGGGTGCCTCCGCTCATGTGAAGCTCTTTCGACGAGTCGAGTTGTTTGGGAATGCAGCTCTAAATGGGTGGTAAATTTCATCTAAAGCTAAATATTGGCCAGAGACCGATA	Fungi	Ascomycota	Leotiomycetes	Helotiales	Helotiaceae	Cudoniella
49	152	2	17	306	92	3	30	5	ACAGCTCAAATTTGAAATCTGGCCCTTTCAGGGTCCGAGTTGTAATTTGTAGAAGATGCTTCGGGTGTGGTCCCGGTCTAAGTTCCTTGGAAGAGGACGTCATAGAGGGTGAGAATCCCGTATGTGACCGGTGCCCACGCCTATGTGAAGCTCTTTCGACGAGTCGAGTTGTTTGGGAATGCAGCTCTAAATGGGTGGTATATTTCATCTAAAGCTAAATATTGGCCAGAGACCGATA	Fungi	Ascomycota	Leotiomycetes	Helotiales	Sclerotiniaceae	Sclerotinia
50	3	32	459	38	4	46	40	5	ACAGCTCAAATTTGAAATCTGGCTTCGGCCCGAGTTGTAATTTGTAGAGGATGCTTTTGGCGCGGCCCCTTCTAAGTTCCCTGGAACGGGACGCCACAGAGGGTGAGAGCCCCGTACAGTTGGACGCCAAGCCTGTGTAAAGCTCCTTCGACGAGTCGAGTAGTTTGGGAATGCTGCTCTAAATGGGAGGTAAATGTCTCCTAAAGCTAAATACCGGCCAGAGACCGATA	Fungi	Ascomycota	Sordariomycetes	Diaporthales	Valsaceae	Mazzantia
51	6	6	29	28	349	49	61	0	AAAGCTCAAATTTGAAATCTGGCATCCTTTGGGTGTCCGAGTTGTAATTTGAAGAAGGTAACTTTGAGGTCGGCTCTTGCATATGTTCCTTGGAACAGGACGTCATAGAGGGTGAGAATCCCGTACATGGTGAGAGAACCGGCTTTATGTAAAGTGCCTTTGAAGAGTCGAGTTGTTTGGGAATGCAGCTCTAAGTGGGTGGTAAATTCCATCTAAAGCTAAATATTGGCGAGAGACCGATA	Fungi	Ascomycota	Saccharomycetes	Saccharomycetales	Saccharomycetaceae	Pachysolen
52	0	208	239	0	1	110	2	1	ACAGCTCAAATTTGAAATCTGGCCTTCAGGCCCGAGTTGTAATTTGTAGAGGATGCTTTTGGCGCGGTACCTTCTGAGTTCCCTGGAACGGGACGCCACAGAGGGTGAGAGCCCCGTATAGTTGGACGCCAAGCCTGTGTAAAGCTCCTTCGACGAGTCGAGTAGTTTGGGAATGCTGCTCAAAATGGGAGGTAAATTTCTTCTAAAGCTAAATATTGGCCAGAGACCGATA	Fungi	Ascomycota	Sordariomycetes	Sordariomycetes incertae sedis	Thyridiaceae	Thyridium
53	2	188	89	246	47	55	59	1465	ACAGCTCAAATTTGAAATCTGGTCCTTTCAGGGCCCGAGTTGTAATTTGTAGAAGATGCTTCGAGCGTGGCACCGGTCTAAGTTCCTTGGAACAGGACGTCATAGAGGGTGAGAATCCCGTATGCGACTGGCCGCCTTTGTTCATGTGAAGCTCTTTCGACGAGTCGAGTTGTTTGGGAATGCAGCTCAAAATGGGTGGTATATTTCATCTAAAGCTAAATATTGGCCAGAGACCGATA	Fungi	Ascomycota	Leotiomycetes	Helotiales	Sclerotiniaceae	Mitrula
54	1	6	30	282	0	1	140	0	AAAGCTCAGATTTGAAATCCGGCGTCCTTCTGGTCACCCGAGTTGTAATCTGGAGAGGATGTCACGGTGAGACCCCCCGCCCAAGTCCCTTGGAACAGGGCGCCTAAGAGGGTGAGAGCCCCGTACCCGGCGGGCGGGTCGATCCATGTGTGGCTCCTTCGACGAGTCGAGTTGTTTGGGAATGCAGCTCAAACTGGGTGGTAAATTCCATCTAAAGCTAAATACCGGCGGGAGACCGATA	Fungi
55	4	0	3	328	18	15	243	0	ACAGCTCAAATTTGAAATCTGGCCTTCTGGTCCGAGTTGTAATTTGTAGAGGATGATTTTGGTGCGGTACCTTCCGAGTTCCCTGGAACGGGACGCCTTAGAGGGTGAGAGCCCCGTACGGTTGGATGCCTAGCCTCTGTAAATCTCCTTCGACGAGTCGAGTAGTTTGGGAATGCTGCTCTAAATGGGAGGTAAATTTCTTCTAAAGCTAAATACTAGCCAGAGACCGATA	Fungi	Ascomycota	Sordariomycetes	Sordariomycetes incertae sedis	Sordariomycetes incertae sedis	Polyscytalum
56	0	3	148	6	243	6	25	16	AGAGCTCAGATTTGAAATCCTGTACGTTAGCGTGCACGAGTTGTAATCTGCAGAGAATGTTTCGGCGGAGACACCGGTCAAAATTCCTTGGAATAGGATTACACAGAGGGTGAGAATCCCGTATCCGGCTGGACGTCAAAGCTATGTGAAACTTCTTCGACGAGTCGAGTTGTTTGGGAATGCAGCTCTAACTGGGTGGTAAATTCCATCTAAAGCTAAATATCTGCGAGAGACCGATA	Fungi	Ascomycota
57	1	2	4	95	36	5	258	0	ACAGCTCAAATTTGAAATCCGGCCCTAGGCCCGAGTTGTAATTTGTAGAGGATGCTTTTGGCGCGGCGCCTTCTGAGTTCCCTGGAACGGGACGCCATAGAGGGTGAGAGCCCCGTATAGTCGGACGCCAAGTCTTTGTAAAGCTCCTTCGACGAGTCGAGTAGTTTGGGAATGCTGCTCAAAATGGGAGGTAAATTTCTTCTAAAGCTAAATACTGGCCAGAGACCGATA	Fungi	Ascomycota	Sordariomycetes	Hypocreales	Nectriaceae	Cryptadelphia
58	315	14	91	9	0	14	1	2	ACAGCTCAAATTTGAAATCTGGTTCCTTTGGAGCCCGAGTTGTAATTTGTAGAGGATGCTTCGGGTTTGGCCCCGGCCTAAGTTTCTTGGAACAGAACGTCATAGAGGGTGAGAATCCCGTATGTGGCTGGAGGTCTATGCCCATGTGAAGCTCCTTCGACGAGTCGAGTTGTTTGGGAATGCAGCTCAAAATGGGTGGTAAATTTCATCTAAAGCTAAATACCGGCGGGAGACCGATA	Fungi	Ascomycota	Geoglossomycetes	Geoglossales	Geoglossaceae	Sabuglossum arenarium
59	6	53	26	27	63	13	289	29	ACAGCTCAAATTTGAAATCTGGCCCCTAGGGTCCGAGTTGTAATTTGCAGAGGATGCTTTTGGCGAGGTGCCTTCCGAGTTCCCTGGAACGGGACGCCATAGAGGGTGAGAGCCCCGTCTGGTCGGACACCGAGCCTCTGTAAAGCTCCTTCGACGAGTCGAGTAGTTTGGGAATGCTGCTCTAAATGGGAGGTATATGTCTTCTAAAGCTAAATATTGGCCAGAGACCGATA	Fungi	Ascomycota	Sordariomycetes	Hypocreales	Cordycipitaceae	Cordyceps
60	415	38	79	1174	3784	419	1044	72	ACAGCTCAAATTTGAAATCTGGCTCTTTTAGGGTCCGAGTTGTAATTTGTAGAAGATGCTTCGGGTGTGGCTCCGGTCTAAGTTCCTTGGAACAGGACGTCATAGAGGGTGAGAATCCCGTACGTGACCGGTGGCCTTCGCCCATGTGAAGCTCTTTCGACGAGTCGAGTTGTTTGGGAATGCAGCTCAAAATGGGTGGTATATTTCATCTAAAGCTAAATATTGGCCAGAGACCGATA	Fungi	Ascomycota	Leotiomycetes	Helotiales	Helotiales incertae sedis	Hyalodendriella
61	44	3	3	137	123	31	137	13	ACAGCTCAAATTTGAAATCTGGCCTTCCGGTCCGAGTTGTAATTTGTAGAGGATGTTTCGAACGTGGTCCGGTCTAAGTTTCTTGGAACAGAACGTCATAGAGGGTGAGAATCCCGTATGCGACTGGGTGCCTAAGTTCATGTGAAACTCCTTCGACGAGTCGAGTTGTTTGGGAATGCAGCTCAAAATGGGTGGTAAATTTCATCTAAAGCTAAATATTGGCCAGAGACCGATA	Fungi	Ascomycota	Leotiomycetes	Helotiales	Helotiales incertae sedis	Fulvoflamma
62	7	101	288	87	28	16	32	32	ACAGCTCAAATTTGAAATCTGGCTCTTTCAGGGTCCGAGTTGTAATTTGTAGAAGATGCTTTGAGCATTGCTCCGGTCTAAGTTCCTTGGAACAGGACGTCATAGAGGGTGAGAATCCCGTATGTGACTGGTGGCATTTGTTCGTGTAAAGCTCTTTCGACGAGTCGAGTTGTTTGGGAATGCAGCTCAAAATGGGTGGTATATTTCATCTAAAGCTAAATATTGGCCAGAGACCGATA	Fungi	Ascomycota	Leotiomycetes	Helotiales	Sclerotiniaceae	Mitrula
63	56	2	27	146	101	33	405	0	TCAGCTCAGATTTGAAATCTGGCCCGTCTGGGTCCGAGTTGTAATCTGCAGAGGAACGTTCGGTCTCGGCGCCGGTCCAAGTCTCTTGGAACGGAGCGTCGTGGAGGGTGAGAACCCCGTACCCGGCCGGTGGCCGTGACCATGTGAACGTCCTTCGACGAGTCGAGTTGTTTGGGAATGCAGCTCAAAGCGGGTGGTAAATTCCATCTAAAGCTAAATATTGGCCAGAGACCGATA	Fungi	Ascomycota	Dothideomycetes	Dothideomycetes incertae sedis	Micropeltidaceae	Stomiopeltis
64	0	289	4	0	2	0	2	0	ACAGCTCAAATTTGAAATCTGGCTCTTTCAGGGTCCGAGTTGTAATTTGTAGAAGATGCTTCGAGTATAGCTCTGGTCTAAGTTCCTTGGAACAGGACGTCATAGAGGGTGAGAATCCCGTATGTGACTAGGCGCTTTTGCTCATGTGAAGCTCTTTCGACGAGTCGAGTTGTTTGGGAATGCAGCTCAAAATGGGTGGTAAATTTCATCTAAAGCTAAATATTGGCCAGAGACCGATA	Fungi	Ascomycota	Leotiomycetes	Helotiales	Helotiaceae	Chloroscypha
65	15	0	12	46	35	6	248	2	ACAGCTCAAATTTGAAATCTGGCTCTTTCAGGGTCCGAGTTGTAATTTGTAGAAGATGCTTTGGGTGCGGCCCCGGTCTAAGTTCCTTGGAACAGGACGTCATAGAGGGTGAGAATCCCGTATGTGACTAGGTGCCCGCGCCCGTGTAAAGCTCTTTCGACGAGTCGAGTTGTTTGGGAATGCAGCTCAAAATGGGTGGTATATTTCATCTAAAGCTAAATATTGGCCAGAGACCGATA	Fungi	Ascomycota	Leotiomycetes	Helotiales	Hyaloscyphaceae	Lachnum
66	153	42	234	50	110	0	1335	4	ATAGCTCAAATTTGAAATCTGGCCTCACGGTCTGAGTTGTAATTTGTAGAGGATGCTTCGGGCATGGTCTGGTCTAAGTTCCTTGGAACAAGACATCATAGAGGGTGAGAATCCCGTATGTGACTGGGTGCCTAAGCTCATGTGAAGCTCCTTCGACGAGTCGAGTTGTTTGGGAATGCAGCTCAAAATGGGTGGTAAATTTCATCTAAAGCTAAATACTGGCCAGAGACCGATA	Fungi	Ascomycota
67	15	29	137	39	225	27	76	5	ACAGCTCAAATTTGAAATCTGGCTCTTTCAGGGTCCGAGTTGTAATTTGTAGAGGATGTTTCGGGTGTGGCTCCGGTCTAAGTTCCTTGGAACAGGACGTCATAGAGGGTGAGAATCCCGTATGTGACTGGTAGCCTATGCTCATGTGAAACTCCTTCGACGAGTCGAGTTGTTTGGGAATGCAGCTCAAAATGGGTGGTAAATTTCATCTAAAGCTAAATATTGGCCAGAGACCGATA	Fungi	Ascomycota	Leotiomycetes	Helotiales	Helotiales incertae sedis	Eleutheromyces
68	6	88	25	47	6	24	322	3	ACAGCTCAAATTTGAAATCTGGCGCAAGCCCGAGTTGTAATTTGGAGAGGATGCTTCTGGGCAGCGGCCGGTCTAAGTTCCTTGGAACAGGACGTCATAGAGGGTGAGAATCCCGTATGCGACCGGTTGGCACCCGTCACGTAGCTCCTTCGACGAGTCGAGTTGTTTGGGAATGCAGCTCTAAATGGGTGGTAAATTCCATCTAAAGCTAAATACCGGCCAGAGACCGATA	Fungi	Ascomycota	Dothideomycetes	Capnodiales	Teratosphaeriaceae	Teratosphaeria
69	0	413	3	1	0	0	1	9	ACAGCTCAAATTTGAAATCTGGCTCTTTTAGGGTCCGAGTTGTAATTTGCAGAGGGTGCTTTGGTGTTGGCAGCGGTCCAAGTTCTTTGGAACAGGACGTCACAGAGGGTGAGAATCCCGTACGTGGTCGCTAGCCCTCGCCGTGTAAAGCCCCTTCGACGAGTCGAGTTGTTTGGGAATGCAGCTCTAAATGGGAGGTAAATTTCTTCTAAAGCTAAATACTGGCCAGAGACCGATA	Fungi	Ascomycota	Dothideomycetes	Pleosporales	Phaeosphaeriaceae	Phaeosphaeria
70	4	0	10	166	20	13	81	0	ACAGCTCAAATTTGAAATCTGGCCCCTTCGGGGTCCGAGTTGTAATTTGTAGAGGGTGCTTCGGTGGAAGCCCCGGCCCAAGTCCCTTGGAACAGGACGTCAGAGAGGGTGAGAACCCCGTGTCCGGCCGGCGGCGCTCCCCGCGTGAAGCCCCTTCGACGAGTCGAGTTGTTTGGGAATGCAGCTCTAAATTGGTGGTAAATTCCATCTAAAGCTAAATACCGGCCAGAGACCGATA	Fungi	Ascomycota	Dothideomycetes	Dothideomycetes incertae sedis	Dothideomycetes incertae sedis	Repetophragma
71	2	4	1	22	7	10	221	0	ACAGCTCAAATTTGAAATCTGGCTCTTTCAGGGTCCGAGTTGTAATTTGTAGAAGATGCTTTGGGTGTAGCTCCGGTCTAAGTTCCTTGGAACAGGACGTCATAGAGGGTGAGAATCCCGTATGTGATCGGTGGCTTTCGCCCGTGTAAAGCTCTTTCGACGAGTCGAGTTGTTTGGGAATGCAGCTCTAAATGGGTGGTATATTTCATCTAAAGCTAAATATTGGCCAGAGACCGATA	Fungi	Ascomycota	Leotiomycetes	Helotiales	Sclerotiniaceae	Mitrula
72	4	0	0	44	223	8	4	1	ACAGCTCAAATTTGAAATCTGGCCCTAGGCCCGAATTGTAATTTGTAGAGGATGCTTTTGATGCGGCGCTTACTGAGTTCCCTGGAACGGGACGCCATAGAGGGTGAGAGCCCCGTATAGTCGGATGCCAAATCTCTGTAAAGCTCCTTCGACGAGTCGAGTAGTTTGGGAATGCTGCTCAAAATGGGAGGTAAATTTCTTCTAAAGCTAAATACTGGCCAGAGACCGATA	Fungi	Ascomycota	Sordariomycetes	Hypocreales	Cordycipitaceae	Simplicillium
73	17	151	38	91	4	5	117	3	AGAGCTCAAATTTGAAATCTGATACCTTCGGTGTCCGAGTTGTAATTTGAAGAGGAGTCTTCGGTTCGGGTCGTGGCCTATGTTCCTTGGAACAGGACGTCGTAGAGGGTGAGAATCCCGTACACGGCTGACGATCTCTTACCATGTGAAGTTCCTTCGAAGAGTCGAGTTGTTTGGGAATGCAGCTCTAAATGGGTGGTAAATTTCATCTAAAGCTAAATACCGGCGAGAGACCGATA	Fungi	Ascomycota	Ascomycota incertae sedis
74	13	0	21	71	227	164	218	202	AGAGCTCAAATTTGTAATCTGACGGTCCACGGCCGTCCGAGTTGTAATCTGGAGAAGCGTTTTCGAGCGCCGGCCCGCGTACAAGTCCCCTGGAACGGGGCGTCGCAGAGGGTGAGAATCCCGTCTCTGACGCGGTTCGGCCGGCGCGTTGCGATGCGCTCTCGAAGAGTCGAGTTGTTTGGGAATGCAGCTCAAAACGGGTGGTAAATTCCATCTAAAGCTAAATATTGGCCAGAGACCGATA	Fungi	Basidiomycota	Agaricomycetes	Phallales	Phallaceae	Mutinus
75	10	12	6	19	64	25	90	8	ACAGCTCAAATTTGAAATCTGGCCCCCAGGGCCCGAGTTGTAATTTGCAGAGGATGCTTTTGGCGCGGCGCCTTCCGAGTTCCCTGGAACGGGACGCCATAGAGGGTGAGAGCCCCGTCTGGTCGGACGCCAAGCCAGTGTAAAGCTCCTTCGACGAGTCGAGTAGTTTGGGAATGCTGCTCTAAATGGGAGGTATATGTCTTCTAAAGCTAAATATAGGCCAGAGACCGATA	Fungi	Ascomycota	Sordariomycetes	Hypocreales	Ophiocordycipitaceae	Elaphocordyceps
76	42	176	0	3	1	6	201	2	ACAGCTCAAATTTGAAAGCTCCTACCAAGGCGCATTGTAATTTGTAGAAGATGCTTTGGGTGTCGGCCCAGTCTAAGTTCCTTGGAACAGGACGTCATAGAGGGTGAGAATCCCGTATGTGATTGGTGCCGGTGCCCGTGTAAAGCTCTTTCGACGAGTCGAGTTGTTTGGGAATGCAGCTCAAAATGGGTGGTAAATTTCATCTAAAGCTAAATATTGGCCAGAGACCGATA	Fungi	Ascomycota	Sordariomycetes	Sordariomycetidae incertae sedis	Helminthosphaeriaceae	Diplococcium spicatum
77	18	6	4	46	84	22	22	74	ATAGCTCAAATTTGAAATCTGGCCTCTTGGGGTCCGAGTTGTAATTTGTAGAGGATGTTTTGGGTACCGCCCCGGTTTAAATTTCTTGGAACAGAATGTCAAAGAGGGTGAGAATCCCGTCTTGGACCGGCGGTAGGGCCTGTGTAAAACTCCTTCGACGAGTCGAGTTGTTTGGGAATGCAGCTCAAAATGGGTGGTAAATTTCATCTAAAGCTAAATATTGGCCAGAGACCGATA	Fungi	Ascomycota
78	9	0	0	67	25	7	156	8	ACAGCTCAAATTTGAAATCTGGCGCAAGCCCGAGTTGTAATTTGTAGAGGATGCTTCGAGGCAGCGGCCGGTCTAAGTTTCTTGGAACAGGACGTCATAGAGGGTGAGAATCCCGTATGCGACTGGCTGGCACCTCACACGTAGCTCCTTCGACGAGTCGAGTTGTTTGGGAATGCAGCTCTAAATGGGAGGTAAATTTCTTCTAAAGCTAAATACCGGCCAGAGACCGATA	Fungi	Ascomycota	Dothideomycetes	Capnodiales	Capnodiales incertae sedis	Capnodiales incertae sedis
79	0	0	0	0	0	0	0	235	AAAGCTCAAATTTTAAAGCTGACATCTTCGGTGTCCGCGTTGTAATTTTGTGAGGCATCTCCGGGTAGGGCGCCGGCCTAAGTTCCTTGGAACAGGACGTCACAGAGGGTGAGAATCCCGTGCTTGGCTGGCTGTCCCCGTCCATGTGAGGTGTCTTCGACGAGTCGAGTTGTTTGGGAATGCAGCTCAAAATGGGTGGTAAATTTCATCTAAAGCTAAATATTGGTGGGAGACCGATA	Fungi	Ascomycota	Pezizomycetes	Pezizales	Morchellaceae	Morchella
80	2	21	27	26	34	6	178	1	ACAGCTCAAATTTGAAATCTGGCCTCACGGTCCGAGTTGTAATTTGTAGAGGATGCTTCGGGCGTGGTCCGGTCTAAGTTCCTTGGAACAGGACGTCATAGAGGGTGAGAATCCCGTATGTGACCGGGTGCCTTAGTCCATGTGAAGCTCCTTCGACGAGTCGAGTTGTTTGGGAATGCAGCTCAAAATGGGTGGTAAATTTCATCTAAAGCTAAATATTGGCCAGAGACCGATA	Fungi	Ascomycota	Leotiomycetes	Leotiomycetes incertae sedis	Leotiomycetes incertae sedis	Collophora
81	1	1	1	22	0	1	217	3	ACAGCTCAAATTTGAAATCTGTCTCTTTTAGAGTCCGAGTTGTAATTTGTAGAGGATGTTTCGGGCGTGGTCCGGTCTAAGTTCCTTGGAACAGGACGTCATAGAGGGTGAGAATCCCGTATGCGACTGGGTGCCTAAGCTCATGTGAAACTCCTTCGACGAGTCGAGTTGTTTGGGAATGCAGCTCAAAATGGGTGGTAAATTTCATCTAAAGCTAAATATTGGCCAGAGACCGATA	Fungi	Ascomycota	Leotiomycetes	Helotiales	Bulgariaceae	Bulgaria
82	0	74	0	14	3	16	106	0	AAAGCTCAAATTTGAAATCTGGCCTCACGGTCCGAGTTGTAATTTGTAGAGGATGTTTCGAACGTGGTCCGGTCTAAGTTCCTTGGAACAGGACGTCATAGAGGGTGAGAATCCCGTATGTGCCCGGGTGCCATTGTTCATGTGAAGCTCCTTCGACGAGTCGAGTTGTTTGGGAATGCAGCTCAAAATGGGTGGTAAATTTCATCTAAAGCTAAATACTGGCCAGAGACCGATA	Fungi	Ascomycota	Leotiomycetes	Helotiales	Helotiales incertae sedis	Fulvoflamma
83	111	1	2	4	44	2	96	1	TCAGCTCAGATTTGAAATCTGGCCGCAAGGCCCGAGTTGTAATCTGCAGAGGAACGTTCGGCCCCGGCGCCGGTCCAAGTCTCTTGGAACGGAGCGTCGTGGAGGGTGAGAACCCCGTACCCGGCCGGTGGCGGGGGCCGTGTGAACGTCCTTCGACGAGTCGAGTTGTTTGGGAATGCAGCTCAAATTGGGTGGTAAATTCCATCTAAAGCTAAATATTGGCCAGAGACCGATA	Fungi	Ascomycota	Dothideomycetes	Dothideomycetes incertae sedis	Micropeltidaceae	Stomiopeltis
84	121	177	38	17	5	2	15	13	ACAGCTCAAATTTGAAATCTGGCTTCGGCCCGAGTTGTAATTTGTAGAGGATGCTTTTGGTGAGGTGCCTTCTGAGTTCCCTGGAACGGGACGCCAGAGAGGGTGAGAGCCCCGTATAGTCGGACACCTAGCCTTTGTAAAGCTCCTTCAACGAGTCGAGTAGTTTGGGAATGCTGCTCAAAATGGGAGGTATATCTCTTCTAAAGCTAAATATAGGCCAGAGACCGATA	Fungi	Ascomycota	Sordariomycetes	Coniochaetales	Coniochaetaceae	Coniochaeta
85	38	0	3	206	112	58	75	0	AAAGCTCAGATTTGAAATCCGGCGGCCCCAGGTCACCCGAGTTGTAATCTGGAGAGGATGTCACGGCGAGACCCCCCGCCCAAGTCCCTTGGAACAGGGCGCCTTAGAGGGTGAGAGCCCCGTACCCGGCGGGCGGGTCGAGCCTTGTGTGGCTCCCTCGACGAGTCGAGTTGTTTGGGAATGCAGCTCAAACTGGGTGGTAAATTCCATCTAAAGCTAAATATTGGCGGGAGACCGATA	Fungi
86	0	0	0	44	127	0	0	0	ACAGCTCAAATTTGAAATCTGGCCTCGCGGCCCGAGTTGTAATTTGCAGAGGAAGCCTCGGGCGAGGCGCCGGTCCAAGTCCCCTTGAACGGGGCGTCACAGAGGGTGAGAGTCCCGTCTGCGACCGGCGTCCGAGCCCGTGCGAGGCCCCTTCGACGAGTCGAGTTGTTTGGGAATGCAGCTCAAAACGGGTGGTAAATTCCATCTAAGGCTAAATACCGGCCAGAGACCGATA	Fungi	Ascomycota	Coniocybomycetes	Coniocybales	Coniocybaceae
87	25	12	16	46	30	21	35	20	ACAGCTCAAATTTGAAATCTGACCTTTCGGGTCCGAGTTGTAATTTGTAGAGGATGTTTCGGGTAAGGTCTAGGTCTAAGTTCCTTGGAACAGGACGTCATAGAGGGTGAGAATCCCGTACGTGGCCGAGGACCGCACCCATGTGAAACTCCTTCGACGAGTCGGGTTGTTTGGGAATGCAGCTCAAAATGGGTGGTAAATTTCATCTAAAGCTAAATATTGGCCAGAGACCGATA	Fungi	Ascomycota
88	216	1	0	0	1	19	4	0	ACAGCTCAAATTTGAAAGCTGGCTCCTTTGGGGCCCGCATTGTAATTTGTAGAGGATGCTTCGGGTGCAGTGCCGGTCTAAGTTCTTTGGAACAAGACGTCATAGAGGGTGAGAATCCCGTATGTGACTGGTTGCTTGCGCCTATGTGAAGCTCCTTCGACGAGTCGAGTTGTTTGGGAATGCAGCTCAAAATGGGTGGTGTACTTCATCTAAAGCTAAATATTGGCCAGAGACCGATA	Fungi	Ascomycota	Leotiomycetes	Rhytismatales
89	10	3	8	4	20	55	127	6	ACAGCTCAAATTTGAAATCTGGGTCTTTTAGGCTCCGAGTTGTAATTTGTAGAAGATGCTTCGGGTGTGGCCCCGGTCTAAGTTCCTTGGAACAGGACGTCATAGAGGGTGAGAATCCCGTATGTGACTGGGTGCTTTCGCTCATGTGAAGCTCTTTCGACGAGTCGAGTTGTTTGGGAATGCAGCTCAAAATGGGTGGTATATTTCATCTAAAGCTAAATATTGGCCAGAGACCGATA	Fungi	Ascomycota	Leotiomycetes	Helotiales	Helotiaceae	Godronia
90	1	0	120	8	1	24	0	0	ACAGCTCAAATTTGAAATCTGGCCCTACTGGGGTCCGAGTTGTAATTTGTAGAAGATGCTTCGGTAGTGGTGCCGGTTCAAGTTCCTTGGAACAGGACGTCATAGAGGGTGAGAATCCCGTATGTAGCCGTGTGCCAATGACCATGTGAAGCTCTTTCGACGAGTCGAGTTGTTTGGGAATGCAGCTCTAAATGGGTGGTAAATTTCATCTAAAGCTAAATATTGGCCAGAGACCGATA	Fungi	Ascomycota	Leotiomycetes	Helotiales	Helotiaceae	Cudoniella
91	3	81	1	110	0	1	0	1	ACAGCTCAAATTTGAAATCTGGCCTCACGGTCCGAGTTGTAATTTGTAGAGGAAGTCTCGGGTGCGACACCGGTCTAAGTTCCTTGGAACAGGGCGTCATAGAGGGTGAGAATCCCGTACGTGACCGGCCGTCTATCCCATGTGAGGCCCCTTCGACGAGTCGAGTTGTTTGGGAATGCAGCTCAAAATGGGTGGTAAATTTCATCTAAAGCTAAATACCGGCCAGAGACCGATA	Fungi	Ascomycota	Lecanoromycetes	Lecanoromycetes incertae sedis	Lecanoromycetes incertae sedis	Furcaspora
92	0	1	1	48	159	6	8	4	AGAGCTCAAATTTGAAAGCTGGCCCCCTCGGGGTCCGCATTGTAATTTGCAGAGGATGCTTCGGGAGCGGTCCCCATCTAAGTGCCCTGGAACGGGCCGTCATAGAGGGTGAGAATCCCGTATGGGATGGGGTGCCCGCGCCCGTGTGAAGCTCCTTCGACGAGTCGAGTTGTTTGGGAATGCAGCTCTAATTGGGTGGTAAATTTCATCTAAAGCTAAATATTGGCCGGAGACCGATA	Fungi	Ascomycota	Eurotiomycetes	Eurotiales	Trichocomaceae	Eupenicillium
93	180	3	0	0	0	0	0	1	ACAGCTCAAATTTGAAATCTGGCCTCGCGGTCCGAGTTGTAATTTGCAGAGGAAGTCTCGGGGGAGGCACCGGTCTAAGTTCCTTGGAACAGGGCGTCATAGAGGGTGAGAATCCCGTACGTGACCGGCCGCCGAACCCATGTGAGGCCCCTTCGACGAGTCGAGTTGTTTGGGAATGCAGCTCAAAATGGGTGGTAAATTTCATCTAAAGCTAAATACCGGCCAGAGACCGATA	Fungi	Ascomycota	Lecanoromycetes	Agyriales	Agyriaceae	Placopsis
94	0	0	0	0	164	1	2	0	ACAGCTCAAATTTGAAATCTGGCTCCTTCGGGGCCCGAGTTGTAATTTGTAGAAGATGCTTCGGGTGTGGCGCCAGTCTAAGTTCCTTGGAACAGGACGTCGCAGAGGGTGAGAATCCCGTACGTGGCTGCGCGCCTACGCCCGTGTGAAGCTCTTTCGACGAGTCGAGTTGTTTGGGAATGCAGCTCTAAATGGGTGGTAAATTTCATCTAAAGCTAAATACTGGCCAGAGACCGATA	Fungi	Ascomycota	Leotiomycetes	Helotiales	Helotiales incertae sedis
95	0	0	0	24	3	14	98	0	AAAGCTCAAATTTGAAATCTGGCGAAAGCCCGAATTGTAATTTGAAGAGGATGTTCTGAGATTTCTCTAGATTCAAGTTCCTTGGAATAGGACGTCACAGAGGGTGAGAATCCCGTACGTGATCGAAGAGTCATTTCATGTAGAACTCCCTCGACGAGTCGAGTTGTTTGGGAATGCAGCTCTAAATGGGAGGTAAATTTCTTCTAAAGCTAAATACCGGCCAGAGACCGATA	Fungi	Ascomycota
96	43	0	1	7	86	2	2	0	AGAGCTCAAATTTGAAATCTGGCGCAAGCCCGAATTGTAATTTGTAGAGGATTGTTCGGTTGCGGCTCCGGTCCAAGTATCCTGGAATGGAACATCTTAGAGGGTGAGAATCCCGTACCCGGCTGGGAGCCAACGCCATGTGAACAACCTTCGAAGAGTCGAGTTGTTTGGGAATGCAGCTCAAAATTGGTGGTAAACTCCATCTAAAGCTAAATATTGGCCAGAGACCGATA	Fungi
97	0	4	112	21	0	0	0	2	ACAGCTCAAATTTGAAATCTGGCCTTCTGGTCCGAATTGTAATTTGTAGAGGATGACTTTGGTTAGGTACCTTCCGAGTTCCTTGGAACAGGACGCCTTAGAGGGTGAGAGCCCCGTACGGTTGGATGCCGATCCTTTGTAAGTCTCCTTCGACGAGTCGAGTAGTTTGGGAATGCTGCTCTAAATGGGAGGTAAATTTCTTCTAAAGCTAAATACCGGCCAGAGACCGATA	Fungi	Ascomycota	Sordariomycetes	Xylariales	Amphisphaeriaceae	Sarcostroma
98	0	0	1	20	8	125	1	0	ACAGCTCAAATTTGAAATCTGGCTCTCTCAGAGTCCGAGTTGTAATTTGTAGAGGATGTTTCGGGCGCGGCGCAGGTCTAAGTCCCTTGGAACGGGGCGTCATAGAGGGTGAGAATCCCGTATGTGACCTGTGACCAACTCCATGTGAAGCTCCTTCGACGAGTCGAGTTGTTTGGGAATGCAGCTCTAAATGGGTGGTAAATTTCATCTAAAGCTAAATACCGGCCAGAGACCGATA	Fungi	Ascomycota	Lecanoromycetes	Lecanorales	Psoraceae	Lecidoma
99	0	0	0	69	43	10	21	0	AGAGCTCAGATTTGAAATCCGGCGCGTTTACGCTCCCGAGTTGTAATCTGGAGAGGATGCCACGGCGAGGTCGGCCGCCCAAGTTCCTTGGAACAGGACGCCTGAGAGGGTGAGAGCCCCGTACCCGGCGGCCCGGCCTAGCCATGTGTGGCTCCTTCGACGAGTCGAGTTGTTTGGGAATGCAGCTCAAACTGGGTGGTAAATTCCATCTAAAGCTAAATACCGGCGGGAGACCGATA	Fungi	Fungi incertae sedis	Fungi incertae sedis	Fungi incertae sedis	Fungi incertae sedis
100	25	3	18	60	20	81	31	57	TGAGCTCAAATTTAAAATCTGGCTGGTTTACTAGTCCGAATTGTAGTTTATAGAAGCGTTTTCGGTGGCAGCCTGGGTATAAATCCTTTGGAATAGGGTATCATAGAGGGTGAGAATCCCGTCTTTGACTCAGTGCATGCTACTATGTGATACGTTTTCAAAGAGTCGAGTTGTTTGGGAATGCAGCTCAAAATGGGTGGTAAATTTCATCTAAAGCTAAATATTGGCCAGAGACCGATA	Fungi	Fungi incertae sedis	Zygomycota incertae sedis	Mortierellales	Mortierellaceae
101	1	2	5	34	2	125	111	3	ACAGCTCAAATTTGAAATCTGGCCCCCAGGGTCCGAGTTGTAATTTGTAGAGGATGCTTTTGGCGCGGCGCCTTCCGAGTTCCCTGGAACGGGACGCCATAGAGGGTGAGAGCCCCGTCTGGTCGGATGCCTAGCCTCTGTAAAGCTCCTTCGACGAGTCGAGTAGTTTGGGAATGCTGCTCTAAATGGGAGGTATATGTCTTCTAAAGCTAAATATTGGCCAGAGACCGATA	Fungi	Ascomycota	Sordariomycetes	Hypocreales	Niessliaceae	Niesslia
102	0	0	0	6	4	0	135	3	ACAGCTCAAATTTGAAATCTGGCCTCACGGTCCGAGTTGTAATTTGTAGAGGATGCTTTTGGTGCGGCGCTTTCTGAGTTCCCTGGAACGGGACGCCACAGAGGGTGAGAGCCCCGTATAGTTGGATGCCAAACCTTTATAAAGCTCCTTCGACGAGTCGAGTAGTTTGGGAATGCTGCTCAAAATGGGAGGTAAATTTCTTCTAAAGCTAAATACCGGCCAGAGACCGATA	Fungi	Ascomycota	Sordariomycetes	Sordariomycetes incertae sedis	Sordariomycetes incertae sedis	Lentomitella
103	1078	24	28	310	4083	117	421	57	ACAGCTCAAATTTGAAATCTGGCCTTCACGGGTCCGAGTTGTAATTTGTAGAGGATGTTTCGGGCAAGGCTCTGGTTTAAATTTCTTGGAACAGAATGTCATAGAGGGTGAGAGTCCCGTCTAGAACCGACGGCCGCGTCCATGTGAAACTCCTTCGACGAGTCGAGTTGTTTGGGAATGCAGCTCAAAATGGGTGGTAAATTTCATCTAAAGCTAAATATTGGCCAGAGACCGATA	Fungi	Ascomycota	Eurotiomycetes	Chaetothyriales	Herpotrichiellaceae	Sorocybe
104	8	13	26	5	1	2	1	114	AGAGCTCAGATTTGAAATCGGCCACCCGGCTGAGTTGTAATCTGTAGAGGAAGGTTCGGCCGAGGTGCGGGCTAAAGTCTTCTGGAAGGAAGCGCCTGAGAGGGTGAGAGCCCCGTCTAGTCCGCGTCCGACGCCATGTGTACCTCCTTCGAAGAGTCGAGTTGTTTGGGAATGCAGCTCAAAATGGGTGGTAAATTCCATCTAAAGCTAAATATAAGCCAAAGACCGATA	Fungi
105	17	335	702	52	90	98	177	903	ACAGCTCAAATTTGAAATCTGGCTCTTTTAGGGTCCGAGTTGTAATTTGTAGAAGATGCTTTGGGTGTGGCCCTGGTCTAAGTTCCTTGGAACAGGACGTCATAGAGGGTGAGAATCCCGTATGTGACTAGGTGCTTTCGCCCGTGTAAAGCTCTTTCGACGAGTCGAGTTGTTTGGGAATGCAGCTCAAAAAGGGTGGTAAATTTCATCTAAAGCTAAATATTGGCCAGAGACCGATA	Fungi	Ascomycota	Leotiomycetes	Helotiales	Hyaloscyphaceae	Lachnum
106	0	0	3	0	113	1	8	0	AAAGCCCAGCACCGAATCCCACGCTCTAAGCGGCGTTGGGAACTGTGGTGTTAAGGACAGCCTATGGGGATCGGTCGGAGGTCCGAGTCCTCCTGATCGGGGCTTCACCCAGAGCGGGTGTCAGGCCTCTACGGCCACCGGCCGGTTCTCTACGGTCGTCCTAGGAGTCGGGTTGTTTGAGAATGCAGCCCAAAGCGGGTGGTAAACTCCATCTAAGGCTAAATACAGACACGAGTCCGATA	Animalia	Metazoa	Lophotrochozoa	Lophotrochozoa incertae sedis
107	0	0	0	0	0	0	125	2	ACAGCTCAAATTTGAAATCTGGCCGCAAGGTCCGAGTTGTAATTTGTAGAGGATGCTTTTGGGCAAACTTCCGGTCTAAGTTCCTTGGAACAGGACGTCATAGAGGGTGAGAATCCCGTATGTGACCGGCTAGTTACCCTATGTAAAGCTCCTTCGACGAGTCGGGTTGTTTGGGAATGCAGCCCTAAATTGGAGGTAAATTTCTTCTAAAGCTAAATACCGGCCAGAGACCGATA	Fungi	Ascomycota	Dothideomycetes	Capnodiales
108	27	6	3	101	5	1	29	0	ACAGCTCAAATTTGAAATCTGGGTCTTTCAGGCTCCGAGTTGTAATTTGTAGAGGGATCTTCGGATGTGGTCCGGCCTAAGTTTCATGGAACTGAACATCATAGAGGGTGAGAATCCCGTATGCGGCCGGGTGCCTATATCCATGTGAAGTCTCTTCGACGAGTCGAGTTGTTTGGGAATGCAGCTCAAAATGGGTGGTAAATTTCATCTAAAGCTAAATACCGGCGAGAGACCGATA	Fungi	Ascomycota
109	29	3	21	38	62	9	40	60	AAAGCTCAAATTTGAAATCTGGCGTCTTCGGCGTCCGAGTTGTAATTTGGAGGGGCATCTTCGGAGTTGGCGCCGTCCTAAGTTCCTTGGAACAGGACGTCATAGAGGGTGAGAATCCCGTGCCTGGATGGCTGTCCATCTCCATGTGAAGTGTCTCCGACGAGTCGAGTTGTTTGGGAATGCAGCTCAAAATGGGTGGTAAATTTCATCTAAAGCTAAATATTGGCGAGAGACCGATA	Fungi	Ascomycota	Pezizomycetes	Pezizales	Pyronemataceae	Melastiza
110	0	2	0	44	58	32	68	0	ATAGCTCAAATTTGAAATCTGGCGCCTTCGGCGTCCGAGTTGTAATTTGTAGAGGATGTCTCGGGTGGAGAACCGGTCCAAGTTCCTTGGAACAGGATGTCATAGAGGGTGAGAATCCCGTATCCGGCCGGCCCCCTCCCCCACTGTGAGACTCCTTCGACGAGTCGAGTTGTTTGGGAATGCAGCTCCAAATGGGTGGTAAATTCCATCTAAAGCTAAATACTGGCCAGAGACCGATA	Fungi	Ascomycota	Dothideomycetes	Venturiales	Sympoventuriaceae	Fusicladium
111	4	12	13	2	0	0	0	69	ACAGCTCAAATTTGAAATCTGGCTTTCGGGCCCGAGTTGTAATTTGTAGAGGATACTTTTGATGCGGTGCCTTCCGAGTTCCCTGGAACGGGACGCCATAGAGGGTGAGAGCCCCGTCTGGTTGGATGCCAAATCTCTGTAAAGTTCCTTCGACGAGTCGAGTAGTTTGGGAATGCTGCTCTAAATGGGAGGTATATGTCTTCTAAAGCTAAATATTGGCCAGAGACCGATA	Fungi	Ascomycota	Sordariomycetes	Hypocreales	Nectriaceae	Gibberella
113	0	6	65	4	4	0	9	12	ACAGCTCAAATTTGAAATCTGGCTCACGCCCGAGTTGTAATTTGTAGAGGATGTTTTTGGCGCGGCGCCTTCTGAGTTTCCTGGAATGGAACGCCATAGAGGGTGAGAGCCCCGTATAGTTGAACGCTAAGCCTTTGTAAAACTCCTTCGACGAGTCGAGTAGTTTGGGAATGCTGCTCAAAATGGGAGGTAAATTTCTTCTAAAGCTAAATACCGGCCAGAGACCGATA	Fungi	Ascomycota	Sordariomycetes	Glomerellales	Reticulascaceae	Sporoschismopsis
114	0	0	0	88	0	2	12	0	ACAGCTCAAATTTGAAAGCTGACTCCTTCGGGGTCCGCATTGTAATTTGTAGAGGATGCCTCGCGGACGGCGCCACCCTAAGTCCCTTGGAACAGGGCGTCACAGAGGGTGAGAATCCCGTATGTGGGTGGAGGCCCGACGCGTGTGAGGCTCCTTCGACGAGTCGAGTTGTTTGGGAATGCAGCTCTAATTGGGAGGTAAATTTCTTCTAAAGCTAAATATCGCCTGGAGACCGATA	Fungi	Ascomycota	Dothideomycetes	Pleosporales	Pleosporales incertae sedis	Heleiosa
115	0	129	0	1	0	0	0	3	ACAGCTCAAATTTGAAATCTGGCCGCAAGGTCCGAGTTGTAATTTGTAGAGGATGTCTCGGGTGAGATACCGATCTAGGTCCCCTGGAACGGGGCGTCATAGAGGGTGAAAATCCCGTACGTGATCGGCTTTCGACCCCGTGTGAGACTCCTTCGACGAGTCGAGTTGTTTGGGAATGCAGCTCAAAATGGGTGGTAAATTTCATCTAAAGCTAAATACCGGCTGGAGACCGATA	Fungi	Ascomycota	Lecanoromycetes	Ostropales	Stictidaceae	Cryptodiscus microstomus
116	7	79	42	0	0	10	0	3	ACAGCTCAAATTTGAAATCTGGCCCCAGGCCCGAGTTGTAATTTGTAGAGGATGCTTCTGGTGACGTGCCTTCTGAGTTCCCTGGAACGGGACGCCAGAGAGGGTGAGAGCCCCGTATAGTCGTGCACCGAACCTCTGTGTAGCACCTTCGACGAGTCGAGTAGTTTGGGAATGCTGCTCAAAATGGGAGGTAAACTTCTTCTAAAGCTAAATACCGGCCAGAGACCGATA	Fungi	Ascomycota	Sordariomycetes	Sordariomycetidae incertae sedis	Annulatascaceae	Aquaticola
117	1	0	0	0	0	0	0	99	ACAGCTCAAATTTGAAATCTGGCCCCCCCGGGGTCCGAGTTGTAATTTGTAGAAGATGCTTCGGGCGTGGCGCCGGTCTAAGTTCCTTGGAACAGGACGTCATAGAGGGTGAGAATCCCGTACGTGACTGCGCGCCCATGCCCGTGTGAAGCTCTTTCGACGAGTCGAGTTGTTTGGGAATGCAGCTCAAAATGGGTGGTAAATTTCATCTAAAGCTAAATATAGGCCAGAGACCGATA	Fungi	Ascomycota	Lecanoromycetes	Umbilicariales	Umbilicariaceae	Umbilicaria
118	85	0	0	0	0	1	0	0	ACAGCTCAAATTTGAAAGCTGGTACTTTTAGTGCCCGCGTTGTAATTTGTAGAGGATGTTTCGGGTGCGGTGCCGGTCTAAGTTCTTTGGAACAAGACGTCATAGAGGGTGAGAATCCCGTATGTGACTGGTTGCCTGTGCCCATGTGAAACTCCTTCGACGAGTCGAGTAGTTTGGGAATGCTGCTCAAAATGGGAGGTGTATTTCTTCTAAAGCTAAATATTGGCCAGAGACCGATA	Fungi	Ascomycota	Leotiomycetes	Rhytismatales	Rhytismataceae
119	32	0	10	40	25	21	36	0	TGAGCTCAAATTTGAAATCTGGCCTTGGCCCGAGTTGTAATTTGTAGAGGAACGTTCGGCGAAGCTGCCGGTCCAAGTCTTCTGGAACGGAGCGTCTTGGAGGGTGAGAACCCCGTACCGACCGGCGAGCAGAGCCGTGTGAACGTCCTTCGACGAGTCGAGTTGTTTGGGAATGCAGCTCAAAATGGGTGGTAAATTCCATCTAAAGCTAAATATTGGCCAGAGACCGATA	Fungi	Ascomycota	Dothideomycetes	Dothideomycetes incertae sedis	Micropeltidaceae	Stomiopeltis
120	2	38	6	17	0	2	20	4	ACAGCTCAAATTTGAAATCTGGCCCCTTCGGGGTCCGAGTTGTAATTTGTAGAGGATGCTTTTGGGCAGTCTCCGGTCTAAGTTCCTTGGAACAGGACGTCATAGAGGGTGAGAATCCCGTATGTGACCGGCAGGCACCCTCCGTAAAGCTCCTTCGACGAGTCGGGTTGTTTGGGAATGCAGCCCTAAATGGGAGGTAAATTTCTTCTAAAGCTAAATACCGGCCAGAGACCGATA	Fungi	Ascomycota
121	6	1	31	17	175	7	11	61	ACAGCTCAAATTTGAAATCTGGCTCTTTCAGGGTCCGAGTTGTAATTTGTAGAAGATGCTTCGGGTGTGGTTCCGGTCTAAGTTCCTTGGAACAGGACGTCATAGAGGGTGAGAATCCCGTATGTGACCGGCTACCTTCGCTCATGTGAAGCTCTTTCGACGAGTCGAGTTGTTTGGGAATGCAGCTCAAAATGGGTGGTAAATTTCATCTAAAGCTAAATATTGGCCAGAGACCGATA	Fungi	Ascomycota	Leotiomycetes	Helotiales	Sclerotiniaceae	Ciboria
122	53	11	1	5	22	5	26	35	ACAGCTCAAATTTGAAATCTGGCTCCTTTGGGGCCCGAGTTGTAATTTGTAGAAGATGCTTTGGGCGTGGCTCCGGTCTAAGTTCCTTGGAACAGGACGTCATAGAGGGTGAGAATCCCGTACGTGACTGGGTGCCTTTGTCCGTGTAAAGCTCTTTCGACGAGTCGAGTTGTTTGGGAATGCAGCTCAAAATGGGTGGTAAATTTCATCTAAAGCTAAATATTGGCCAGAGACCGATA	Fungi	Ascomycota	Leotiomycetes	Helotiales	Hyaloscyphaceae	Hyaloscypha
123	0	1	12	17	1	23	98	1	ATAGCTCAAATTTGAAATCTTGCTCCTTCGGGGCACGAGTTGTAATTTGTAGAGGGTGTTCCGGCGTCGGGCTCGGGCTAGGTTCCTTGGAACAGGACGTCATAGAGGGTGAGAACCCCGTCTTCGCTCGAGATTCCTTCGCCGTGTGGAACCCCTTCAAAGAGTCGAGTTGTTTGGGAATGCAGCTCTAAATGGGAGGTAAATTTCTTCTAAAGCTAAATACCGGCCAAAGACCGATA	Fungi	Ascomycota	Lecanoromycetes
124	6	0	50	22	141	27	16	0	AGAGCTCAGATTTGAAATCGGCCAACCGGCTGAGTTGTAATCTGTAGAGGAAGGTTCGGCTGAAGTGTTGGCTAAAGTCTTCTGGAAGGAAGCGCCGAAGAGGGTGAGAGCCCCGTTTAGCCCGCGTCTGATGCCATGTGTACCTCCTTCGAAGAGTCGAGTTGTTTGGGAATGCAGCTCAAAATGGGTGGTAAATTCCATCTAAAGCTAAATATAAGCCAAAGACCGATA	Fungi
126	35	3	3	1	0	57	4	0	ATAGCTCAAATTTGAAATCTGACCTTCACGGGTTCGAGTTGTAATTTGTAGAGGATGTTTCGGGCAAAGACTTTTGGTTTAAGTTTCTTGGAACAGAACGTCATAGAGGGTGAGAGTCCCGTCTAGAACCGATAGTCGCTGTCCATGTGAAACTCCTTCGACGAGTCGAGTTGTTTGGGAATGCAGCTCAAAATGGGTGGTAAATTTCATCTAAAGCTAAATATTGGCCAGAGACCGATA	Fungi	Ascomycota	Eurotiomycetes	Chaetothyriales	Herpotrichiellaceae	Sorocybe
127	10	0	2	1	8	26	107	0	AGAGCTCAAATTTGAAATCTGGTTCCTTTGGAGCCCGAGTTGTAATTTGAAGAGGAATCTTCGGTTCGGACCACGATCTATGTTCCTTGGAACAGGACGTCGTAGAGGGTGAGAATCCCGTACACGGTTGATGGTCTCGTTCCATGTGAAGTTCCCTCGAAGAGTCGAGTTGTTTGGGAATGCAGCTCTAAAAGGGTGGTAAATGTCATCTAAAGCTAAATACCGGCGAGAGACCGATA	Fungi	Ascomycota	Ascomycota incertae sedis
128	0	7	0	3	0	57	13	0	AAAGCTCAGATTTGAAATCTGGTGTGTTTACGCGCCCGAGTTGTAATCTGGAGAGGATGCTCCGGCGAGGCCGACCGCCCAAGTTCCTTGGAACAGGACGTCTCAGAGGGTGAGAACCCCGTACCCGGCGGTCCGGTCAAGCCATGTGGAGCTCCCTCGACGAGTCGAGTTGTTTGGGAATGCAGCTCAAACTGGGTGGTAAATTCCATCTAAAGCTAAATATCGGCGGGAGACCGATA	Fungi	Fungi incertae sedis	Fungi incertae sedis	Fungi incertae sedis	Fungi incertae sedis
129	198	0	0	0	0	0	0	1	AAAGCTCAAATTTAAAATCTGGCGGTCTTTGGCCGTCCGAGTTGTAATCTAGAGAAGTAATGCCCGTGCTGGACCGTGTATAAGTCTCCTGGGATGGGGCGTCATAGAGGGTGAGAATCCCGTCTTTGACACGGACTACCAGTGCATTGTGGTATGCTCTCAAAGAGTCGAGTTGTTTGGGAATGCAGCTCAAAATGGGTGGTAAATTCCATCTAAAGCTAAATATTGGCCAGAGACCGATA	Fungi	Basidiomycota	Agaricomycetes	Agaricales	Agaricaceae	Agaricus
133	0	0	57	9	0	0	26	0	ACAGCTCAAATTTGAAATCTGGCCCTTTTAGGGTCCGAGTTGTAATTTGTAGAAGATGCTTTGGGTGTGGCCCCGGTCTAAGTTCCTTGGAACAGGACGTCACAGAGGGTGAGAATCCCGTATGTGATCGGCGGCCTTCGCCTATGTAAAGCTCTTTCGACGAGTCGAGTTGTTTGGGAATGCAGCTCAAAATGGGTGGTATATTTCATCTAAAGCTAAATATGGGCCAGAGACCGATA	Fungi	Ascomycota	Leotiomycetes	Helotiales	Sclerotiniaceae	Torrendiella
135	2	0	22	1	0	0	0	194	ATAGCTCAAATTTGAAATCTGACCTTTACGGGTTCGAGTTGTAATTTGTAGAGGATGTTTCGGGCAAGACTTTGGTTTAAGTTTCTTGGAACAGAACGTCATAGAGGGTGAGAATCCCGTCTAGAACCGATAGTCGAGTCCATGTGAAACTCCTTCGACGAGTCGAGTTGTTTGGGAATGCAGCTCAAAATGGGTGGTAAATTTCATCTAAAGCTAAATATTGGCCAGAGACCGATA	Fungi	Ascomycota	Eurotiomycetes	Chaetothyriales	Herpotrichiellaceae	Sorocybe
136	0	104	69	1	1	3	7	0	ACAGCTCAAATTTGAAATCTGGCTCTTTCAGGGTCCGAGTTGTAATTTGTAGAAGATGCTTCGGGTGTGGCTCCGGTCTAAGTTCCTTGGAACAGGACGTCATAGAGGGTGAGAATCCCGTATGTGACTGGCTGCCTCCGCCCATGTGAAGCTCTTTCAACGAGTCGTCTAGTTTGGGAATGCTGGACAAAATGGGAGGTAAATTTCTTCTAAAGCTAAATATTGGCCAGAGACCGATA	Fungi	Ascomycota
138	0	65	0	0	0	1	0	2	AAAGCTCAGATTTGAAATCCGGCGTGTTTACGCGCCCGAGTTGTAATCTGAAGAGGATGCCCCGGCAAGGCCGACCGCCCAAGTTCCTTGGAACAGGACGTCTAAGAGGGTGAGAACCCCGTACCCGGCGGACCGGCTTAGCCATGTGGGGCTCCTTCGACGAGTCGAGTTGTTTGGGAATGCAGCTCAAACTGGGTGGTAAATTCCATCTAAAGCTAAATATCGGCGGGAGACCGATA	Fungi	Fungi incertae sedis	Fungi incertae sedis	Fungi incertae sedis	Fungi incertae sedis
140	9	0	3	35	20	2	9	0	TCAGCTCAGATTTGAAATCTGGTTCTTTCAGAGCCCGAGTTGTAATCTGTAGAGGAGTCTTCGGGTTTGGATCTGGCCTAAGTTTCTTGGAACAGAACGTCATAGAGGGTGAGAGTCCCGTATGAGGCCAGCTACCTATTCCCATGTGAAGCTTCTTCGACGAGTCGAGTTGTTTGGGAATGCAGCTCAAAATGGGTGGTAAATTTCATCTAAAGCTAAATATTGGCGGGAGACCGATA	Fungi	Ascomycota
141	0	22	36	0	0	1	39	0	ACAGCTCAAATTTGAAATCTGGCTCTTTCAGGGTCCGAGTTGTAATTTGTAGAAGATGCTTTGGGCGTGGCACCGGTCTAAGTTTTTTGGAACATGACGTCATAGAGGGTGAGAACCCCGTATGTGATTGGTTGCCTCCGTCCGTGTAAAGCTCTTTCGACGAGTCGAGTTGTTTGGGAATGCAGCTCAAAATGGGTGGTAAATTTCATCTAAAGCTAAATATTGGCCAGAGACCGATA	Fungi	Ascomycota
144	52	26	9	4	6	1	11	476	ACAGCTCAAATTTGAAAGCTAGCTCTTTTAGGGTTCGCATTGTAATTTGTAGAAGATGCTTCGGGTGTGGCCCCGGTCTAAGTTCCTTGGAACAGGACGTCATAGAGGGTGAGAATCCCGTATGTGACTGGGTGCTTTCGCTCATGTGAAGCTCTTTCGACGAGTCGAGTTGTTTGGGAATGCAGCTCAAAATGGGTGGTAAATTTCATCTAAAGCTAAATATTGGCCAGAGACCGATA	Fungi	Ascomycota
145	0	40	0	0	1	1	5	18	AGAGCTCAGATTTGAAATCCGGCTTGCTTTGTGGGCCCGAGTTGTAATCTGAAGAGGAAGCTTCGGCGAGACCGCCTACCCAAGTTCCTTGGAACAGGACGTCGCAGAGGGTGAGAATCCCGTATCCGGCGGGCGGGTTTAGCCGTGTGAAGCTCCTTCGACGAGTCGAGTTGTTTGGGAATGCAGCTCAAACTGGGTGGTAAATTCCATCTAAAGCTAAATATCGGCGGGAGACCGATA	Fungi
146	50	0	0	11	1	0	0	0	ACAGCTCAAATTTGAAATCTGGCCTCGGCCCGAGTTGTAATTTGCAGAGGATGCTTTTGGCGCGGTGCCTTCCGAGTTCCCTGGAACGGGACGCCACAGAGGGTGAGAGCCCCGTATGGTCGGACACCAAGCCTGTGTAAAGCTCCTTCGACGAGTCGAGTAGTTTGGGAATGCTGCTCAAAATGGGAGGTAAATCTCTTCTAAAGCTAAATATTGGCCAGAGACCGATA	Fungi	Ascomycota	Sordariomycetes	Diaporthales	Melanconidaceae	Melanconiella
147	0	4	13	73	3	0	39	8	AAAGCTCAAATTTGAAATCTGGTCCTAGACCCGAGTTGTAATTTGTAGAGGAATGTTCGGCGACGTCTAGGTCTGAGTCTTCTGGAAGGAAGCGCCTTTGAGGGTGAGAGCCCCGTAGGACTGATGACTGAACCATGTGTACATCCTTCGACGAGTCGAGTTGTTTGGGAATGCAGCTCAAAACGGGTGGTAAATTCCATCTAAAGCTAAATATTGGCCAGAGACCGATA	Fungi	Ascomycota
148	0	0	38	0	2	7	21	2	AGAGCTCAAATTTTAAATCTGCCTTTTAGGCCGAGTTGTAATTTGTAGAGGAACGTTCGGTGACGTCTAGGTCCGAGTCTTCTGGAAGGAAGCGCCGATGAGGGTGAGAGCCCCGTACGACCAACGACTTAGCCATGTGAACGCCCTTCGAAGAGTCGAGTTGTTTGGGAATGCAGCTCAAAGCGGGTGGTAAATTCCATCTAAAGCTAAATATTGGCCAGAGACCGATA	Fungi	Ascomycota	Orbiliomyces	Orbiliales	Orbiliaceae	Dactylaria
150	55	0	0	0	0	0	0	0	ACAGCTCAAATTTGAAATCTGGCCCCTCCCCGCGAGGGGCCCGAGTTGTAATTTGCAGAGGACGCCTCGGGCGCGGGCGCCTTCCGAGTCCCCTGGAACGGGGCGCCGCAGAGGGTGAGAGCCCCGTACGGTCGGATGCCCAGCCCGTGTGAGGCTCCTTCGACGAGTCGAGTAGTTTGGGAATGCTGCTCAAAACGGGAGGTAAATGCCTTCTAAAGCTAAATACCGGCCAGAGACCGATA	Fungi	Ascomycota	Sordariomycetes	Boliniales	Boliniaceae	Camaropella
152	4	2	0	1	3	0	2368	2	ACAGCTCAAATTTGAAATCTGGCCTCACGGTCTGAGTTGTAATTTGTAGAGGATGCTTTGAGCATGGTCTGGTCTAAGTTCCTTGGAATAGGACGTCATAGAGGGTGAGAATCCCGTATGTGACTAGGTGCCTAAGCTCATGTGAAGCTCCTTCAACGAGTCGAGTTGTTTGGGAATGCAGCTCAAAATGGGTGGTAAATTTCATCTAAAGCTAAATACCGGCCAGAGACCGATA	Fungi	Ascomycota
154	60	0	0	0	0	0	0	0	ACAGCTCAAATTTGAAATCTGACCTCCTTGGGGGCCCGAATTGTAATTTGTAGAGGATGCTTTGGTGTTGACAGCGGTCTAAGTTCCTTGGAACAGGACGTCACAGAGGGTGAGAATCCCGTACGTGGTCGCCTGTCTTCGCCGTGTAAAGCTCCTTCAACGAGTCGAGTTGTTTGGGAATGCAGCTCTAAATGGGAGGTAAATTTCTTCTAAAGCTAAATACTGGCCAGAGACCGATA	Fungi	Ascomycota	Dothideomycetes	Pleosporales	Pleosporaceae	Stagonospora
155	0	42	0	3	0	0	4	1	ACAGCTCAAATTTGAAATCTGGCACCCTCACGGAGGCCCGAGTTGTAATTTGAAGAGGATGCCTCGTGGAGGACGCCGCCCCAAGTTCCCTGGGACGGGACGCTGCAGAGGGTGAGAGCCCCGTACGCGGGCGGCCGTCCGAAGCGTGTGAGGCTCCTTCGACGAGTCGAGTTGTTTGGGAATGCAGCTCAAATTGGGAGGTAAATTTCTTCTAAGGCTAAATACCGGCCGGAGACCGATA	Fungi	Ascomycota	Sordariomycetes	Microascales	Microascaceae
156	0	4	0	1	0	0	3	48	TCAGCTCAAATTTGAAATCTGGCTCTTTTAGAGTCCGAGTTGTAATTTGCAGAGGGCGCTTTGGCATAGGCAGCGATTCAAGTTCCTTGGAACAGGACGTCACAGAGGGTGAGAATCCCGTACGTGGTCGCTAGCTCTTGCCGTGTAAAGCCCCTTCGACGAGTCGAGTTGTTTGGGAATGCAGCTCTAAATGGGAGGTAAATTTCTTCTAAAGCTAAATATTGGCCAGAGACCGATA	Fungi	Ascomycota	Dothideomycetes	Pleosporales	Pleosporaceae	Pyrenophora
159	0	7	0	27	11	2	5	4	ACAGCTCAAATTTGAAATCTGGCTCTTTCAGGGTCCGAGTTGTAATTTGTAGAGGGTGCTTTGGAGTTGACTGTGGTCTAAGTTCCTTGGAACAGGACGTCGCAGAGGGTGAGAATCCCGTATGTGGCCGCCAGTCTTCGCCGTGTAAAGCCCCTTCGACGAGTCGAGTTGTTTGGGAATGCAGCTCTAAATGGGAGGTAAATTTCTTCTAAAGCTAAATATTGGCCAGAGACCGATA	Fungi	Ascomycota	Dothideomycetes	Pleosporales	Sporormiaceae	Preussia
160	0	49	0	10	0	2	15	0	ACAGCTCAAATTTGAAATCTGGCCTCACGGTCCGAGTTGTAATTTGTAGAGGATGTTTCGGGTGCGTCTCCGGTCTAAGTTCCTTGGAACAGGGCGTCATAGAGGGTGAGAATCCCGTACGTGACCGGTTGACAATCCCATGTGAAACTCCTTCGACGAGTCGAGTTGTTTGGGAATGCAGCTCAAAATGGGTGGTAAATTTCATCTAAAGCTAAATATTGGCCAGAGACCGATA	Fungi	Ascomycota	Lecanoromycetes	Ostropales	Odontotremataceae	Sphaeropezia
161	6	29	12	29	35	5	8	15	ACAGCTCAAATTTGAAATCTGGCTCCGGCCCGAGTTGTAATTTGTAGAGGATGCTTTCGGTGAGGTGCCTTCTGAGTTCCCTGGAACGGGACGCCAGAGAGGGTGAGAGCCCCGTATAGTCGGCCACCGATCCTTTGTAAAGCTCCTTCGACGAGTCGAGTAGTTTGGGAATGCTGCTCTAAATGGGAGGTATATCTCTTCTAAAGCTAAATATAGGCCAGAGACCGATA	Fungi	Ascomycota	Sordariomycetes	Coniochaetales	Coniochaetaceae	Coniochaeta
162	17	0	17	19	16	71	16	26	AGAGCTCAATTTGAAAATCGATTACCTAAACGGGTCATCGAATTGTAGCCTAGAGACGTACTATCAGCTGAAACCTGGGTATAAGTTCTTTGGAATGAGGCATCATAGAGGGTGAGAATCCCGTTTATGACCCAAAGCTTTCAGCGTACGATGTATGTTCATCGAGTCGAGTTGTTTGGGATTGCAGCTCTAAATGGGTGGTAAGTTTCATCTAAAGCTAAATATTGGCCAGAGACCGATA	Fungi
163	0	40	12	0	0	0	0	0	AGAGCTCAGATTTGAAATCAGTTGCGTTCGCGCTTCCGAGTTGTAATCTGGAGAGGAGACTTCGGGGCGAACGCCGGTCCATGTTCCTTGGGACAGGACGTCATAGAGGGTGAGAATCCCGTGATCGGCTGGCGGCTCAAACCATGTGAAGCTCCTTCGACGAGTCGAGTTGTTTGGGAATGCAGCTCAAACTGGGTGGTAAATTCCATCTAAAGCTAAATACCGGCGAGAGACCGATA	Fungi
164	0	0	0	0	0	36	8	0	ACAGCTCAAATTTGAAATCCGGCTCCCGGGCCCGAGTTGTAATTTGAAGAGGATGCTTCTGGCGCGGCGCCTTCCGAGTTCTCTGGAACGTGACGCCACAGAGGGTGAGAGCCCCGTATGGTTGGACGCCAAGCCTGCGTGAAGCGCCTTCGACGAGTCGAGTAGTTTGGGAATGCTGCTCTAAATGGGAGGTAAACGCCTTCTAAAGCTAAATACTGGCCAGAGACCGATA	Fungi	Ascomycota	Sordariomycetes	Hypocreales	Ophiocordycipitaceae	Harposporium
165	3	14	1	10	12	24	3	34	ACAGCTCAAATTTGAAATCTGGCTTATGCCCGAATTGTAATTTGTAGAGGATGTTTCGAATGCGGTCCAGTCTAAGTTCCTTGGAACAGGACGTCATAGAGGGTGAGAATCCCGTATGTGACTGGGTGCCAATTTCATGTGAAACTCCTTCGACGAGTCGAGTTGTTTGGGAATGCAGCTCAAAATGGGTGGTAAATTTCATCTAAAGCTAAATATTGGCCAGAGACCGATA	Fungi	Ascomycota	Leotiomycetes	Helotiales	Helotiaceae	Crinula
167	1	17	22	0	0	1	0	44	ACAGCTCAAATTTGAAATCTGGCGTCTTTGGCGTCCGAGTTGTAATTTGCAGAGGGCGCTTTGGCATTGGCAGCGGTCCAAGTTCCTTGGAACAGGACGTCACAGAGGGTGAGAATCCCGTACGTGGTCGCTAGCCTTTACCGTGTAAAGCCCCTTCGACGAGTCGAGTTGTTTGGGAATGCAGCTCTAAATGGGAGGTAAATTTCTTCTAAAGCTAAATACTGGCCAGAGACCGATA	Fungi	Ascomycota	Dothideomycetes	Pleosporales	Didymellaceae	Didymella
170	0	0	42	1	0	0	5	0	GCAGCTCAAATTTGAAATCTGGCCCCTGGGCCCGAGTTGTAATTTGCAGAACCCGCCTCGGGCGCCGCGCCGGGCCAAGTTCCTTGGAACAGGACGTCGCAGAGGGTGAGAATCCCGTTCGCGTCCGCGCGCGCGCGCCCCCACGAGGTGTCTTCGACGAGTCGAGTTGTTTGGGAATGCAGCTCTAAACGGGTGGTAAACCTCATCCAAAGCTAAATACCGGCTGGAGACCGATA	Fungi	Ascomycota
171	4	0	1	2	12	30	41	9	AGAGCTCAAATTTTAAATCTGGCGGTCTCAGGCCGTCCGAGTTGTAATCTAGAGAAGTGTTATCCGTGCTGGACCGCATATAAGTCCCCTGGAACGGGGCGTCATAGAGGGTGAGAATCCCGTCTTTAATGTGGACTACCAGTGCTCTGTGATGCGCTCTCAAAGAGTCGAGTTGTTTGGGAATGCAGCTCAAAATGGGTGGTAAATTTCATCTAAAGCTAAATATTGGCCAGAGACCGATA	Fungi	Basidiomycota	Agaricomycetes
172	0	3	36	9	0	0	0	0	TCAGCTCAAATTTGAAATCTGGCCTTGGCCCGAGTTGTAATTTGTAGAGGATAGTTCGGTGATACCTTGACCCAAGTCTCCTGGAACGGAGTGCCTTGGAGGGTGAGAGCCCCGTATACGGTCAGCCGGTAGAGCCATGTGAACTTCCTTCGAAGAGTCGAGTTGTTTGGGAATGCAGCTCAAAATTGGTGGTAAATTCCATCTAAAGCTAAATATTGGCCAGAGACCGATA	Fungi	Ascomycota	Leotiomycetes	Helotiales	Helotiales incertae sedis	Spirosphaera minuta
173	9	0	103	0	0	0	0	0	AAAGCTCAAATTTGAAATCTGGCGGCCGTGTGGTCGTCCGAGTTGTAAATTAGAGAAGCGTCGTCCGCACCGGACCGTGTACAAGTCTCTTGGAAAAGGGCATCATAGAGGGTGAGAATCCCGTCTTTGACACGGAGACCCGGGGCATTCGTGATGCGCTCTCGAAGAGTCGAGTTGTTTGGGATTGCAGCTCAAAACGGGTGGTAAATTCCATCTAAAGCTAAATATTGGCCAGAGACCGATA	Fungi	Basidiomycota
174	0	43	2	5	12	0	27	0	AGAGCTCAAATTTGAAAGCTGCCAACAGGTCGCATTGTAATTTGTAGAAGATGCTTTGGGTGGAGGCCTAGTCTAAGTTCCTTGGAACAGGACGTCATAGAGGGTGAGAATCCCGTATGTGATTAGTGCCTTCCCCCGTGTAAAGCTCTTTCGACGAGTCGAGTTGTTTGGGAATGCAGCTCAAAATGGGTGGTAAATTTCATCTAAAGCTAAATATTGGCCAGAGACCGATA	Fungi	Ascomycota	Dothideomycetes	Capnodiales	Mycosphaerellaceae	Septoria tanaceti
176	0	0	0	0	3	48	1	0	AGAGCTCAAATTTAAAATCTGTAAGGTTCAACCTTGCCGAGTTGTAGTTTGAAGAAGTGTTTTCCGCGGCGGCTGCAGTACAAATCCTTTGGAACAGGGTATCAGAGAGGGTGAGAATCCCGTCTTTGACTGCAGACTATAGTTGCACTGTGATACACTTTCTAAGAGTCGAGTTGTTTGGGAATGCAGCTCAAAATGGGTGGTAAATTTCATCTAAAGCTAAATATTGGCCAGAGACCGATA	Fungi	Fungi incertae sedis	Zygomycota incertae sedis	Entomophthorales 1	Basidiobolaceae	Basidiobolus
178	32	0	3	2	0	1	0	0	AGAGCTCAAATTTGAAATCTGGTCTTTGACCCGAATTGTAATTTGTAGAGGAAAGTTTGGTGATATCCTTGGTCCAAGTTTCCTGGAACGGAACGTCTTAGAGGGTGAGAGCCCCGTACCTGACCGAATGATAGAACTATGTAAACTTCCTTCGAAGAGTCGAGTTGTTTGGGAATGCAGCTCAAAATGGGTGGTAAATTCCATCTAAAGCTAAATATTGGCCAGAGACCGATA	Fungi
179	15	10	8	101	0	5	47	5	ACAGCTCAAATTTGAAATCTGGCGCAAGCCCGAGTTGTAATTTGTAGAGGATGCTTCTAGGCAGCGGCCGGTCTAAGTTCCTTGGAACAGGACGTCATAGAGGGTGAGAATCCCGTATGTGACCGGTTGGCACCTTATACGTAGCTCCTTCGACGAGTCGAGTTGTTTGGGAATGCAGCTCTAAATGGGAGGTAAATTTCTTCTAAAGCTAAATACCGGCCAGAGACCGATA	Fungi	Ascomycota	Dothideomycetes	Capnodiales	Capnodiales incertae sedis	Devriesia
180	0	33	1	0	0	0	0	0	ACAGCTCAAATTTGAAATCTGGCCGTAAGGTCCGAGTTGTAATTTGTAGAGGACATTTCGGGCACCGTCGCGGTGTAAATTTCTTGGAACAGAATGTCATAGAGGGTGAGAATCCCGTTTGAAACCGCGATAGGACCCATGTGAAATTCCTTCGACGAGTCGAGTTGTTTGGGAATGCAGCTCAAAATGGGTGGTAAATTTCATCTAAAGCTAAATATTGGCCAGAGACCGATA	Fungi	Ascomycota	Eurotiomycetes	Chaetothyriales	mitosporic Chaetothyriales	Strelitziana cliviae
181	0	0	11	0	0	27	0	0	ACAGCTCAAATTTGAAATCTGGCCTCTGGTCTGAATTGTAATTTGTAGAGGATGCTTTGAGTGTGGTCTAGTCTAAGTTCCTTGGAACAGGACGTCATAGAGGGTGAGAATCCCGTATGTGATTAGATACCTAAACTCGTGTAAAGCTCCTTCGACGAGTCGAGTTGTTTGGGAATGCAGCTCAAAATGGGTGGTAAATTTCATCTAAAGCTAAATACTGGCCAGAGACCGATA	Fungi	Ascomycota	Leotiomycetes	Helotiales	Helotiaceae	Mniaecia jungermanniae
184	7	0	5	14	25	51	12	28	ATAGCTCAAATTTGAAATCTCACTGTTTTACAGTGCGAATTGTAGTTTAGAGAAATGTTTTCTAGGCAGACGATTAGTACAAGTTCATTGGAACATGACATCATAGAGGGTGAAAATCCCGTCTTTGACTAATTGCTCTGTCTAATATGATACATTTTCCAAGAGTCGGTTTGTTTGGGAATGCAGACCAAAATGGGTGGTAAATACCATCTAAAGCTAAATATTGGCCAGAGACCGATA	Fungi	Chytridiomycota	Chytridiomycetes	Rhizophydiales	Rhizophydiaceae	Rhizophydium
185	0	32	18	0	20	7	13	0	ATAGCTCAAATTTGAAAGCTGCCAACAGGCCGCGTTGTAATTTGTAGAAGATGCTTTGGGGGTAGGCCTAGTCTAAGTTCCTTGGAACAGGACGTCATAGAGGGTGAGAATCCCGTATGTGATTAGTGCCTGCTCCCGTGTAAAGCTCTTTCGACGAGTCGAGTTGTTTGGGAATGCAGCTCAAAATGGGTGGTATATTTCATCTAAAGCTAAATATTGGCCAGAGACCGATA	Fungi	Ascomycota	Leotiomycetes	Helotiales
188	0	31	0	0	0	0	0	0	ACAGCTCAAATTTTAAATCTGACTCTATAATTGGAGCCCGAATTGTAATTTGTAGAGGATGCTTCGAGTTCGGGTCTTAGTCTAAGTTCCTTGGAACAGGATGTCAGAGAGGGTGAGAATCCCGTAACTGGCTTTGTACCGTTCTCATGTGAAGCTCCTTCGACGAGTCGAGTTGTTTGGGAATGCAGCTCAAAATGGGTGGTAAATTTCATCTAAAGCTAAATACAGGCGGGAGACCGATA	Fungi	Ascomycota	Geoglossomycetes	Geoglossales	Geoglossaceae	Maasoglossum
189	5	0	15	26	9	25	0	1	AAAGCTCAAATTTAAAATCTGGCGGCTTTGTCGTCCGAGTTGTAATTTAGAGAAGTGTTACCCGTGTTGGACCGTGTACAAGTTCCCTGGAATGGGGCGTCATAGAGGGTGAGAATCCCGTCTCTGACACGGACTCCCAATGCATTGTGGTGCGCTCTCGAAGAGTCGAGTTGTTTGGGAATGCAGCTCAAAATGGGTGGTAAATTCCATCTAAAGCTAAATATTGGCCAGAGACCGATA	Fungi	Basidiomycota	Agaricomycetes
191	0	0	0	0	1	30	0	0	ACAGCTCAAATTTGAAATCTGGCCTTGTGCCCGAGTTGTAATTTGTAGAGGATGCTTTTGGTGCGGTGCCTTCTAACTTCCCTGGAATGGGAGGCCTGAGAGGGTGAGAGCCCCGTATAGTCGGACGCCTAGCCTCTGTAAAGCTCCTTCGACGAGTCGAGTAGTTTGGGAATGCTGCTCAAAATGGGAGGTAAATTTCTTCTAAAGCTAAATACCGGCCAGAGACCGATA	Fungi	Ascomycota	Sordariomycetes	Hypocreales	Nectriaceae	Cryptadelphia
192	0	13	0	8	0	0	4	21	ACAGCTCAAATTTGAAATCTGACTCCTTTTGGCGTCCGAATTGTAATTTGCAGAGGGCATCTCGGGGGCGATACCGGTCTAAGTTCCTTGGAACAGGGCGTCATAGAGGGTGAGAATCCCGTACGTAACCGGCCGTCAATCCCATGTGAGGTCCCTTCGACGAGTCGAGTTGTTTGGGAATGCAGCTCAAAATGGGTGGTAAATTTCATCTAAAGCTAAATATTGGCCAGAGACCGATA	Fungi	Ascomycota	Lecanoromycetes	Ostropales	Stictidaceae	Cryptodiscus rhopaloides
194	34	0	0	0	14	4	1	0	ACAGCTCAAATTTGAAATCTGGCACACGCCCGAGTTGTAATTTGCAGAGGATGCTTTGGAGTCGTGCCTGGTCTAAGTTCCTTGGAACAGGACGTCGCAGAGGGTGAGAATCCCGTACGCGGCCGGGTGCCAATCCGTGTAAAGCTCCTTCGACGAGTCGAGTTGTTTGGGAATGCAGCTCTAAATGGGAGGTAAATTTCTTCTAAAGCTAAATACTGGCCAGAGACCGATA	Fungi	Ascomycota	Dothideomycetes	Pleosporales	Montagnulaceae	Paraphaeosphaeria
198	29	1	0	0	0	0	0	0	ACAGCTCAAATTTGAAATCTGGGTCCTTTGGGCTCCGAGTTGTAATTTGTAGAGGGTGTTCCGGCATCGGGCCCATGCTAGGTTCCTTGGAACAGGACGTCATAGAGGGTGAGAACCCCGTCTTCGTTTGGGAAGCCTTTGCCGTGTGGAACCCCTTCGACGAGTCGAGTTGTTTGGGAATGCAGCTCTAAATGGGAGGTAAATTTCTTCTAAAGCTAAATACCGGCCAGAGACCGATA	Fungi	Ascomycota
200	0	0	0	25	2	2	2	0	ACAGCTCAAATTTGAAATCTGGCCGCAAGGTCCGAGTTGTAATTTGTAGAGGATGCTTTGGGGCAGCCCCCGGTCTAAGTTCCTTGGAACAGGACGTCATAGAGGGTGAGAATCCCGTATGTGACCGGAAAGGCGCCCCGTGTAAAGCTCCTTCGACGAGTCGGGTTGTTTGGGAATGCAGCCCTAAATGGGAGGTAAATTTCTTCTAAAGCTAAATACCGGCCAGAGACCGATA	Fungi	Ascomycota	Dothideomycetes
203	0	24	0	0	0	1	0	0	ACAGCTCAAATTTGAAATCTGGCGTCCGCCCGAGTTGTAATTTGTAGAGGATGCTTCGAGGCAGCGGCCGGTCTAAGTTCCTTGGAACAGGACGTCACAGAGGGTGAGAATCCCGTATGTGACCGGCTGGCACCTCACACGTAGCTCCTTCGACGAGTCGAGTTGTTTGGGAATGCAGCTCTAAATGGGAGGTAAATTTCTTCTAAAGCTAAATACCGGCCAGAGACCGATA	Fungi	Ascomycota	Dothideomycetes	Capnodiales	Capnodiales incertae sedis	Capnodiales incertae sedis
204	1	34	0	0	0	0	0	0	ACAGCTCAAATTTGAAATCTGGCCGCAAGGTCCGAGTTGTAATTTGCAGAGGATGCCTCGGGTGAGATGCCGATCTATGTCCCCTGGAACGGGGCGTCACAGAGGGTGATAATCCCGTACGTGATCGGTCGTCGACCCCGTGTGAGGCTCCTTCGACGAGTCGAGTTGTTTGGGAATGCAGCTCAAAATGGGTGGTAAATTTCATCTAAAGCTAAATACCGGCTGGAGACCGATA	Fungi	Ascomycota	Lecanoromycetes	Ostropales	Stictidaceae	Cryptodiscus microstomus
210	0	1	0	0	2	44	2	0	ACAGCTCAAATTTGAAATCTGGCCTTCATTGGTCCGAGTTGTAATTTGTAGAGGATGTTTCGGGCATCGCTCCGGTTTAAATTTCTTGGAACAGAATGTCATAGAGGGTGAGAGTCCCGTCTTGAACCGGTTGTGTCGTCCATGTGAAACTCCTTCGACGAGTCGAGTTGTTTGGGAATGCAGCTCAAAATGGGTGGTAAATTTCATCTAAAGCTAAATATTGGCCAGAGACCGATA	Fungi	Ascomycota	Eurotiomycetes	Chaetothyriales	Herpotrichiellaceae	Sorocybe
216	1702	4	0	4	317	7	61	5	ACAGCTCAAATTTGAAATCTGGCCTCCACAGGTCCGAGTTGTAATTTGTAGAGGATGTTTCGGGCAAGGCTTTGGTTTAAGTTTCTTGGAACAGAACGTCATAGAGGGTGAGAGTCCCGTCTAAAACCGATAGCCGCGTCCATGTGAAACTCCTTCGACGAGTCGAGTTGTTTGGGAATGCAGCTCAAAATGGGTGGTAAATTTCATCTAAAGCTAAATACTGGCCAGAGACCGATA	Fungi	Ascomycota	Eurotiomycetes	Chaetothyriales	Herpotrichiellaceae	Capronia
222	24	6	10	24	49	36	37	34	ACAGCTCAAATTTGAAATCTGGCCCTTTCAGGGCCCGAGTTGTAATTTGTAGAAGATGCTTCGGGCGTGGCTCCGGTCTAAGTTCCTTGGAACAGGACGTCATAGAGGGTGAGAATCCCGTATGTGACTGGATGCCTTCGCCCATGTGAAGCTCTTTCGACGAGTCGAGTTGTTTGGGAATGCAGCTCAAAATGGGTGGTAAATTTCATCTAAAGCTAAATACTGGCCAGAGACCGATA	Fungi	Ascomycota	Leotiomycetes	Helotiales	Helotiales incertae sedis	Chalara
230	0	19	0	0	0	0	2	0	ACAGCTCAAATTTGAAATCTGGCCCCAGGCCCGAGTTGTAATTTGCAGAGGATGCTTTTGGTGAGGCGCTTACCGAGTCCCCTGGAATGGGGCGCCACAGAGGGTGAGAGCCCCGTATGGTTTGCCGCCGAGCCTCTGTAAAGCTCCTTCGACGAGTCGAGTAGTTTGGGAATGCTGCTCTAAATGGGAGGTAAATTTCTTCTAAAGCTAAATACCGGCCAGAGACCGATA	Fungi	Ascomycota	Sordariomycetes	Magnaporthales	Magnaporthaceae	Gaeumannomyces
232	2	2	1	4	10	6	10	4983	ACAGCTCAAATTTGAAATCTGGCTCCTCTGGTGCCCGAGTTGTAATTTGTAGAGGATGCTTCGGGTTTGGCCCCGGCCTAAGTTCCTTGGAACAGGACGTCACAGAGGGTGAGAATCCCGTATGTGGCTGGAGGTCTATGCCCATGTGAAGCTCCTTCGACGAGTCGAGTTGTTTGGGAATGCAGCTCAAAATGGGTGGTAAATTTCATCTAAAGCTAAATACTGGCCAGAGACCGATA	Fungi	Ascomycota	Geoglossomycetes	Geoglossales	Geoglossaceae
235	0	31	7	3	6	0	0	0	ATAGCTCAAATTTGAAATCTTGCTCCTTCGGGGCACGAGTTGTAATTTGCAGAGGGTGTTCCGGCATCGGGCCCGCGCTAGGTTCCCTGGAACGGGACGTCATAGAGGGTGAGAACCCCGTCTTCGCGTGGGATTCCTTTGCCGTGTGGGACCCCTTCAAAGAGTCGAGTTGTTTGGGAATGCAGCTCTAAACGGGAGGTAAATTCCTTCTAAAGCTAAATACCGGCCAAAGACCGATA	Fungi	Ascomycota
238	4	0	0	30	0	9	2	18	CTAGCCCAAATTTGTAATCTGGCTCTTTCAGAGTCCGAGTTGTAATCTCGAGAACAGTTTTCCGTGTTGGACCTTGTATAAGTCTGTTGGAATATAGCTTCGTAGAGGGTGAGAATCCCGTACATAACAAGGACTACCAATGCTTTGTGATACTGTCTCTAAGAGTCGAGTTGTTTGGGAATGCAGCTCAAATTGGGTGGTAAATTTCATCTAAAGCTAAATATTGGCCAGAGACCGATA	Fungi	Basidiomycota	Pucciniomycetes
240	28	23	0	0	2	2	0	0	ACAGCTCAAATTTGAAATCTGGCCTTCTGGTCCGAGTTGTAATTTGTAGAGGATGCTTCGGGTGTGGTCTGGTCTAAGTTCCTTGGAATAGGACGTCATAGAGGGTGAGAATCCCGTATGCGACTGGGTGCCTAAGCTCATGTGAAGCTCCTTCGACGAGTCGAGTTGTTTGGGAATGCAGCTCAAAATGGGTGGTAAATTTCATCTAAAGCTAAATATTGGCCAGAGACCGATA	Fungi	Ascomycota
241	14	35	104	90	218	128	97	21	ACAGCTCAAATTTGAAATCTGGCCCTCTCAGGGTCCGAGTTGTAATTTGGAGAGGATGCTTCGGGTGCGGCGCCGGTCTAAGTTCCTTGGAACAGGACGTCACAGAGGGTGAGAATCCCGTACGTGCCCGGTGGCCGCCCTATGTGAAGCTCTTTCGACGAGTCGAGTTGTTTGGGAATGCAGCTCAAAATGGGTGGTAAATTTCATCTAAAGCTAAATACTGGCCAGAGACCGATA	Fungi	Ascomycota	Leotiomycetes	Leotiomycetes incertae sedis	Myxotrichaceae	Oidiodendron
242	0	30	0	0	0	0	0	39	AAAGCTCAGATTTGAAATCTGGCGTCATTTTTGGCGTCCGTGTTGTAGTCTGTAGAGGTGTATTCGAGGGTGGCTTTGGCTTAAGTTCCTTGGAACAGGGCGTCATAGAGGGTGAGAACCCCGTTAACGGCCTTTGTCTTATGCACATGTGAATCTCCTTCAACGAGTCGAGTTGTTTGGGAATGCAGCTCTAAATGGGTGGTAAATTCCATCTAAAGCTAAAGACTGGCAAGAGACCGATA	Fungi	Ascomycota	Pezizomycetes	Pezizales	Pezizaceae	Peziza
244	5	1	0	26	12	0	12	0	ACAGCTCAAATTTGAAATCTGGCCCTTTCAGGGTCCGAGTTGTAATTTGCAGAAGATGCTTTGGGTGTGGCACCGGTCTAAGTTCCTTGGAACAGGACGTCATAGAGGGTGAGAATCCCGTATATGACTGGTGGCTTCCGCCCGTGTAAAGCTCTTTCGACGAGTCGAGTTGTTTGGGAATGCAGCTCAAAATGGGTGGTAAATTTCATCTAAAGCTAAATACTGGCCAGAGACCGATA	Fungi	Ascomycota
247	0	18	0	17	1	0	0	1	ACAGCTCAAATTTGAAATCTGGCCTCGGCCCGAGTTGTAATTTGTAGAGGATGCTTTTGGTGCGGTGCCTTCTGAGTTCCCTGGAACGGGACGCCATAGAGGGTGAGAGCCCCGTATAGTTGGACACCTAGCCTCTGTAAAGCTCCTTCGACGAGTCGAGTAGTTTGGGAATGCTGCTCAAAATGGGAGGTATATCTCTTCTAAAGCTAAATACTGGCCAGAGACCGATA	Fungi	Ascomycota	Sordariomycetes	Coniochaetales	Coniochaetaceae	Coniochaeta
248	0	0	30	1	0	1	0	34	ATAGCTCAAATTTGAAATCTGGCTCTTTTGGAGCCCGAGTTGTAATTTGTAGAGGATGCCTTCGGGTTTGGCCCCGGCCTAAGTTCCTTGGAACAGGACGTCACAGAGGGTGAGAATCCCGTATGTGGCTGGAGGTCTATACCCATGTGAAGCTCCTTCGACGAGTCGAGTTGTTTGGGAATGCAGCTCAAAATGGGTGGTAAGTTTCATCTAAAGCTAAATACCGGCGGGAGACCGATA	Fungi	Ascomycota	Geoglossomycetes	Geoglossales	Geoglossaceae	Geoglossum sphagnopilium
253	3427	65	84	986	16903	374	4362	163	ACAGCTCAAATTTGAAATCTGGCTCTTTTAGGGTCCGAGTTGTAATTTGTAGAAGATGCTTTGGGTGTAGCTCCGGTCTAAGTTCCTTGGAACAGGACGTCATAGAGGGTGAGAATCCCGTATGTGACTGGGTGCTTTCGCTCGTGTAAAGCTCTTTCGACGAGTCGAGTTGTTTGGGAATGCAGCTCAAAATGGGTGGTAAATTTCATCTAAAGCTAAATACCGGCCAGAGACCGATA	Fungi	Ascomycota	Leotiomycetes	Helotiales	Hyaloscyphaceae	Lachnum
263	19	4	17	478	94	42	48	13	AGAGCTCAAATTTGAAAGCTGGCTCCTTCGGGGTCCGCATTGTAATTTGCAGAGGATGCTTCGGGAGCGGTCCCCGTCTAAGTGCCCTGGAACGGGCCGTCATAGAGGGTGAGAATCCCGTATGGGACGGGGTGTCCGCGCCCGTGTGAAGCTCCTTCGACGAGTCGAGTTGTTTGGGAATGCAGCTCAAAATGGGTGGTAAATTTCATCTAAAGCTAAATATTGGCCAGAGACCGATA	Fungi	Ascomycota	Eurotiomycetes	Eurotiales	Trichocomaceae	Eupenicillium
266	1	0	33	0	0	0	0	0	AAAGCTCAAATTTAAAATCTGGTGGTTTCGGCCATCCGAGTTGTAATCTAGAGAAGTGCTACCCGCGCTGGTCCGTGTACAAGTCTCTTGGAACAGTGCGTCATAGAGGGTGAGAATCCCGTCTCTGACACGGGCTTCCAGTGCTTATGTGGTGCGCTCTCAAAGAGTCGAGTTGTTTGGGAATGCAGCTCAAAATGGGTGGTAAATTTCATCTAAAGCTAAATATTGGCCAGAGACCGATA	Fungi	Basidiomycota	Agaricomycetes	Agaricales	Tricholomataceae	Lichenomphalia
272	0	29	1	0	1	15	16	1	ACAGCTCAAATTTGAAATCTGGCTCTCTCAGGGTCCGAGTTGTAATTTGTAGAAGATGCTTAGGGTGTTGCTCCGGTCTAAGTTCCTTGGAACAGGACGTCATAGAGGGTGAGAATCCCGTATGTGACTGGGTACCTTCGCCTGTGTTAAGCTCTTTCGACGAGTCGAGTTGTTTGGGAATGCAGCTCAAAATGGGTGGTAAATTTCATCTAAAGCTAAATACTGGCCAGAGACCGATA	Fungi	Ascomycota	Leotiomycetes	Helotiales	Sclerotiniaceae	Sclerotinia
275	48	79	153	282	291	68	833	179	ACAGCTCAAATTTGAAATCTGGCTCTTTTAGGGTCCGAGTTGTAATTTGTAGAAGATGCTTCAGGTGTGGCTCCGGTCTAAGTTCCTTGGAACAGGACGTCATAGAGGGTGAGAATCCCGTATGTGACTGGTTGCCTTCGCCTATGTGAAGCTCTTTCGACGAGTCGAGTTGTTTGGGAATGCAGCTCTAAATGGGAGGTAAATTTCTTCTAAAGCTAAATATTGGCCAGAGACCGATA	Fungi	Ascomycota	Dothideomycetes	Mytilinidiales	Gloniaceae
278	16	0	0	0	3	0	172	0	ACAGCTCAAATTTGAAATCTGGCTCTCTCAGGGTCCGAGTTGTAATTTGTAGAAGATGCTTCGAGTGTAGCTCCGGTCTAAGTTCCTTGGAACAGGACGTCATAGAGGGTGAGAATCCCGTATGCGACCGGTGGCTTTCGCTTATGTGAAGCTCTTTCGACGAGTCGAGTTGTTTGGGAATGCAGCTCAAAATGGGTGGTATATTTCATCTAAAGCTAAATATTGGCCAGAGACCGATA	Fungi	Ascomycota	Leotiomycetes	Helotiales	Sclerotiniaceae	Mitrula
297	0	0	0	0	1	48	0	0	TGAGCTCAAATTTAAAATCTGGCAGTCTTTGATTGTCCGAGTTGTAATCTAGAGAAGCGTTTTCCGCGCTGGACTGTGTACAAGTTTCCTGGATACGGAACATCATAGAGGGTGAGAATCCCGTCCTTGACACAGACTCCCAGTGCTCTGTGATGCGCTCTCGACGAGTCGAGTTGTTTGGGATTGCAGCTCAAAATGGGTGGTAAATTTCATCTAAAGCTAAATATTGGCCAGAGACCGATA	Fungi	Basidiomycota	Agaricomycetes	Cantharellales	Clavulinaceae	Clavulinaceae
298	4	0	0	64	15	8	288	1	ACAGCTCAAATTTGAAAGCTGCCAACAGGCCGCATTGTAATTTGTAGAAGATGCTTTGGGTGTTGACCTAGTCTAAGTTCCTTGGAACAGGACGTCATAGAGGGTGAGAATCCCGTATGTGATTAGTGTCAGCCCCCGTGTAAAGCTCTTTCGACGAGTCGAGTTGTTTGGGAATGCAGCTCAAAATGGGTGGTAAATTTCATCTAAAGCTAAATACCGGCCAGAGACCGATA	Fungi	Ascomycota	Leotiomycetes	Helotiales	Dermateaceae	Mollisia
300	4	21	0	24	0	1	15	1	ACAGCTCAAATTTGAAATCTGGCGCAAGCCCGAGTTGTAATTTGTAGAGGATGCTTCTAGGTAGCGACCGGTCTAAGTTCCTTGGAACAGGACGTCATAGAGGGTGAGAATCCCGTATGTGACCGGCCCGCACCTTCCACGTAGCTCCTTCGAAGAGTCGAGTTGTTTGGGAATGCAGCTCTAAATGGGAGGTAAATTTCTTCTAAAGCTAAATACCGGCCAGAGACCGATA	Fungi	Ascomycota	Dothideomycetes	Capnodiales	Mycosphaerellaceae	Ramularia
308	0	13	0	0	0	0	0	1	ACAGCTCAAATTTGAAATCTGTCTCCTTAGGGGGTCCGAGTTGTAATTTGTAGAGGGCTTCTCGGGAGCGACACCGGTCTAAGTTCCTTGGAACAGGGCGTCATAGAGGGTGAGAATCCCGTACGTGACCGGCCGTCAACCCCATGTGAGAACCCTTCGACGAGTCGAGTTGTTTGGGAATGCAGCTCAAAATGGGTGGTAAATTTCATCTAAAGCTAAATACTGGCCAGAGACCGATA	Fungi	Ascomycota
343	0	0	1	0	1	198	2	0	AGAGCTCAAATTTGAAATCTGGCCCCAGGGCCCGAATTGTAATTTGTAGAAGATGCTTCGAGCGTGGTCCGGTCTAAGTTCCTTGGAACAGGACGTCATAGAGGGTGAGAATCCCGTATGTGACTGGGTGCCTAAGCTCATGTGAAGCTCCTTCGACGAGTCGAGTTGTTTGGGAATGCAGCTCAAAATGGGTGGTAAATTTCATCTAAAGCTAAATATTGGCCAGAGACCGATA	Fungi	Ascomycota	Leotiomycetes	Helotiales	Hyaloscyphaceae	Hydrocina
344	13	0	9	21	7	37	20	24	TGAGCTCAAATTTGAAATCTGGCTGGTTTACTAGTCCGAGTTGTAATTTAAAGAAGCGTTTTCGGTGGCAGCCTGGGTATAAATCCTTTGGAATAGGGTATCATAGAGGGTGAGAATCCCGTCTTTGACCTAGTGCATGCTACTATGTGATACGTTTTCAAAGAGTCGAGTTGTTTGGGAATGCAGCTCAAAATGGGTGGTAAATTTCATCTAAAGCTAAATACCGGCCAGAGACCGATA	Fungi	Fungi incertae sedis	Zygomycota incertae sedis	Mortierellales	Mortierellaceae
346	33	2	0	0	11	1	0	45	ACAGCTCAAATTTGAAATCTGACCTTCACGGGTTCGAGTTGTAATTTGTAGAGGATGTTTCGGGCAAGGCTTTGGTTTAAGTTTCTTGGAACAGAATGTCATAGAGGGTGAGAATCCCGTCTAGAATCGATAGCCGCGTCTATGTGAAACTCCTTCGACGAGTCGAGTTGTTTGGGAATGCAGCTCAAAATGGGTGGTAAATTTCATCTAAAGCTAAATATTGGCCAGAGACCGATA	Fungi	Ascomycota	Eurotiomycetes	Chaetothyriales	Herpotrichiellaceae	Sorocybe
358	0	16	0	0	4	1	3	0	AGAGCTCAGATTTGAAATCGGCCAACCGGCTGAGTTGTAATCTGAAGAGGAAGGTTCGGCTGAGGTGCTGGCTAAAGTCTCCTGGAAGGGAGCGCCGCAGAGGGTGAGAGCCCCGTCTAGCCAGCGTCCGACGCCATGTGTACCTCCTTCGAAGAGTCGAGTTGTTTGGGAATGCAGCTCAAAATGGGTGGTAAATTCCATCTAAAGCTAAATATAAGCCAAAGACCGATA	Fungi
359	0	5	214	0	1	4	169	0	ATAGCTCAAATTTGAAATCTGGCCTTTGGCCCGAGTTGTAATTTGTAGAGGATGCTTCGAGCATGGTCTAGTCTAAGTTCCTTGGAACAGGACGTCATAGAGGGTGAGAATCCCGTATGCGACTGGGTGCCTAAGCTCATGTGAAGCTCCTTCGACGAGTCGAGTTGTTTGGGAATGCAGCTCAAAATGGGTGGTAAATTTCATCTAAAGCTAAATACCGGCCAGAGACCGATA	Fungi	Ascomycota
371	3	2	0	402	1	1	33	9	ACAGCTCAAATTTGAAATCTGGCGCAAGCCCGAGTTGTAATTTGCAGAGGATGTTTCGGGTGAAGCCACGGTCCAAGTCCCTTGGAACAGGACGTCATAGAGGGTGAGAACCCCGTACCTGGCCGTCGGTGCCCCCCGCTGTGAAACTCCTTCGACGAGTCGAGTTGTTTGGGAATGCAGCTCTAAATTGGTGGTAAATTTCATCTAAAGCTAAATATTGGCCAGAGACCGATA	Fungi	Ascomycota	Dothideomycetes	Venturiales
385	8	0	5	9	4	67	13	10	AGAGCTCAATTTGAAAATCGTCTACCTAAGCGGGTCGACGAGTTGTAGCCTAGAGACGTACTATCAGCTGAAACCTGGGTATAAGTTCTTTGGAATGAGGCATCATAGAGGGTGAGAATCCCGTATATGACCCAAAGCTTTCAGCGTACGATGTATGTTCATCGAGTCGAGTTGTTTGGGATTGCAGCTCTAAATGGGTGGTAAGTTTCATCTAAAGCTAAATAATGGCGAGAGACCGATA	Fungi
391	3	48	35	3	97	1	6	774	ACAGCTCAAATTTGAAATCTGGCTCTTTCAGGGCCCGAGTTGTAATTTGTAGAAGATGCTTCGGGTGTGGCCCCGGTCTAAGTTCCTTGGAACAGGACGTCATAGAGGGTGAGAATCCCGTATGTGACTGGGTGCCTTCGCTCATGTGAAGCTCTTTCGACGAGTCGAGTTGTTTGGGAATGCAGCTCAAAATGGGTGGTAAATTTCATCTAAAGCTAAATACCGGCGGGAGACCGATA	Fungi	Ascomycota	Leotiomycetes	Helotiales	Hyaloscyphaceae	Hydrocina
418	11	60	88	11	326	18	2380	9	ACAGCTCAAATTTGAAATCTGGCCTCATGGTCCGAGTTGTAATTTGTAGAAGATGCTTCGAGCATGGTCCAGTCTAAGTTCCTTGGAACAGGACGTCATAGAGGGTGAGAATCCCGTATGTGACTGGGTGCCTAAGCTCATGTGAAGCTCTTTCGACGAGTCGAGTTGTTTGGGAATGCAGCTCAAAATGGGTGGTAAATTTCATCTAAAGCTAAATACTGGCCAGGGACCGATA	Fungi	Ascomycota	Leotiomycetes	Helotiales	Hyaloscyphaceae	Hydrocina
423	27	27	3	18	77	23	58	8	ACAGCTCAAATTTGAAATCTGGCTCTTTCAGGGTCCGAGTTGTAATTTGTAGAAGATGCTTCGGGTGTGGCTCCGGTCTAAGTTCCTTGGAACAGGACGTCATAGAGGGTGAGAATCCCGTATGCGGCCAGGTGCCTACGCTCATGTGAAGCTCCTTCGACGAGTCGAGTTGTTTGGGAATGCAGCTCAAAATGGGTGGTAAATTTCATCTAAAGCTAAATATTGGCCAGAGACCGATA	Fungi	Ascomycota	Leotiomycetes	Helotiales	Helotiales incertae sedis	Chalara
430	0	12	6	10	17	1	19	0	ATAGCTCAAATTTGAAATCTGGCCTTCTGGTCCGAGTTGTAATTTGTAGAGGATGCTTCGAGCATGGTCCGGTCTAAGTTCCTTGGAACAGGACGTCATAGAGGGTGAGAATCCCGTATGTGACTGGGTGCCTAGTCTCATGTGAAGCTCCTTCGACGAGTCGAGTTGTTTGGGAATGCAGCTCAAAATTGGTGGTAAATTTCATCTAAAGCTAAATACTGGCCAGAGACCGATA	Fungi	Ascomycota	Leotiomycetes	Leotiomycetes incertae sedis	Leotiomycetes incertae sedis	Collophora
440	2	0	2	0	1	2	1	336	ACAGCTCAAATTTGAAATCTGACCTTCACGGGTTCGAGTTGTAATTTGTAGAGAATTTTTCGGATAAGGCTTTGGTTTAAGTTTCTTGGAACAGAACGTCATAGAGGGTGAGAGTCCCGTCTAGAACCGATAGCCGCGTCTATGTGAAACTTTCTTCGACGAGTCGAGTTGTTTGGGAATGCAGCTCAAAATGGGTGGTAAATTTCATCTAAAGCTAAACATTGGCCAGAGACCGATA	Fungi	Ascomycota	Eurotiomycetes	Chaetothyriales	Herpotrichiellaceae	Capronia
447	1	2	2	1	3	1	157	2	ACAGCTCAAATTTGAAATCTGGGCCTTTCAGGCTCCGAGTTGTAATTTGTAGAAGATGCTTCGGGTGCGGCTCCGGTCTAAGTTCCTTGGAACAGGACGTCATAGAGGGTGAGAATCCCGTATGTGATCGGCCGCTTGCGCCCATGTGAAGCTCTTTCGACGAGTCGAGTTGTTTGGGAATGCAGCTCAAAATGGGTGGTAAATTTCATCTAAAGCTAAATATTGGCCAGAGACCGATA	Fungi	Ascomycota	Leotiomycetes	Helotiales	Dermateaceae	Neofabraea
455	1	0	1	40	0	0	4	9	ACAGCTCAAATTTGAAATCTGGCCCTCGGGTCCGAATTGTAATTTGTAGAGGATGCTTTTGGTGAGGTACCTTCCGAGTTCCCTGGAACGGGACGCCATAGAGGGTGAGAGCCCCGTCTGGTTGGATACCGATCCTCTGTAAAGCTCCTTCGACGAGTCGAGTAGTTTGGGAATGCTGCTCTAAATGGGAGGTATATGTCTTCTAAAGCTAAATATTGGCCAGAGACCGATA	Fungi	Ascomycota	Sordariomycetes	Hypocreales	Nectriaceae	Calonectria
466	1	1	1	21	3	0	187	36	ACAGCTCAAATTTGAAATCTGACCTTTGGTCCGAGTTGTAATTTGTAGAGGATGTTTCGAGCGTGGTCCGGTCTAAGTTCCTTGGAACAGGACGTCATAGAGGGTGAGAATCCCGTATGCGACTGGGTGCCTAAGTTCATGTGAAACTCCTTCGACGAGTCGAGTTGTTTGGGAATGCAGCTCAAAATGGGTGGTAAATTTCATCTAAAGCTAAATACCGGCCAGAGACCGATA	Fungi	Ascomycota	Leotiomycetes	Helotiales	Helotiaceae	Epiglia gloeocapsae
475	118	0	0	0	2	2	12	0	ACAGCTCAAATTTGAAATCTGGCTCCTCCGGCGCCCGAGTTGTAATTTGTAGAGGGTGCTTCGGGTGAAGCCCCGGCCCAAGTCCCTTGGAACAGGACGTCAGAGAGGGTGAGAACCCCGTGTCCGGCCGGCGGCGCTCCCCGCGTGAAGCCCCTTCGACGAGTCGAGTTGTTTGGGAATGCAGCTCTAAATTGGTGGTAAATTCCATCTAAAGCTAAATATTGGCCAGAGACCGATA	Fungi	Ascomycota	Dothideomycetes	Dothideomycetes incertae sedis	Dothideomycetes incertae sedis	Repetophragma
486	4	39	0	0	0	0	0	8	ACAGCTCAAATTTGAAATCTGGCCTTTGGTCCGAGTTGTAATTTGTAGAGGATGCTTTGAACGTGGTCTGGTCTAAGTTCCTTGGAACAGGACGTCATAGAGGGTGAGAATCCCGTATGCGACTAGGTACCTAAGTTCGTGTAAAGCTCCTTCGACGAGTCGAGTTGTTTGGGAATGCAGCTCAAAATGGGTGGTAAATTTCATCTAAAGCTAAATATTGGCCAGAGACCGATA	Fungi	Ascomycota
504	48	32	0	3	16	5	8	6982	ACAGCTCAAATTTGAAATCTGACCTTCACGGGTTCGAGTTGTAATTTGTAGAGGATGTTTCGGACAAGACTTTGGTTTAAGTTTCTTGGAACAGAACGTCATAGAGGGTGAGAGTCCCGTCTAGAACCGATAGTCGCGTCTATGTGAAACTCCTTCGACGAGTCGAGTTGTTTGGGAATGCAGCTCAAAATGGGTGGTAAATTTCATCTAAAGCTAAATACCGGCCAGAGACCGATA	Fungi	Ascomycota	Eurotiomycetes	Chaetothyriales	Herpotrichiellaceae	Capronia
507	1	0	8	11	202	15	1	1	ACAGCTCAGATTTGAAATCTGGCCCCTAGGGTCCGAGTTGTAATTTGCAGAGGATGCTTTTGACAAGGTGCCTTCCGAGTTCCCTGGAACGGGACGCCATAGAGGGTGAGAGCCCCGTCTGGTCGGATACCGCGTCTATGTAAAGCTCCTTCGACGAGTCGAGTAGTTTGGGAATGCTGCTCTAAATGGGAGGTATATGTCTTCTAAAGCTAAATATTGGCCAGAGACCGATA	Fungi	Ascomycota	Sordariomycetes	Hypocreales	Clavicipitaceae	Paecilomyces
509	7	4	10	41	3	0	90	1	ACAGCTCAAATTTGAAATCTGGCTCTTTCAGGGTCCGAGTTGTAATTTGTAGAAGATGCTTTGGGTGTGGTCCGGGTCTAAGTTCCTTGGAACAGGACGTCATAGAGGGTGAGAATCCCGTATGTGACTCGGCGCCTTCGCCCGTGTAAAGCTCTTTCGACGAGTCGAGTTGTTTGGGAATGCAGCTCAAAATGGGTGGTAAATTTCATCTAAAGCTAAATACTGGCCAGAGACCGATA	Fungi	Ascomycota
518	5	2	6	325	401	123	80	1	ACAGCTCAAATTTGAAATCTGGCTCCTTCGGGGTCCGAGTTGTAATTTGTAGAAGATGCTTTGGGTGAGGCTCCGGTCTAAGTTCCTTGGAACAGGACGTCATAGAGGGTGAGAATCCCGTATGTGACTGGGCGCCTTCGCTCGTGTAAAGCTCTTTCGACGAGTCGAGTTGTTTGGGAATGCAGCTCAAAATGGGTGGTAAATTCCATCTAAAGCTAAATACCGGCCAGAGACCGATA	Fungi	Ascomycota	Leotiomycetes	Helotiales	Hyaloscyphaceae	Hyaloscypha
536	0	3	18	154	73	19	88	0	ACAGCTCAAATTTGAAATCTGCCTCTAGGCCGAGTTGTAATTTGTAGAAGATGCTTCGGGTGTGGCTCCGGTCTAAGTTCCTTGGAACAGGACGTCATAGAGGGTGAGAATCCCGTACGTGACTGGTCGCCTTCGCCCGTGTGAAGCTCTTTCGACGAGTCGAGTTGTTTGGGAATGCAGCTCAAAATGGGTGGTATATTTCATCTAAAGCTAAATACCGGCCAGAGACCGATA	Fungi	Ascomycota	Leotiomycetes	Helotiales	Helotiales incertae sedis	Chalara
546	11	0	1	0	3	0	100	0	ACAGCTCAAATTTGAAATCTGCCTCTAGGCCGAGTTGTAATTTGTAGAGGATGCTTCGAGTCTGGTCCGGTCTAAGTTCCTTGGAACAGGACGTCATAGAGGGTGAGAATCCCGTATGCGACTGGGTGCCTATACTCATGTGAAGCTCCTTCGACGAGTCGAGTTGTTTGGGAATGCAGCTCAAAATGGGTGGTAAATTTCATCTAAAGCTAAATATTGGCCAGAGACCGATG	Fungi	Ascomycota
554	3	107	3	18	12	105	49	4	ACAGCTCAAATTTGAAATCTGGCTCTTTCAGGGTCCGAGTTGTAATTTGTAGAAGATGTTTCGGGTGTGGCTCCGGTCTAAGTTCCTTGGAACAGGACGTCATAGAGGGTGAGAATCCCGTATGCGACTGGTCGCCTTCGCCTATGTGAAACTCTTTCGACGAGTCGAGTTGTTTGGGAATGCAGCTCAAAATGGGTGGTAAATTTCATCTAAAGCTAAATACCGGCCAGAGACCGATA	Fungi	Ascomycota	Leotiomycetes	Helotiales	Hemiphacidiaceae	Fabrella
561	31	20	4	36	159	29	91	12	ACAGCTCAAATTTGAAATCTGGCCCTCTCAGGGTCCGAGTTGTAATTTGGAGAAGATGCTTCGGGTGTGGCCCCGGTCTAAGTTCCTTGGAACAGGACGTCACAGAGGGTGAGAATCCCGTACGTGACTGGGTGCCTTCGCTCGTGTAAAGCTCTTTCGACGAGTCGAGTTGTTTGGGAATGCAGCTCAAAATGGGTGGTAAATTTCATCTAAAGCTAAATATTGGCCAGAGACCGATA	Fungi	Ascomycota	Leotiomycetes	Leotiomycetes incertae sedis	Myxotrichaceae	Myxotrichum
591	0	2	65	87	18	83	23	2	ACAGCTCAAATTTGAAATCTGGCCCTTGGGTCCGAGTTGTAATTTGTAGAGGATGCTTTTGGCGAGGTGCCTTCCGAGTTCCCTGGAACGGGACGCCATAGAGGGTGAGAGCCCCGTCTGGTCGGACACCGAGCCTCTGTAAAGCTCCTTCGACGAGTCGAGTAGTTTGGGAATGCTGCTCAAAATGGGAGGTAAATTTCATCTAAAGCTAAATATTGGCCAGAGACCGATA	Fungi	Ascomycota	Sordariomycetes	Hypocreales	Cordycipitaceae	Lecanicillium
595	7	0	376	111	295	1	1	1	ACAGCTCAAATTTGAAATCTGGCCTCGCGCCCGAGTTGTAATTTGCAGAGGATGCTTTTGGCGCGGTGCCTCCTAAGTTCCCTGGAACGGGACGCCATAGAGGGTGAGAGCCCCGTACAGTTGGCCGCCAAGCCTGTGTAAAGCTCCTTCGACGAGTCGAGTAGTTTGGGAATGCTGCTCAAAATGGGAGGTAAATTTCATCTAAAGCTAAATATTGGCCAGAGACCGATA	Fungi	Ascomycota	Sordariomycetes	Diaporthales	Valsaceae	Mazzantia
613	0	0	2	15	1	0	81	0	ACAGCTCAAATTTGAAAGCTGCCAACAGGCCGCGTTGTAATTTGTAGAAGATGCTTTGGGTGTAGGCCTAGTCTAAGTTCCTTGGAACAGGACGTCATAGAGGGTGAGAATCCCGTATGTGATTAGTGCCTTCCCCCGTGTAAAGCTCTTTCGACGAGTCGAGTTGTTTGGGAATGCAGCTCAAAATGGGAGGTAAATTTCTTCTAAAGCTAAATACTGGCCAGAGACCGATA	Fungi	Ascomycota
615	5	0	0	0	6	859	934	4	ACAGCTCAAATTTGAAATCTGGCCTTCACGGGTCCGAGTTGTAATTTGTAGAGGATGTTTCGGGCAAGGTTGTGGTTTAAGTTTCTTGGAACAGAACGTCATAGAGGGTGAGAGTCCCGTCTTGAACCGGTTGTAGGGTCCATGTGAAACTCCTTCGACGAGTCGAGTTGTTTGGGAATGCAGCTCAAAATGGGTGGTAAATTTCATCTAAAGCTAAATATTGGCCAGAGACCGATA	Fungi	Ascomycota	Eurotiomycetes	Chaetothyriales	Herpotrichiellaceae	Sorocybe
617	120	161	1757	220	365	243	391	341	ACAGCTCAAATTTGAAATCTGGCTCTTTTAGGGTCCGAGTTGTAATTTGTAGAAGATGCTTTGGGTGTGGCTCCGGTTTAAGTTCCTTGGAACAGGGCGTCATAGAGGGTGAGAATCCCGTATGTGACTGGTGGCCTTCGCCCGTGTAAAGCTCTTTCGACGAGTCGAGTTGTTTGGGAATGCAGCTCAAAATGGGTGGTAAATTTCATCTAAAGCTAAATATTGGCCAGAGACCGATA	Fungi	Ascomycota	Leotiomycetes	Helotiales	Hyaloscyphaceae	Lachnum
623	1	14	2	97	0	8	117	0	ACAGCTCAAATTTGAAATCTGGCTCTTTTAGGGTCCGAGTTGTAATTTGCAGAGGGCGCTTTGGCGTTGGCAGCGGTCCAAGTTCCTTGGAACAGGACGTCACAGAGGGTGAGAATCCCGTACGTGGTCGCTAACCTTCGCCGTGTAAAGCCCCTTCGACGAGTCGAGTTGTTTGGGAATGCAGCTCTAAATGGGTGGTAAATTTCATCTAAAGCTAAATATTGGCCAGAGACCGATA	Fungi	Ascomycota	Dothideomycetes	Pleosporales	Pleosporales incertae sedis	Camarosporium
648	0	0	0	36	7	3	0	0	ATAGCTCAAATTTGAAATCTGGCGTCTTCGGCGTCCGAGTTGTAATTTGTAGAGGATGTCTCGGGTGGAGAAACGGTCCAAGTCCCTTGGAACAGGATATCATAGAGGGTGAGAATCCCGTATCCGGCCGGTCCCCTCCCCCACTGTGAGACTCCTTCGACGAGTCGAGTTGTTTGGGAATGCAGCTCAAAATGGGTGGTAAATTTCATCTAAAGCTAAATATTGGCCAGAGACCGATA	Fungi	Ascomycota	Ascomycota incertae sedis
654	0	9	1	164	56	164	1488	12	ACAGCTCAAATTTGAAATCTGGCTCTTTTGGAGCCCGAGTTGTAATTTGTAGAGGATGCTTCGGCGTCGGCTCCGGTCTAAGTTCCTTGGAACAGGACGTCATAGAGGGTGAGAATCCCGTATGTGATCGGTTGCCTTTGCCATGTGAAGCTCCTTCGACGAGTCGAGTTGTTTGGGAATGCAGCTCAAAATGGGTGGTAAATTTCATCTAAAGCTAAATACTGGCCAGAGACCGATA	Fungi	Ascomycota	Dothideomycetes	Dothideomycetes incertae sedis	Dothideomycetes incertae sedis	Glonium
675	13	71	15	24	170	15	85	55	ACAGCTCAAATTTGAAATCTGGCCTCGCGGCCCGAGTTGTAATTTGTAGAGGATGCTTCGAGCATGGTCTGGCCTAAGTTCCTTGGAACAGGACGTCGTAGAGGGTGAGAATCCCGTATGCGGCCGGGTGCCTACGCTCATGTGAAGCTCCTTCGACGAGTCGAGTTGTTTGGGAATGCAGCTCAAAATGGGTGGTAAATTTCATCTAAAGCTAAATATTGGTGGGAGACCGATA	Fungi	Ascomycota	Leotiomycetes	Thelebolales	Thelebolaceae	Thelebolus
676	10	17	51	252	266	89	154	73	AGAGCTCAAATTTGAAAGCTGGCTCCTTCGGGGCCCGCATTGTAATTTGCAGAGGATGCTTCGGGAGCGGTCCCCATCTAAGCTCCCTGGAACGGGACGTCATAGAGGGTGAGAATCCCGTATGGGATGGGGTGTCCGCGCCCGTGTGAAGCTCCTTCGACGAGTCGAGTTGTTTGGGAATGCAGCTCTAAATGGGTGGTAAATTTCATCTAAAGCTAAATATTGGCCGGAGACCGATA	Fungi	Ascomycota	Eurotiomycetes	Eurotiales	Trichocomaceae	Penicillium
679	38	33	14	214	33	22	473	15	ACAGCTCAAATTTGAAATCTGGCCTTCTAGGTCCGAGTTGTAATTTGTAGAGGATGCTTCGAACGTGGTCCGGTCTAAGTTCCTTGGAACAGGACGTCATAGAGGGTGAGAATCCCGTATGCGACTGGGTGCCTAAGTTTATGTGAAGCTCCTTCGACGAGTCGAGTTGTTTGGGAATGCAGCTCAAAATGGGTGGTAAATTTCATCTAAAGCTAAATATTGGCCAGAGACCGATA	Fungi	Ascomycota	Leotiomycetes	Leotiomycetes incertae sedis	Leotiomycetes incertae sedis	Collophora
692	2	0	13	26	21	10	849	4	ACAGCTCAAATTTGAAATCTGGCTTCTGGCCCGAGTCGTAATTTGTAGAGGATGCTTTGAACGTGGTCTGGTCTAAGTTCCCTGGAACAGGACGTCATAGAGGGTGAGAATCCCGTATGCGACTGGGTGCCTAAGTTCATGTAAAGCTCCTTCGACGAGTCGAGTTGTTTGGGAATGCAGCTCAAAATGGGTGGTAAATTTCATCTAAAGCTAAATATTGGCCAGAGACCGATA	Fungi	Ascomycota
698	12	20	50	77	1990	33	34	12	ACAGCTCAAATTTGAAATCTGGCCCCTTCGGGGTCCGAGTTGTAATTTGTAGAAGATGCTTCGGGTGTGGCTCCGGTCTAAGTTCCTTGGAACAGGACGTCATAGAGGGTGAGAATCCCGTATGTGACTGGTTGCCTTCGCCCATGTGAAGCTCTTTCGACGAGTCGAGTTGTTTGGGAATGCAGCTCAAAATGGGTGGTAAATTTCATCTAAAGCTAAAGAGTGGCCAGAGACCGAGA	Fungi	Ascomycota	Leotiomycetes	Helotiales	Helotiaceae	Cudoniella
703	15	13	0	39	0	7	1	2	ACAGCTCAAATTTGAAATCTGGCCTCGGCCCGAGTCGTAATTTGCAGAGGATGCTTTTGGCGCGGTGCCTTCTAAGTTCCCTGGAACGGGACGCCACAGAGGGTGAGAGCCCCGTACAGCTGGACGCCAAGCCTGTGTAAAGCTCCTTCGACGAGTCGAGTAGTTTGGGAATGCTGCTCAAAATGGGAGGTAAATGCCTTCTAAAGCTAAATACCGGCCAGAGACCGATA	Fungi	Ascomycota	Sordariomycetes	Diaporthales	Valsaceae	Mazzantia
708	28	9	2	147	393	6	37	10	ACAGCTCAAATTTGAAATCTGGCTCTTTCAGGGTCCGAGTTGTAATTTGTAGAAGATGCTTCGGGTGTGGCACTGGTCTAAGTTCCTTGGAACAGGACGTCATAGAGGGTGAGAATCCCGTACGTGACTGGTTGCCTTCGCTCATGTGAAGCTCTTTCGACGAGTCGAGTTGTTTGGGAATGCAGCTCAAAATGGGTGGTATATTTCATCTAAAGCTAAATACCGGCCAGAGACCGATA	Fungi	Ascomycota	Leotiomycetes	Helotiales	Helotiales incertae sedis	Chalara
711	45	0	0	0	2	8	1	0	AGAGCTCAGATTTGAAATCGGCCCCCCGGCTGAGTTGTAATCTGTAGAGGAATGTTCGGCGGAAGTGTTGGCTAAAGTTTTCTGGAAGGAAGCGCCGTAGAGGGTGAGAGCCCCGTTTAGCCCGCGTCTGATGCCATGTGTACATCCTTCGAAGAGTCGAGTTGTTTGGGAATGCAGCTCAAAATGGGTGGTAAATTCCATCTAAAGCTAAATATAAGCCAAAGACCGATA	Fungi	Ascomycota
720	2	0	141	10	10	25	66	0	ACAGCTCAAATTTGAAATCTGGCTCCTTCGGAGTCCGAGTTGTAATTTGTAGAGGATGCTTCGGGTGTGGCTCCGGTCTAAGTTCCTTGGAACAGGACGTCATAGAGGGTGAGAATCCCGTATGTGACTGGTAGCCTATGCTCATGTGAAGCTCCTTCGACGAGTCGAGTTGTTTGGGAATGCAGCTCAAAATGGGTGGTAAATTTCTTCTAAAGCTAAATACCGGCCAGAGACCGATA	Fungi	Ascomycota
732	16	1	8	45	154	10	29	2	ACAGCTCAAATTTGAAATCTGGCCTTTGGTCCGAGTTGTAATTTGTAGAGGATGTTTCGAGCATGGTCCGGTCTAAGTTCCTTGGAACAGGACGTCATAGAGGGTGAGAATCCCGTATGCGACTGGGTGCCTAAGCTTATGTGAAACTCCTTCAACGAGTCGAGTTGTTTGGGAATGCAGCTCAAAATGGGTGGTAGATTTCATCTAAAGCTAAATATTGGCCAGAGACCGATA	Fungi	Ascomycota	Leotiomycetes	Helotiales	Helotiaceae	Crinula
749	3	25	11	38	1	1	6	2	AAAGCTCAGATTTGAAATCCGGCGGCCCTAGGTCACCCGAGTTGTAATCTGGAGAGGATGTCACGGCAAGGTCCCCCGCCCAAGTCCCTTGGAACAGGGCGCCTTAGAGGGTGAGAGCCCCGTACCCGGCGGGCGGATCGAGCCATGTGTGGCTCCCTCGACGAGTCGAGTTGTTTGGGAATGCAGCTCAAACTGGGTGGTAAATTTCATCTAAAGCTAAATATTGGCCAGAGACCGATA	Fungi
761	2	2	0	0	0	0	3	65	ACAGCTCAAATTTGAAATCTGGCCTTACGGTCCGAGTTGTAATTTGTAGAGGATGTTTTGGGTACCGCCGCGGTTTAAATTTCTTGGAACAGAATGTCAAAGAGGGTGAGAGTCCCGTCTTGGATCGCGGTAGGGCCTATGTAAAACTCCTTCGACGAGTCGACTTGTTTGGGAATGCAGGTCAAAATGGGTGGTAAATTTCATCTAAAGCTAAATATTGGCCAGAGACCGATA	Fungi	Ascomycota	Eurotiomycetes	Chaetothyriales	Herpotrichiellaceae	Exophiala
766	101	20	24	9	97	21	6	228	ACAGCTCAAATTTGAAATCTGGCTCCTTCGGGGCCCGAGTTGTAATTTGTAGAAGATGCTTTGGGCGTGGCTCCGGTCCAAGTTCCTTGGAACAGGGCGTCATAGAGGGTGAGAATCCCGTATGTGACTGGGTGCCTTCGTCCGTGTAAAGCTCTTTCGACGAGTCGAGTTGTTTGGGAATGCAGCTCAAAATGGGTGGTAAATTTCATCTAAAGCTAAATATTGGCCAGAGACCGATA	Fungi	Ascomycota	Leotiomycetes	Helotiales	Hyaloscyphaceae	Lachnum

## Sheet: Peat LSU200A_LSU476A
#peat upper/lower horizon read count data, FASTA sequence, BLAST IDs for LSU200A-F/LSU476A-R primers
#OTU ID	P0_10	P0_2	P0_1	P0_18	P0_11	P0_7	P0_3	P0_19	P0_21	P0_20	P0_14	P0_6	P0_5	P0_17	P0_24	P0_13	Sequence	Kingdom	Phylum	Class	Order	Family	Genus
0	2917	2943	21503	5212	21358	10892	5667	6357	2553	5604	7325	5047	19953	2839	23776	2003	ACAGCTCAAATTTGAAATCTGGCTCTTTTAGGGTCCGAGTTGTAATTTGTAGAAGATGCTTTGAGCGTGGCTCCGGTCTAAGTTCCTTGGAACAGGACGTCATAGAGGGTGAGAATCCCGTATGTGACTGGGGTGCCTTCGTTCGTGTGAAGCTCTTTCGACGAGTCGAGTTGTTTGGGAATGCAGCTCAAAATGGGTGGTAAATTTCATCTAAAGCTAAATATTGGCCAGAGACCGATA	Fungi	Ascomycota	Leotiomycetes	Helotiales
1	1407	2534	6808	10509	3608	5663	8894	1547	3041	2335	3228	3058	16458	1409	4246	1679	ACAGCTCAAATTTGAAATCTGGCTCTTTCAGGGTCCGAGTTGTAATTTGTAGAAGATGCTTTGGGTGTGGCTCCGGTCTAAGTTCCTTGGAACAGGACGTCATAGAGGGTGAGAATCCCGTACGTGACTGGTTGCCTCCGCCCGTGTAAAGCTCTTTCGACGAGTCGAGTTGTTTGGGAATGCAGCTCAAAATGGGTGGTAAATTTCATCTAAAGCTAAATATTGGCCAGAGACCGATA	Fungi	Ascomycota	Leotiomycetes	Helotiales
2	60	219	452	10351	558	1829	727	262	751	147	289	477	8026	302	4747	419	ACAGCTCAAATTTGAAATCTGGCTCTTTCAGGGCCCGAGTTGTAATTTGTAGAGGATGCTTCGGCGTCAGCTCCGGTCTAAGTTCCTTGGAACAGGACGTCATAGAGGGTGAGAATCCCGTATGTGATCGGTTGCCTTTGCCATGTGAAGCTCCTTCGACGAGTCGAGTTGTTTGGGAATGCAGCTCTAAATGGGAGGTAAATTTCTTCTAAAGCTAAATACCGGCCAGAGACCGATA	Fungi	Ascomycota	Dothideomycetes	Pleosporomycetidae incertae edis	Gloniaceae	Cenococcum
3	1664	3374	1979	1211	586	1024	2247	199	261	536	430	7200	1856	233	362	625	ACAGCTCAAATTTGAAATCTGGCTTCGGCCCGAGTTGTAATTTGTAGAGGATGCTTTTGGCGCGGTGCCTTCTAAGTTCCCTGGAACGGGACGCCACAGAGGGTGAGAGCCCCGTACAGTTGGACGCCAAGCCTGTGTAAAGCTCCTTCGACGAGTCGAGTAGTTTGGGAATGCTGCTCTAAATGGGAGGTAAATGTCTCCTAAAGCTAAATACCGGCCAGAGACCGATA	Fungi	Ascomycota
4	741	2087	5463	1983	752	4276	1101	3893	9312	1298	2861	1859	2869	392	13467	473	ATAGCTCAAATTTGAAATCTGGCCTCACGGTCCGAATTGTAATTTGTAGAGGATGCTTCGAGCATGGTCTGGTCTAAGTTCCTTGGAACAGGACGTCATAGAGGGTGAGAATCCCGTATGTGACTGGGTGCCTAAGCTCATGTGAAGCTCCTTCAACGAGTCGAGTTGTTTGGGAATGCAGCTCAAAATGGGTGGTAAATTTCATCTAAAGCTAAATACTGGCCAGAGACCGATA	Fungi	Ascomycota
5	246	696	3236	1556	1070	783	5942	449	3016	1497	510	712	1683	217	553	264	ACAGCTCAAATTTGAAATCTGGCTCTTTCAGGGTCCGAGTTGTAATTTGTAGAAGATGCTTTGAGTGTGGTTCTGGTCTAAGTTCCTTGGAACAGGACGTCATAGAGGGTGAGAATCCCGTATGTGACTAGGTGCCTTCGCTCGTGTAAAGCTCTTTCGACGAGTCGAGTTGTTTGGGAATGCAGCTCAAAATGGGTGGTAAATTTCATCTAAAGCTAAATATTGGCCAGAGACCGATA	Fungi	Ascomycota	Leotiomycetes	Helotiales	Hyaloscyphaceae
6	2462	1627	2400	415	2425	1094	2953	192	295	897	357	7752	2364	1243	435	606	ACAGCTCAAATTTGAAAGCTGCCAACAGGCCGCGTTGTAATTTGTAGAAGATGCTTTGGGGGTAGGCCTAGTCTAAGTTCCTTGGAACAGGACGTCATAGAGGGTGAGAATCCCGTATGTGATTAGTGCCTGCTCCCGTGTAAAGCTCTTTCGACGAGTCGAGTTGTTTGGGAATGCAGCTCAAAATGGGTGGTATATTTCATCTAAAGCTAAATATTGGCCAGAGACCGATA	Fungi	Ascomycota	Leotiomycetes	Helotiales
7	14	8771	516	233	17	9	445	52	47	162	4779	506	615	301	55	233	ACAGCTCAAATTTGAAATCTGCCTCTAGGCCGAGTTGTAATTTGTAGAAGATGCTTTGGGTGTGGCACCGGTCTAAGTTCCTTGGAACAGGACGTCATAGAGGGTGAGAATCCCGTATGTGACTGGTTGCTTTCGCCCGTGTAAAGCTCTTTCGACGAGTCGAGTTGTTTGGGAATGCAGCTCAAAATGGGTGGTATATTTCATCTAAAGCTAAATATTGGCCAGAGACCGATA	Fungi	Ascomycota	Leotiomycetes	Helotiales
8	424	1268	1937	406	564	1873	7649	563	1853	584	1074	1287	9157	624	3451	181	ACAGCTCAAATTTGAAATCTGCCTCTAGGCCGAGTTGTAATTTGTAGAAGATGCTTCGGGTGTGGCACTGGTCTAAGTTCCTTGGAACAGGACGTCATAGAGGGTGAGAATCCCGTACGTGACTGGCTGCCTTCGCCTATGTGAAGCTCTTTCGACGAGTCGAGTTGTTTGGGAATGCAGCTCAAAATGGGTGGTATATTTCATCTAAAGCTAAATATTGGCCAGAGACCGATA	Fungi	Ascomycota	Leotiomycetes	Helotiales
9	6300	2242	168	351	462	422	385	11	96	42	414	2420	243	1378	19	1002	ACAGCTCAAATTTGAAATCTGGCTCTTTCAGGGTCCGAGTTGTAATTTGTAGAAGATGCTTCGGGTGCGGTTCCGGTCTAAGTTCCTTGGAACAGGACGTCATAGAGGGTGAGAATCCCGTATGTGACTGGGTCTCCGCGCCCGTGTGAAGCTCTTTCGACGAGTCGAGTTGTTTGGGAATGCAGCTCTAAATGGGTGGTATATTTCATCTAAAGCTAAATATTGGCCAGAGACCGATA	Fungi	Ascomycota	Geoglossomycetes	Geoglossales	Geoglossaceae	Sarcoleotia turficola
10	2133	670	724	152	256	483	2817	269	1029	436	1773	960	176	241	223	185	ACAGCTCAAATTTGAAATCTGGCCCCTCCGGGTCCGAGTTGTAATTTGTAGAGGATGCTTTTGGTGAGGTGCCGCCCGAGTTCCCTGGAACGGGACGCCGCAGAGGGTGAGAGCCCCGTCTGGCTGGCCACCGAGCCTCTGTAAAGCTCCTTCGACGAGTCGAGTAGTTTGGGAATGCTGCTCAAAATGGGAGGTATATGTCTTCTAAAGCTAAATATTGGCCAGAGACCGATA	Fungi	Ascomycota	Sordariomycetes	Hypocreales
11	3	123	104	458	217	2	84	5	10	503	17	122	7655	16	8	3	AAAGCTCAAATTTGAAATCTGGTACCTTTCGGTGCTCGAGTTGTAATTTGGAGAGGCAACTTCGGAGAGGGCGTTGGCCTAAGTTCCTTGGAACAGGACGTCACAGAGGGTGAGAATCCCGTGCTTGACCGACTGTCCCTCTTCATGTGAAGTGTCTTCGACGAGTCGAGTTGTTTGGGAATGCAGCTCAAAATGGGTGGTAAACTCCATCTAAGGCTAAATATTGGCGAGAGACCGATA	Fungi	Ascomycota	Pezizomycetes	Pezizales	Sarcosomataceae	Pseudoplectania episphagnum
12	149	229	764	499	883	369	1040	236	262	336	260	306	1034	99	185	217	ACAGCTCAAATTTGAAATCTGGCTCTTTCAGGGTCCGAGTTGTAATTTGTAGAAGATGCTTCGGGTGTGGCTCCGGTCTAAGTTCCTTGGAACAGGACGTCATAGAGGGTGAGAATCCCGTATGTGACTGGTTGCCTTCGCCCATGTGAAGCTCTTTCGACGAGTCGAGTTGTTTGGGAATGCAGCTCTAAATGGGAGGTAAATTTCTTCTAAAGCTAAATATTGGCCAGAGACCGATA	Fungi	Ascomycota	Leotiomycetes	Helotiales	Helotiaceae	Crocicreas?
13	25	48	237	171	556	197	327	64	1165	906	179	26	29	172	80	34	ATAGCTCAAATTTGAAATCTGGCTCTTTCAGGGTCCGAGTTGTAATTTGTAGAGGATGTTTCGGGCACGGCTACGGTTTAAATTTCTTGGAACAGAATGTCATAGAGGGTGAGAGTCCCGTCTTGAACCGATTGCTTCGTCCATGTGAAACTCCTTCGACGAGTCGAGTTGTTTGGGAATGCAGCTCAAAATGGGTGGTAAATTTCATCTAAAGCTAAATATTGGCCAGAGACCGATA	Fungi	Ascomycota	Eurotiomycetes	Chaetothyriales
14	39	60	265	334	287	248	131	78	274	678	62	132	1115	50	346	34	ACAGCTCAAATTTGAAATCTGGCCCCCTCGGGGTCCGAGTTGTAATTTGGAGAGGATGCTTCGGGTGTGGCCCCGGTCTAAGTTCCTTGGAACAGGACGTCACAGAGGGTGAGAATCCCGTACGTGCCCGGTGGCCGCCCCCGTGTGAAGCTCCTTCGACGAGTCGAGTTGTTTGGGAATGCAGCTCAAAATGGGTGGTAAATTTCATCTAAAGCTAAATATTGGCCAGAGACCGATA	Fungi	Ascomycota	Leotiomycetes	Leotiomycetes incertae sedis	Myxotrichaceae	Oidiodendron
15	373	221	155	389	198	184	560	70	180	85	1045	206	101	134	717	130	AGAGCTCAAATTTGAAATCTGGCCCCCTCGGGGTCCGAGTTGTAATTTGCAGAGGATGCTTCGGGAGCGGTCCCCATCTAAGTGCCCTGGAACGGGCCGTCATAGAGGGTGAGAATCCCGTCTGGGATGGGCGGCCGCGCCCGTGTGAAGCTCCTTCGACGAGTCGAGTTGTTTGGGAATGCAGCTCTAAGCGGGTGGTAAATTTCATCTAAAGCTAAATACTGGCCGGAGACCGATA	Fungi	Ascomycota	Eurotiomycetes	Eurotiales	Trichocomaceae	Eupenicillium
16	77	126	1481	35	100	1078	254	253	559	52	365	143	299	32	175	33	TAAGCTCAAATTTGAAATCTGGCTCTTTCAGGGTCCGAGTTGTAATTTGTAGAAGATGTTTCGGGTGTGGCCCCGGTCTAAGTTCCTTGGAACAGGACGTCATAGAGGGTGAGAATCCCGTATGTGACTGGGTGCCTATGCCCATGTGAAACTCTTTCGACGAGTCGAGTTGTTTGGGAATGCAGCTCAAAATGGGTGGTAAATTTCATCTAAAGCTAAATATTGGCCAGAGACCGATA	Fungi	Ascomycota	Leotiomycetes
17	83	24	610	184	66	1211	39	106	613	41	73	158	111	28	131	47	ACAGCTCAAATTTGAAATCTGGCCTTCACGGGCCCGAGTTGTAATTTGTAGAGGATGTTTCGGGCAAGGTTATGGTTTAAGTTTCTTGGAACAGAACGTCATAGAGGGTGAGAGTCCCGTCTAGAACCGATGGCCGCGTCCATGTGAAACTCCCTCGACGAGTCGAGTTGTTTGGGAATGCAGCTCAAAATGGGTGGTAAATTTCATCTAAAGCTAAATATTGGCCAGAGACCGATA	Fungi	Ascomycota	Eurotiomycetes	Chaetothyriales	Herpotrichiellaceae	Sorocybe
18	1802	79	8	23	61	64	4	4	0	1	54	63	9	834	0	195	ACAGCTCAAATTTGAAATCTCCCTTCCGGGCGAGTTGTAATTTGTAGAAGATGCTTTGGGTATGGCCCCGGTCTAAGTCCGTTGGAACACGGCGTCATAGAGGGTGAGAATCCCGTATGTGACTGGGTGCTTTTGCCTATGTAAAGCTCTTTCGACGAGTCGAGTTGTTTGGGAATGCAGCTCAAAATGGGTGGTATATTTCATCTAAAGCTAAATATTGGCCAGAGACCGATA	Fungi	Ascomycota	Leotiomycetes	Helotiales
19	32	43	788	512	110	512	120	69	149	140	48	69	154	34	220	43	ACAGCTCAAATTTGAAATCTGGGTCTTTCAGGCTCCGAGTTGTAATTTGTAGAAGATGCTTCGGGTGCGGCTCCGGTCTAAGTTCCTTGGAACAGGACGTCACAGAGGGTGAGAATCCCGTATGTGATCGGTTGCTTGCGCCCATGTGAAGCTCTTTCGACGAGTCGAGTTGTTTGGGAATGCAGCTCTAAATGGGTGGTAAATTTCATCTAAAGCTAAATATTGGCCAGAGACCGATA	Fungi	Ascomycota	Leotiomycetes	Helotiales	Dermateaceae
20	102	52	57	37	2298	141	63	38	64	366	47	56	101	34	49	11	ACAGCTCAAATTTGAAAGCTGGCTCTTTTAGGGTCCGCGTTGTAATTTGTAGAAGATGCTTCGGGTGTGGCCCCGGTCTAAGTTCCTTGGAACAGGACGTCATAGAGGGTGAGAATCCCGTATGTGACTGGGTGCTTTCGCTCATGTGAAGCTCTTTCGACGAGTCGAGTTGTTTGGGAATGCAGCTCAAAATGGGTGGTAAATTTCATCTAAAGCTAAATATTGGCCAGAGACCGATA	Fungi	Ascomycota	Leotiomycetes
21	126	204	190	49	16	60	56	18	28	9	44	965	38	85	18	135	AAAGCTCAAATTTGAAATCTGTCACTTTTAGTGTCCGAATTGTAATTTGTAGAAGCAACTTTGGTCTTGGTCCTTGCATATGTTCCTTGGAATAGGATATCATAGAGGGTGAGAATCCCGTATATGGTGAGGAATCCTCGACTGTGTAAAGTGCTTTCGAAGAGTCGAGTTGTTTGGGAATGCAGCTCTAAGTGGGTGGTAAATTCCATCTAAAGCTAAATATTGGCGAGAGACCGATA	Fungi	Ascomycota	Saccharomycetes	Saccharomycetales	Lipomycetaceae	Lipomyces anomalus
22	12	35	57	143	247	24	534	16	15	58	19	49	46	13	14	52	ACAGCTCAAATTTGAAATCTGGCTCACGCCCGAGTTGTAATTTGTAGAGGATGCTTCGGGTGAAACCACGGTCCAAGTCCCTTGGAACAGGACGTCATAGAGGGTGAGAACCCCGTACCTGGCCGTCGGTGCCCCCCGCTGTGAAGCTCCTTCGACGAGTCGAGTTGTTTGGGAATGCAGCTCTAAATTGGTGGTAAATTCCATCTAAAGCTAAATACCGGCCAGAGACCGATA	Fungi	Ascomycota
23	8	24	320	206	17	80	39	32	276	35	17	25	54	13	42	26	ACAGCTCAAATTTGAAATCTGACTCTTTCAGGGTCCGAGTTGTAATTTGTAGAGGATGCTCTGGGCATGGCTCCGGTCTAAGTTCCTTGGAACAGGACGTCGTAGAGGGTGAGAATCCCGTATGTGACTGGCTGCCTTTGCCTGTGTAGAGCTCCTTCGACGAGTCGAGTTGTTTGGGAATGCAGCTCAAAATGGGTGGTAAATTTCATCTAAAGCTAAATACCGGCCAGAGACCGATA	Fungi	Ascomycota	Dothideomycetes	Pleosporomycetidae incertae sedis	Gloniaceae	Cenococcum
24	5	39	76	141	42	32	526	7	21	16	10	15	91	6	28	11	AGAGCTCAAATTTGAAAGCTGGCTCCTTCGGGGTCCGCATTGTAATTTGCAGAGGATGTTTCGGAAGCAGCCCCCATCTAAGTACCCTGGAACGGGTCGTCATAGAGGGTGAGAATCCCGTATGGGATGGGGTGTCTGCGTCCATGTGAAACTCCTTCGACGAGTCGAGTTGTTTGGGAATGCAGCTCTAAATGGGTGGTAAATTTCATCTAAAGCTAAATATTGGCCGGAGACCGATA	Fungi	Ascomycota	Eurotiomycetes	Eurotiales	Aspergillaceae	Penicillium
25	3	179	235	157	5	3	159	236	180	210	122	225	175	130	223	162	AAAGCTCAAATTTAAAATCTGGCGGTCTTTGGCTGTCCGAGTTGTAGTCTGGAGAAGTGTTTTCCGCGCTGGACCGTGTACAAGTCTCTTGGAACAGAGCGTCATAGAGGGTGAGAATCCCGTCTTTGACACGGACTACCAGTGCTATGTGATGCGCTCTCAAAGAGTCGAGTTGTTTGGGAATGCAGCTCAAAATGGGTGGTAAATTCCATCTAAAGCTAAATATTGGCCAGAGACCGATA	Fungi	Basidiomycota	Agaricomycetes	Polyporales
26	147	197	1407	1096	2291	1681	772	303	1873	1765	521	125	230	217	799	173	ATAGCTCAAATTTGAAATCTGGCCTCGCGGTCCGAGTTGTAATTTGTAGAGGATGTTTCGAGCGTGGTCCAGTCTAAGTTCCTTGGAACAGGACGTCATAGAGGGTGAGAATCCCGTATGTGACTGGGTGCCTAAGCTCATGTGAAACTCCTTCGACGAGTCGAGTTGTTTGGGAATGCAGCTCAAAATGGGTGGTAAATTTCATCTAAAGCTAAATACTGGCCAGAGACCGATA	Fungi	Ascomycota
27	256	208	262	42	291	344	167	18	10	16	39	223	209	29	19	40	AAAGCTCAAATTTAAAAGCTGGCGGTCTTTGGTCGTCCGCATTGTAATCTAGAGAAGTGTTACCCGCGTTGGACCGTGTACAAGTCTCCTGGAATGGAGCGTCATAGAGGGTGACAATCCCGTCTTTGACACGGACTCCCAAGGCTTTGTGGTGCGCTCTCAAAGAGTCGAGTTGTTTGGGAATGCAGCTCTAAATGGGTGGTAAATTCCATCTAAAGCTAAATATTGGCCAGAGACCGATA	Fungi	Basidiomycota	Agaricomycetes	Agaricales	Cortinariaceae	Gymnopilus
28	145	110	164	23	163	197	119	247	182	207	21	171	156	14	228	30	AAAGCTCAAATTTTGAATCTGGTGTCTTTGACTCCCGAGTTGTAATCTAGAGAAGTGTTTTCCGTGTCGGACCATGCACAAGTTCCCTGGAACGGGGCGTCATAGAGGGTGAGAATCCCGTATATGGCATGGACTGCCGATGCTCTGTGATACACTCTCAACGAGTCGAGTTGTTTGGGAATGCAGCTCAAAATGGGTGGTAAATTTCATCTAAAGCTAAATATTGGCCAGAGACCGATA	Fungi	Basidiomycota	Agaricomycetes	Sebacinales	Sebacinaceae
29	452	20	20	71	480	675	16	59	39	49	68	24	18	71	43	65	AAAGCTCAAATTTAAAATCTGGCAGGCTTTGCTTGTCCGAGTTGTAATCTAGAGAAGTGTTATCCGCGCTGGACCGTGTACAAGTCTCCTGGAATGGAGCGTCATAGAGGGTGAGAATCCCGTCTTTGCCACGGACTACCAGGGCTTTGTGATGCGCTCTCAAAGAGTCGAGTTGTTTGGGAATGCAGCTCAAAATGGGTGGTAAATTTCATCTAAAGCTAAATATTGGCCAGAGACCGATA	Fungi	Basidiomycota	Agaricomycetes	Agaricales	Tricholomataceae
30	49	128	188	229	57	66	121	3	1	3	184	132	147	223	2	258	AAAGCTCAAATTTAAAATCTGGTAGTCTTTGGCTGCCCGAGTTGTAATCTAGAGAAGCATTATCCGCGCTGGACCGTGTACAAGTCTCCTGGAACGGAGCGTCATAGAGGGTGAGAATCCCGTCTTTGACACGGACTACCAGGGCTTTGTGATGTGCTCTCAAAGAGTCGAGTTGTTTGGGAATGCAGCTCTAAATGGGTGGTAAATTCCATCTAAAGCTAAATATTGGCCAGAGACCGATA	Fungi	Basidiomycota	Agaricomycetes	Agaricales	Tricholomataceae	Tephrocybe
31	8	1	4	4	7	419	3	13	80	433	69	2	3	12	14	2	ACAGCTCAAATTTGAAAGCTGGCTCCTTTGGGGCCCGCGTTGTAATTTGTAGAGGATGCTTCGGGTGCAGTGCCGGTCTAAGTTCTTTGGAACAAGACGTCATAGAGGGTGAGAATCCCGTATGTGACTGGTTGCTTGCGCCTGTGTGAAGCTCCTTCGACGAGTCGAGTTGTTTGGGAATGCAGCTCAAAATGGGTGGTGTACTTCATCTAAAGCTAAATATTGGCCAGAGACCGATA	Fungi	Ascomycota	Leotiomycetes	Rhytismatales	Rhytismataceae
32	1	0	111	6	131	210	33	24	18	6	29	1	24	0	7	1	AGAGCCCAAACTGGAAATCTTCACCCCTCGGGTGACGAATTGTAATCTAAAGCTGGTTCGCTCAACGGGTGGTGGCGCAGAAGTGCCTTAGAACGGGCCGCCAGAGAGGGTGACAGCCCCGTATGTGGTGCCACTACCTAACGAGTGGGTTAGCAAAGAGTCGGGTAGCTTTGAATTGCTGCCCTAAGTGGGAGATAAACTTCTTCTAAGGCTAAATACCTATGGGAAACCGATA	Unknown
33	68	19	21	7	32	5	409	10	45	171	0	170	14	1	4	4	ACAGCTCAAATTTGAAATCTGGCGTCTTTGGCGTCCGAGTTGTAATTTGCAGAGGGCGCTTTGGCATTGGCAGCGGTCCAAGTTCCTTGGAACAGGACGTCACAGAGGGTGAGAATCCCGTACGTGGTCGCTAGCCTTTACCGTGTAAAGCCCCTTCGACGAGTCGAGTTGTTTGGGAATGCAGCTCTAAATGGGAGGTAAATTTCTTCTAAAGCTAAATACTGGCCAGAGACCGATA	Fungi	Ascomycota	Dothideomycetes	Pleosporales	Didymellaceae
34	303	121	229	7	297	389	101	292	194	216	14	105	192	8	236	14	AAAGCTCAAATTTAAAATCTGGCGGTTCTTGTGGCCGTCCGAGTTGTAATTTAGAGAAGTGTTATCCGCGCTGGACCGTGTACAAGTCTCCTGGAATGGAGCGTCATAGAGGGTGAGAATCCCGTCTTTGACACGGACTGCCAGGGCATTGTGATGCGCTCTCGAAGAGTCGAGTTGTTTGGGAATGCAGCTCAAAATGGGTGGTAAATTTCATCTAAAGCTAAATATTGGCCAGAGACCGATA	Fungi	Basidiomycota	Agaricomycetes	Agaricales	Tricholomataceae
35	0	0	28	0	0	282	296	3	1	1	0	4	0	0	3	0	AGAGCCCAGCACCGAATCGTACGTCTTCGCGGCGGCACGAACTGTGGTGTTAGGGACAGCCTATGGGGAGCGGCTGGGAGTCCGAGTCCTCCTGATCGGGGCTTCACCCAGAGCGGGTGTCAGGCCTCTACGGCGCCTGGCCGTTTCCCTAAGGTCGTCCCAGGAGTCGGGTTGTTTGAGAATGCAGCCCAAAGCGGGTGGTAAACTCCATCTAAGGCTAAATACAGACACGAGTCCGATA	Animalia	Metazoa	Lophotrochozoa	Lophotrochozoa incertae sedis
36	157	281	364	12	195	195	260	188	172	182	9	323	279	4	212	14	AAAGCTCAAATTTTGAATCTGGTGCCTCTGGCATCCGAGTTGTAATCTAGAGAAGTGTTTTCTGCCTTGGACCACACATAAATTCCCTGGAATGGGGTGTCATAGAGGGTGAGAATCCCGTTTGTGGTGTGGACTACCTTGGCTCTGTGATACACTCTCAACGAGTCGAGTTGTTTGGGAATGCAGCTCAAAATGGGTGGTAAATTTCATCTAAAGCTAAATATTGGCCAGAGACCGATA	Fungi	Basidiomycota	Agaricomycetes	Sebacinales
37	0	2	10	44	9	0	30	0	2	17	2	12	532	0	19	0	ACAGCTCAAATTTGAAAGCTGGTACTTTTAGTGCCCGCGTTGTAATTTGTAGAGGATGTTTCGGGCGCGGCGCCGGTCTAAGTTCTTTGGAACAAGACGTCATAGAGGGTGAGAATCCCGTATGTGACTGGTTGCCTGTGCCCATGTGAAACTCCTTCGACGAGTCGAGTAGTTTGGGAATGCTGCTCAAAATGGGAGGTGTATTTCTTCTAAAGCTAAATATTGGCCAGAGACCGATA	Fungi	Ascomycota	Leotiomycetes	Rhytismatales	Rhytismataceae
38	104	44	17	12	8	43	37	2	0	4	5	761	20	10	5	16	ATAGCTCAAATTTGAAATCTGGCGTCTTCGACGTCCGAGTTGTAATTTGTAGAGGATGCTTCTGAGTAACCACCGACCTAAGTTCCTTGGAACAGGACGTCATAGAGGGTGAGAATCCCGTATGCGGTCGGAAAGGTGCTCTATACGTAGCTCCTTCGACGAGTCGAGTTGTTTGGGAATGCAGCTCTAAATGGGAGGTAAATTTCTTCTAAAGCTAAATATTGGCCAGAGACCGATA	Fungi	Ascomycota	Dothideomycetes	Pleosporomycetidae	Gloniaceae	Cenococcum
39	94	66	228	6	126	230	112	40	25	37	6	65	68	2	27	10	AGAGCTCAAATTTAAAATCTGGCGGTTATGCCGTCCGAGTTGTAGTCTAGAGAAGCATCATCTACGCTGGACCATGTACAAGTCTCTTGGAACAGAGCGTCATAGAGGGTGAGAATCCCGTCCTTGACATGGACTCCCAGTGTTCTGTGTTGTGCTCTCAACGAGTCGAGTTGTTTGGGAATGCAGCTCAAAATGGGTGGTAAATTCCATCTAAAGCTAAATATTGGCGAGAGACCGATA	Fungi	Basidiomycota	Agaricomycetes	Cantharellales	Ceratobasidiaceae
40	533	375	969	6218	420	1441	214	790	2692	384	395	442	209	371	523	463	ACAGCTCAAATTTGAAATCTGGCTCTCTTAGGGGTCCGAGTTGTAATTTGTAGAAGAGGCTTTGAGCGCGGCTCCGGTCTAAGTTCCTTGGAACAGGACGTCATAGAGGGTGAGAATCCCGTATGTGACTGGGCGCCTTCGTTCGTGTAAAGCTCTTTCGACGAGTCGAGTTGTTTGGGAATGCAGCTCAAAATGGGTGGTAAATTTCATCTAAAGCTAAATACTGGCCAGAGACCGATA	Fungi	Ascomycota	Leotiomycetes	Helotiales
41	0	20	323	0	0	1	9	27	1	4	0	16	24	0	2	1	AATGCTCAAATTTGAAAGCTGCCAACAGGCCGCGTTGTAATTTGTAGAAGATGCTTTGGGTGTCGGCCCAGTCTAAGTTCCTTGGAACAGGACGTCATAGAGGGTGAGAATCCCGTATGTGATTGGTGCCGTCCCCCGTGTAAAGCTCTTTCGACGAGTCGAGTTGTTTGGGAATGCAGCTCAAAATGGGTGGTAAATTTCATCTAAAGCTAAATATTGGCCAGAGACCGATA	Fungi	Ascomycota	Ascomycota incertae sedis	Ascomycota incertae sedis	Ascomycota incertae sedis	Rhizosphaera
42	0	0	98	16	38	33	51	1	4	8	0	1	285	0	0	0	AGAGCCCAAGCTGGAAATCTTCACACTGCGTGTGACGAATTGTAATCTAAAGAGGGTTCGCTCAACGGGCGGTGGCGCAGAAGTGCCCTAGAACGGGCCGCCAGAGAGGGTGACAGCCCCGTATGTGGTGCCACTGCTTAACGAGCGGGTCCCCGAAGAGTCGGGTTGTTTTGTATTGCAGCCCTAAGTGGGAGATAAACTTCTTCTAAGGCTAAATATCTATGGGAAACCGATA	Alveolata	Ciliophora	Ciliophora incertae sedis
43	59	47	10	8	2	10	17	3	4	0	12	60	94	185	0	28	ACAGCTCAAATTTGAAATCTGGCCTCACGGTCCGAGTTGTAATTTGTAGAGGATGCTTCGAGCATGGTCTGGCCTAAGTTCCTTGGAACAGGACGTCATAGAGGGTGAGAATCCCGTATGCGGCCAGGTGCCTACGCTCATGTGAAGCTCCTTCGACGAGTCGAGTTGTTTGGGAATGCAGCTCAAAATGGGTGGTAAATTTCATCTAAAGCTAAATATTGGCCAGAGACCGATA	Fungi	Ascomycota	Leotiomycetes	Leotiomycetes incertae sedis	Pseudeurotiaceae
44	28	31	148	6	15	18	18	1	9	7	17	13	18	205	2	10	ACAGCTCAAATTTGAAATCTGGCCGCAAGGTCCGAGTTGTAATTTGTAGAGGATGTTTCGGGTGTGGTCCAGTCTAAGTTCCTTGGAACAGGACGTCATAGAGGGTGAGAATCCCGTATGTGACTGGGTGCCTAATCCCATGTGAAACTCCTTCAACGAGTCGAGTTGTTTGGGAATGCAGCTCAAAATGGGTGGTAAATTTCATCTAAAGCTAAATATTGGCCAGAGACCGATA	Fungi	Ascomycota	Leotiomycetes	Helotiales	Helotiaceae
45	1	9	24	25	14	4	23	1	1	1	0	10	309	5	3	2	ACAGCTCAAATTTGAAATCTGGCTCTTTTAGGGTCCGAATTGTAATTTGTAGAAGATGCTTCGAGTGTAGCTCTGGTCTAAGTTCCTTGGAACAGGACGTCGTAGAGGGTGAGAATCCCGTATACGGCCGGTGGCTTTCGCTCATGTGAAGCTCTTTCGACGAGTCGAGTTGTTTGGGAATGCAGCTCAAAATGGGTGGTATATTTCATCTAAAGCTAAATATTGGCCAGAGACCGATA	Fungi	Ascomycota	Leotiomycetes	Helotiales	Sclerotiniaceae	Mitrula
46	1	2	83	5	44	113	47	5	12	17	19	6	9	0	4	1	AGAGCTCAAATTTTAAATCTGCCTTTCAGGCCGAGTTGTAATTTGTAGAGGAACGTTCGGTGACATCTAGGTCCGAGTCTTCTGGAAGGAAGCGCCAATGAGGGTGAGAGCCCCGTACGACCAACGATTTAGCCATGTGAACGTCCTTCGAAGAGTCGAGTTGTTTGGGAATGCAGCTCAAAGCGGGTGGTAAATTCCATCTAAAGCTAAATATTGGCCAGAGACCGATA	Fungi	Ascomycota	Orbiliomycetes	Orbiliales	Orbiliaceae	Dactylaria
47	183	70	6	1	0	0	8	0	0	0	0	54	1	37	0	8	TCAGCCCAGACTGGAAATCGCTTCGGCGAATTGTACAGTTCAGACATAGACCTTACACAACGGCGCAGGTGTAACTCAGTTGGAACGCTGGACCGTAGAGGGTGATAGTCCCGTGCCACTTGTGCCAAGTGATGGGTCGTGTTCAACGAGTCGGGTAGCTTGGGATTGCTGCCCTAATTGGGAGGTAGACTTCTTCTAAGGCTAAATACTCACAAGAGACCGATA	Animalia
48	67	138	233	1	56	92	125	1	0	0	0	157	156	0	2	0	TGAGCTCAAATTTAAAATCTGGCAGTCTTACTGTCCGAGTTGTAATCTGGAGAAGCATTTTCCGTGTCAGACCGTGTACAAGTCTCTTGGAATAGAGCGTCATAGAGGGTGAGAATCCCGTCCATGACACGGACCGCTGATGCTTTGTGATATGCTCTCGAAGAGTCGAGTTGTTTGGGAATGCAGCTCAAAATGGGTGGTAAATTTCATCTAAAGCTAAATATTGGCCAGAGACCGATA	Fungi	Basidiomycota	Agaricomycetes
49	4	15	160	6	69	128	83	39	12	16	3	9	41	10	23	5	AGAGCTCAAACTTGAAATCCGTGGGTGTAGCAACTCATGGAGATGTAGTCTGGAGACGTTCTCTCAGTGCGAGACCGGCTATAAGTCCCTTGGAATGGGGCATCATAGAGGGTGAGAATCCCGTTTATGAGCTGGATCTCTGTGCGTACGAGGAGCGTTCCAAGAGTCGCGTTGCTTGGGAGTGCAGCGCAAAATGGGTGGTAAAGTTCATCTAAAGCTAAATACCGGCGAGAGACCGATA	Fungi	Basidiomycota
50	5	1	67	2	0	253	0	6	0	3	0	0	3	0	0	1	AAAGCTCAAATTTAAAATCTGGCGGTCCTCGCGGCCGTCCGAGTTGTAATCTGGAGAAGCGTTTTCCGCGTCGGACCGTGTACAAGTCTTCTGGAATGGAGCGTCGTAGAGGGTGAGAATCCCGTCTCTGACACGGACCGCCGATGCTTTTGTGATACGCTCTCGAAGAGTCGAGTTGTTTGGGAATGCAGCTCAAAATGGGTGGTAAATTCCATCTAAAGCTAAATATTGGCGAGAGACCGATA	Fungi	Basidiomycota	Agaricomycetes	Atheliales	Atheliaceae	Tylospora
51	44	2	143	7	1	39	2	102	3	2	1	4	2	1	3	4	ACAGCTCAAATTTGAAATCTGGCCCTAGGCCCGAATTGTAATTTGTAGAGGATGCTTTTGATGCGGCGCTTACTGAGTTCCCTGGAACGGGACGCCATAGAGGGTGAGAGCCCCGTATAGTCGGATGCCAAATCTCTGTAAAGCTCCTTCGACGAGTCGAGTAGTTTGGGAATGCTGCTCAAAATGGGAGGTAAATTTCTTCTAAAGCTAAATACTGGCCAGAGACCGATA	Fungi	Ascomycota	Sordariomycetes	Sordariomycetes incertae sedis	Hypocreaceae
52	3	1	4	3	3	97	1	7	20	152	11	1	0	1	9	0	ACAGCTCAAATTTGAAATCTGGCCTCTCGGGGTCCGAGTTGTAATTTGTAGAGGATGTTTTGGGTACCGCCCCGGTCTAAATTTCTTGGAACAGAATGTCAAAGAGGGTGAGAATCCCGTCTTGGACCGGCGGTAGGGCCTGTGTAAAACTCCTTCGACGAGTCGAGTTGTTTGGGAATGCAGCTCAAAATGGGTGGTAAATTTCATCTAAAGCTAAATATTGGCCAGAGACCGATA	Fungi	Ascomycota	Sordariomycetes	Magnaporthales	Nectriaceae
53	0	0	62	6	12	21	420	0	2	0	1	0	70	5	0	0	AAAGCCCAAATTGGAAATCTTCGCATTCCGTGCGACGAATTGTAATCTATAGTTAGGTAGCTCACCTAGCGGAGGCGCAGAAGTGACTTAGAACGGTCCGCCAGAGAGGGTGACAGCCCCGTATGTGGTGCCTCTGCTTAACGAGCTCCTTTCCAAGAGTCGGGTTGCTTTGAATTGCAGCCCTAATCTAGGAGATAGACTTCTTCTAAGGCTAAATATTTATGGGAAACCGATA	Unknown
54	3	1	159	44	39	56	40	3	27	34	2	11	8	2	16	0	AGAGCTCAGATTTGAAATCGGCCAACCGGCTGAGTTGTAATCTGTAGAGGAAGGTTCGGCTGAAGTGTTGGCTAAAGTCTTCTGGAAGGAAGCGCCGAAGAGGGTGAGAGCCCCGTTTAGCCCGCGTCTGATGCCATGTGTACCTCCTTCGAAGAGTCGAGTTGTTTGGGAATGCAGCTCAAAATGGGTGGTAAATTCCATCTAAAGCTAAATATAAGCCAAAGACCGATA	Fungi
55	0	7	1	1	0	0	0	1	0	0	2	385	1	3	1	9	CCAGTCCAAGTTTGGAAACTCCCCCCTGGGGGGAGTGTTGTAAGCTGAGGGACGACCGACGCGTAGCATGCCCAAGTTGCCTGGAACGGCACACCGCAGAGGGTGACAGTCCCGTGGGGCGTGCGCTGCAATGTTTGGTCGTCCGACGAGTCGAGCTGCTTGGGAGTGCAGCTCTAACACGGGTGGTATACCCCATCCAAGGCTAAATAGCGACGAGAGACCGATA	Unknown
56	37	9	10	6	6	6	133	0	11	3	8	110	5	17	0	7	ACAGCTCAAATTTGAAATCTGGCTCTTTTAGAGTCCGAGTTGTAATTTGCAGAGGGCGCTTTGGCTTTGGCAGCGGTCCAAGTTCCTTGGAACAGGACGTCACAGAGGGTGAGAATCCCGTACGTGGTCGCTGGCTATTGCCGTGTAAAGCCCCTTCGACGAGTCGAGTTGTTTGGGAATGCAGCTCTAAATGGGAGGTACATTTCTTCTAAAGCTAAATATTGGCCAGAGACCGATA	Fungi	Ascomycota	Dothideomycetes	Pleosporales	Pleosporaceae	Alternaria
57	10	67	2	0	3	2	4	75	58	118	38	3	4	2	71	3	ACAGCTCAAATTTGAAATCTGGCTCCTGCGGGGCCCGAGTTGTAATTTGTAGAAGTGGCTTTGGGCGTGGCTCCGGTCTAAGTTCCTTGGAACAGGACGTCATAGAGGGTGAGAATCCCGTATGTGACTGGGCGCCTTCGCTCGTGTAAAGCCCTTTCGACGAGTCGAGTTGTTTGGGAATGCAGCTCAAAATGGGTGGTAAATTTCATCTAAAGCTAAATATTGGCCAGAGACCGATA	Fungi	Ascomycota	Leotiomycetes	Helotiales
58	18	46	90	6	55	26	205	19	18	10	7	46	57	1	18	5	ACAGCTCAAATTTGAAAGCTGCCAACAGGCCGCATTGTAATTTGTAGAAGATGCTTTGGGTATCGGCCTAGTCTAAGTTCCTTGGAACAGGACGTCATAGAGGGTGAGAATCCCGTATGTGACTGGTGCCGGCCCCCGTGTAAAGCTCTTTCGACGAGTCGAGTTGTTTGGGAATGCAGCTCAAAATGGGTGGTAAATTTCATCTAAAGCTAAATATTGGCCAGAGACCGATA	Fungi	Ascomycota	Leotiomycetes	Helotiales	Dermateaceae	Mollisia
59	94	2	19	0	109	167	43	4	1	1	2	2	16	0	5	2	TGAGCTCAAATTTGAAATCTGGCTGGTTTACTAGTCCGAGTTGTAATTTAAAGAAGCGTTTTCGGTGGCAGCCTGGGTATAAATCCTTTGGAATAGGGTATCATAGAGGGTGAGAATCCCGTCTTTGACCTAGTGCATGCTACTATGTGATACGTTTTCAAAGAGTCGAGTTGTTTGGGAATGCAGCTCAAAATGGGTGGTAAATTTCATCTAAAGCTAAATATTGGCCAGAGACCGATA	Fungi	Fungi incertae sedis	Zygomycota incertae sedis	Mortierellales	Mortierellaceae
60	7	1	41	4	33	158	0	3	4	10	1	4	48	3	13	2	AGAGCTCAGATTTGAAATCGGCCACCCGGCTGAGTTGTAATCTGTAGAGGAAGGTTCGGCCGACGTGCGGGCTAAAGTCTTCTGGAAGGAAGCGCCTGAGAGGGTGAGAGCCCCGTCTAGTCCGCGTCTGACGCCATGTGTACCTCCTTCGAAGAGTCGAGTTGTTTGGGAATGCAGCTCAAAATGGGTGGTAAATTCCATCTAAAGCTAAATATAAGCCAAAGACCGATA	Fungi	Ascomycota	Leotiomycetes	Helotiales	Dermateaceae	Mollisia
61	7	32	24	15	17	11	18	1	24	45	6	15	21	5	55	0	ACAGCTCAAATTTGAAATCTGGCCCCCAGGGTCCGAGTTGTAATTTGCAGAGGATGATTTTGGCGAGGTGCCTTCCGAGTTCCCTGGAACGGGACGCCACAGAGGGTGAGAGCCCCGTCTGGTTGGACGCCGAGCCTATGTAAATCTCCTTCGACGAGTCGAGTAGTTTGGGAATGCTGCTCTAAATGGGAGGTATATGTCTTCTAAAGCTAAATATTGGCCAGAGACCGATA	Fungi	Ascomycota	Sordariomycetes	Hypocreales	Hypocreaceae	HypocreaTrichoderma
62	55	5	37	4	67	86	6	30	16	18	1	7	32	1	39	2	TGAGCTCAAATTTGAAATCTGGCTGGTTTACTAGTCCGAATTGTAGTTTATAGAAGCGTTTTCGGTGGCAGTCTCGGTATAAATCCTTTGGAATAGGGTATCATAGAGGGTGAGAATCCCGTCTTTGACTGAGAATATGCTACTATGTGATACGTTTTCAAAGAGTCGAGTTGTTTGGGAATGCAGCTCAAAATGGGTGGTAAATTTCATCTAAAGCTAAATATTGGCCAGAGACCGATA	Fungi	Fungi incertae sedis	Zygomycota incertae sedis	Mortierellales	Mortierellaceae
63	2	0	3	83	24	6	3	8	8	219	7	6	39	6	11	4	ACAGCTCAAATTTGAAATCTGGCCTTTGGTCCGAGTTGTAATTTGTAGAGGATGCTTTGAACGTGGTCTGGTCTAAGTTCCTTGGAACAGGACGTCATAGAGGGTGAGAATCCCGTATGCGACTGGGTGCCTAAGTTCGTGTAAAGCTCCTTCGACGAGTCGAGTTGTTTGGGAATGCAGCTCAAAATGGGTGGTAAATTTCATCTAAAGCTAAATATTGGCCAGAGACCGATA	Fungi	Ascomycota	Leotiomycetes	Helotiales
64	0	2	4	0	2	1	5	2	2	171	12	1	2	8	2	0	ACAGCTCAAATTTGAAATCTGGCCTCTGGCCCGAGTTGTAATTTGCAGAGGATGCTTCGGGCGCGGTGCCTTCCAAGTCCCCTGGAACGGGGCGCCGGAGAGGGTGAGAGCCCCGTACGGTTGGCGGCCAAGCCTGTGTGAAGCTCCTTCGACGAGTCGAGTAGTTTGGGAATGCTGCTCTAAGCGGGAGGTAGACCCCTTCTAAAGCTAAATATAGGCCAGAGACCGATA	Fungi	Ascomycota	Sordariomycetes
65	7	228	295	35	13	6	191	106	64	95	34	260	223	28	90	34	AAAGCTCAAATTTAAAATCTGGCAGTCTTTGGCTGTCCGAGTTGTAGTCTGGAGAAGCGTTTTCCGCGCTGGACCGTGTATAAGTTGCTTGGAATAGTGCATCATAGAGGGTGAGAATCCCGTCTTTGACACGGACTACCAGTGCTTTGTGATGCGCTCTCAAAGAGTCGAGTTGTTTGGGAATGCAGCTCAAAATGGGTGGTAAATTCCATCTAAAGCTAAATATTGGCCAGAGACCGATA	Fungi	Basidiomycota	Agaricomycetes	Polyporales
66	1	4	0	1	0	0	204	0	0	0	0	8	0	0	0	0	AGAGCTCAAATTGAAAATCTGTGTGCTTTGCACACCGAATTGTAGTATATCGAAGTACACTCTGCAAAGGGCCGGGTTCAAGTCTTTTGGAACAAGGCATCATAGAGGGTGATAATCCCGTCTGTGACTCGGAATCCTTTGCTTCACGATGTACTTTCCAAGAGTCGGGTTGCTTGGGAGTGCAGCCCAAAGTGGGTGGTAAATTTCATCTAAAGCTAAATAATGGCAAGAGACCGATA	Fungi	Fungi incertae sedis	Zygomycota incertae sedis	Mucorales	Umbelopsidaceae	Umbelopsis
67	46	56	6	3	3	5	30	9	3	5	4	75	4	18	7	9	AAAGCTCAACTTGAAAATCTGCCGCAAGGCCGAATTGTAGTCTATAGAAGGCATTGTCAGCTCAGTCCCTGATACAATAAGCTGGAAAGCTTAAACATTGAGGGTGATATTCCCGTCTATGATTAGGAGTACTGGGCGTACGACAGTCTTTCATCGAGTCGGGTTGCTTGGGAGTGCAGCTCTAAATGGGTGGTAAATTCCATCTAAAGCTAAATAATGGCAAGAAACCGATA	Unknown
68	143	46	0	0	0	0	0	0	0	0	0	1	0	19	0	1	AAGCTCAACCTGAAAATCGGGCCGCCAAGCGGCGGTTTGACTTGTGGGCTAGAGACGCGTGATCAGTGTGTGACCCAGGTATAAATCTTTTGAAACAAGGTATCACAGAGGGTGAGAATCCCGTCTGCGACCTGGAGCTTCGCCGCGTACGATCCGTGTTCGCAGAGTCGAGTTGTTTGGGATTGCAGCTCTAAATGGGTGGTAAATTTCATCTAAAGCTAAATATCGACGAGAGACCGATA	Rhizaria
69	0	8	1	0	1	0	164	0	0	0	3	7	5	2	4	0	TCAGCTCAAATTTGAAATCTGGCGTCTTCGGCGTCCGAGTTGTAATTTGTAGAGAGAGTCTCGGGTGGAGTACCGGTCCAAGTCCCTTGGAACAGGATATCATAGAGGGTGAGAATCCCGTATCCGGCCGGCCCCCTCCCCCGCTGTGAGACCTCTTCGACGAGTCGAGTTGTTTGGGAATGCAGCTCTAAATTGGAGGTAAATTCCTTCTAAAGCTAAATACTGGCCAGAGACCGATA	Fungi	Ascomycota
70	25	9	6	2	35	9	12	10	53	67	5	7	5	8	17	3	ACAGCTCAAATTTGAAATCTGGCCCTCTCAGGGTCCGAGTTGTAATTTGGAGAAGATGCTTCGGGTGCGGCGCCGGTCTAAGTTCCTTGGAACAGGACGTCACAGAGGGTGAGAATCCCGTACGTGCCCGGTGGCCGCCCTATGTGAAGCTCTTTCGACGAGTCGAGTTGTTTGGGAATGCAGCTCAAAATGGGTGGTAAATTTCATCTAAAGCTAAATACTGGCCAGAGACCGATA	Fungi	Ascomycota	Leotiomycetes	Leotiomycetes incertae sedis	Myxotrichaceae	Oidiodendron
71	79	32	21	6	1	2	10	17	16	15	5	35	13	11	17	7	AAAGCTCAAATTTAAAATCTCCTTGGGCGCAAAGTCCTTGGCGAATTGTAGTTTCAAGAAGCACTTTCGGTTGAAGCCTTGGTTCAAGTCCCTTGGAATAGGGCGCCGCAGAGGGTGAGAGCCCCGTAAAGCCTTGGAAAGTAAGCCATGTGAGGTGTTTTCGAAGAGTCGGGTTGTTTGGGAATGCAGCCCTAAATGGGAGGTAAATTCCTCCTAAAGCTAAATATAGGCAAGAGACCGATA	Unknown
72	0	0	0	0	0	0	1	0	0	0	0	164	0	0	0	0	AGAGCCCAAACTGGAAATCTTGTACACTACGTGTGCACGAATTGTAATCTAAAGGATGTTCACTCAACGGGAGGTGGCGCAGAAGTGCCTTCGAACGGGCCGCCAGAGAGGGTGCCAGCCCCGTATGTGGTGCCACCGCCTAACGAGTGAGTGTTCGACGAGTCGGGTTGTTTTGGATTGCAGCCCTAAGTGGGAGATAGACTTCTTCTAAGGCTAAATATATATGGGAAACCGATA	Unknown
73	95	6	0	3	2	2	0	9	10	10	2	20	0	31	16	11	AGAGCTCAACTTTCAAATCCGAGCGCAAGCTCCGAATTGTAGTTTAGAGAAGCGTTTTCGGTAACTATTCTGGCCAAAGTCCTTTGGAACAAGGTATCATAGAGGGTGAGAATCCCGTCTATGGCTAAGAAATGATTGGTTACTATGTGATACGCTTTCGACGAGTCGGGTTGTCTGGGACTACAGCCCAAAATGGGTGGTAAATTTCATCTAAAGCTAAATATTGGTACGAGACCGATA	Fungi	Fungi incertae sedis	Zygomycota incertae sedis	Mortierellomycotina
74	6	75	100	0	6	7	69	0	0	0	0	69	69	0	0	0	AAAGCTCAAATTTAAAAGCTGGTGGTCTTTAGGCCATCCGCATTGTAATCTAGAGAAGTGTTATCCGTGCTGGACCGTGTACAAGTCTCCTGGAATGGAGCGTCATAGAGGGTGAGAATCCCGTCTTTGACACGGACTGCCAGGGCTTTGTGATGCGCTCTCAAAGAGTCGAGTTGTTTGGGAATGCAGCTCAAAATGGGTGGTAAATTCCATCTAAAGCTAAATATTGGCCAGAGACCGATA	Fungi	Basidiomycota	Agaricomycetes	Agaricales	Cortinariaceae
75	20	4	0	1	0	0	0	13	8	7	2	25	0	103	4	3	AGAGCTCAACTTTAAAATCCGGGCGCAAGCTCCGAATTGTAGTTTAGAGAAGCGTTTTCGGCGACGGCCCTGATCAAAGTCCTCTGGAACGAGGCAGCATAGAGGGTGAGAGTCCCGTCTATGGTTGGGGAAAAAAAGTTGCTATGTGATACGCTTTCGACGAGTCGGGTTGTCTGGGACTACAGCCCAAAATGGGTGGTAAATTTCATCTAAAGCTAAATATTGGTACGAGACCGATA	Unknown
77	103	27	0	0	5	6	2	0	0	0	0	0	0	0	0	0	AAAGCTCAAATTTGAAATCTGGCGCCTTCGGCGTCCGAGTTGTAATTTGGAGGGATATCTTCGGGGCTGGCGCCGTCCTAAGTTCCTTGGAACAGGACGTCACAGAGGGTGAGAATCCCGTGCCTGGACGGATGTCCAGCTCCATGTGAAGTGTCTCCGACGAGTCGAGTTGTTTGGGAATGCAGCTCAAAATGGGTGGTAAATTTCATCTAAAGCTAAATATTGGCGAGAGACCGATA	Fungi	Ascomycota	Pezizomycetes	Pezizales	Pyronemataceae
78	1	1	2	1	1	65	0	0	0	0	0	1	62	0	0	2	ACAGCTCAAATTTGAAATCTGGTCCCCTCTGGGGGCCCGAGTTGTAATTTGAAGAGGATGCTTTTGGCGAGGCGCCTTCCGAGTGCCCTGGAACGGGACGCCACAGAGGGTGAGAGCCCCGTATGGTAGGACGCCGAGCCTCTGTAAAGCTCCTTCGACGAGTCGAGTAGTTTGGGAATGCTGCTCAAAATGGGAGGTAAACCCCTTCTAAAGCTAAATATTGGCCAGAGACCGATA	Fungi	Ascomycota	Sordariomycetes	Microascales
79	21	9	3	63	8	8	3	11	21	3	2	13	5	1	3	5	GCAGCTCAAATTTGAAATCCGGCCCCTGGGGGGGTCCGAGTTGTAATTTGCAGAGGATGCTTTTGGCGAGGTGCCTTCCGAGTTCCCTGGAACGGGACGCCATAGAGGGTGAGAGCCCCGTCTGGTTGGACGCCGAGCCTCTGTAAAGCTCCTTCGACGAGTCGAGTAGTTTGGGAATGCTGCTCTAAATGGGAGGTATATGTCTTCTAAAGCTAAATACCGGCCAGAGACCGATA	Fungi	Ascomycota	Sordariomycetes	Hypocreales	Magnaporthaceae	Phialophora
80	11	1	1	0	0	1	2	0	2	0	0	133	1	0	0	12	AAAGCTCAAATTTGAAATCTGGCGTCTTCGACGTCCGAGTTGTAATTTGGAGGGGCATCTTCGGAATTGGCGCCGTCCTAAGTTCCTTGGAACAGGACGTCATAGAGGGTGAGAATCCCGTGCCTGGATGGCTGTCCAATTCCATGTGAAGTGTCTCCGACGAGTCGAGTTGTTTGGGAATGCAGCTCAAAATGGGTGGTAAATTTCATCTAAAGCTAAATATTGGCGAGAGACCGATA	Fungi	Ascomycota	Pezizomycetes	Pezizales	Pyronemataceae	Byssonectria
81	226	56	18	89	232	289	18	79	64	73	103	151	24	87	83	118	AAAGCTCAAATTTAAAAGCTGGCGGTCTCAGGCTGTCCGCGTTGTAATCTAGAGAAGTGTTATCCGCGCTGGACCGTGTACAAGTCTCCTGGAATGGAGCGTCATAGAGGGTGAGAATCCCGTCTTTGACACGGACTGCCAGGGCTTTGTGATGCGCTCTCAAAGAGTCGAGTTGTTTGGGAATGCAGCTCAAAATGGGTGGTAAATTCCATCTAAAGCTAAATATTGGCGAGAGACCGATA	Fungi	Basidiomycota	Agaricomycetes	Agaricales	Cortinariaceae
82	5	61	65	12	1	5	53	7	1	2	9	71	52	12	4	8	ATAGCTCAAATTTGAAAGCTGGCAGCAATGTCCGCGTTGTAATCTAGAGAAGTGTTTTCCGTGCTGGACCATAGATATGTTCCTTGGAATAGGATGTCATAGAGGGTGAGAACCCCGTACATGCTATGGACGCCCAGTGCTTTGTGATACACTTTCGAAGAGTCGAGTTGTTTGGGAATGCAGCTCAAAATGGGTGGTAAATTCCATCTAAAGCTAAATATTGGCCAGAGACCGATA	Fungi	Basidiomycota	Exobasidiomycetes	Exobasidiales
83	28	4	6	45	29	20	6	24	11	20	35	11	2	55	17	40	AAAGCTCAAATTTAAAATCTGGCGGTTTCACCGTCCGAGTTGTAAACTAGAGAAGTGTTACCCGCGTTGGACCGTGTACAAGTCTCCTGGAATGGAGCGTCATAGAGGGTGAGAATCCCGTCTTTGACACGGACTGCCAGGGCTTTGTGGTACGCTCTCAAAGAGTCGAGTTGTTTGGGAATGCAGCTCAAAATGGGTGGTAAATTCCATCTAAAGCTAAATATTGGCCAGAGACCGATA	Fungi	Basidiomycota	Agaricomycetes	Agaricales
84	0	0	0	2	0	1	0	159	112	95	0	0	2	0	120	1	AAAGCTCAAATTTAAAATCTGGCGGCCCCTGTGACCGTCCGAGTTGTAATCTAGAGAAGCGTTATCCGCGCTGGACCGTGTACAAGTCTCTTGGAACAGAGCGTCATAGAGGGTGAGAATCCCGTCTTTGACACGGACTGCCAGTGCTTTGTGATGCGCTCTCGACGAGTCGAGTTGTTTGGGAATGCAGCTCAAAATGGGTGGTAAATTTCATCTAAAGCTAAATATTGGCCAGAGACCGATA	Fungi	Basidiomycota	Agaricomycetes
85	109	0	0	0	1	0	0	0	0	0	0	0	1	3	0	0	AAGCTCAACCTGAAAATCTGGCATCCAAACGGGTGTTTGAATTGTGGGCTAGAGACGCGTGATCAGTGTGTGACCCAGGTATAAATCTTTTGAAACAAGGTATCATAGAGGGTGAGAATCCCGTCTGTGACTTGGAGTTCGCCGCGTACGATCCGCGTTCGCAGAGTCGAGTTGTTTGGGATTGCAGCTCTAAATGGGTGGTAAATTTCATCTAAAGCTAAATATCGACGAGAGACCGATA	Rhizaria
87	4	0	5	1	2	3	2	0	4	1	73	6	0	8	0	0	ACAGCTCAAATTTGAAATCTGGCGCAAGCCCGAGTTGTAATTTGTAGAGGATGTTTCTGGCGACGTGCCTTCCGAGTTCCCTGGAACGGGACGCCATAGAGGGTGAGAGCCCCGTACGGTTGGATGCCTAGCCTCTGTGAAACTCCTTCGACGAGTCGAGTAGTTTGGGAATGCTGCTCTAAATGGGAGGTATACGTCTTCTAAAGCTAAATACCGGCCAGAGACCGATA	Fungi	Ascomycota	Sordariomycetes	Hypocreales	Clavicipitaceae	Pochonia
88	2	3	14	8	0	0	3	3	1	0	2	93	3	1	2	7	ACAGCTCAAATTTGAAATCTGGCTCCTTCGGGGCCCGAGTTGTAATTTGGAGAAGATGCTTCGGGGGTGGCCCCGGTCTAAGTTCCTTGGAACAGGACGTCACAGAGGGTGAGAATCCCGTACGTGACCGGTGGCCTCCTCCATGTGAAGCTCTTTCGACGAGTCGAGTTGTTTGGGAATGCAGCTCAAAATGGGTGGTAAATTTCATCTAAAGCTAAATATTGGCCAGAGACCGATA	Fungi	Ascomycota
90	413	372	693	951	575	332	1068	265	882	580	376	595	966	734	703	202	ACAGCTCAAATTTGAAATCTGGCCCCTTCGGGGTCCGAGTTGTAATTTGTAGAAGATGCTTCGGGTGTGGCTCCGGTCTAAGTTCCTTGGAACAGGACGTCATAGAGGGTGAGAATCCCGTATGTGACTGGCAGCCTTCGCCCATGTGAAGCTCTTTCGACGAGTCGAGTTGTTTGGGAATGCAGCTCAAAATGGGTGGTAAATTTCATCTAAAGCTAAATATTGGCCAGAGACCGATA	Fungi	Ascomycota	Leotiomycetes	Helotiales
91	0	5	2	0	0	0	2	0	0	0	0	109	4	0	2	0	ACAGCTCAAATTTGAAATCTGGCTTTCGGGCCCGAGTTGTAATTTGTAGAGGATACTTTTGATGCGGTGCCTTCCGAGTTCCCTGGAACGGGACGCCATAGAGGGTGAGAGCCCCGTCTGGTTGGATGCCAAATCTCTGTAAAGTTCCTTCGACGAGTCGAGTAGTTTGGGAATGCTGCTCTAAATGGGAGGTATATGTCTTCTAAAGCTAAATATTGGCCAGAGACCGATA	Fungi	Ascomycota	Sordariomycetes	Hypocreales	Microascaceae	Doratomyces
92	0	12	2	0	0	2	5	1	0	1	1	76	7	0	0	2	ATAGCTCAAATTTGAAATCGGGCGCTTTCAGCGTCCGAGTTGTAATTTGTAGAAGATGCTTCGGGTGCGGCCCTAGTCTAAGTTCCTTGGAAGAGGACGTCACAGAGGGTGAGAATCCCGTATGTGACTAGGTGCCCGCGCCTATGTGAAGCTCTTTCGACGAGTCGAGTTGTTTGGGAATGCAGCTCTAAATGGGTGGTATATTTCATCTAAAGCTAAATATTGGCCAGAGACCGATA	Fungi	Ascomycota	Leotiomycetes	Rhytismatales
96	9	5	5	28	16	14	4	1	0	2	21	2	3	28	0	23	AGAGCTCAAATTGAAAATCGGAAACCCATGCGGGTTTTTGAATTGTAGCCTAGAGACGTGTTGTCAGCGTGTGACCCAGGTATAAATCTTTTGGAACAAGGTATCATAGAGGGTGAGAATCCCGTCTTTGACCTGGAGTTCGCCGCGTACGACGCACGTTCATAGAGTCGAGTTGTTTGGGATTGCAGCTCTAAATGGGTGGTAAATTTCATCTAAAGCTAAATATTGGCCAGAGACCGATA	Rhizaria
97	28	104	33	15	4	6	12	49	34	36	11	17	17	33	31	17	AGAGCTCAAATTTGGAATCTCACTGGGTCTCCAGTGCGAGTTGTAGTTTATAGAAGTGTTTTCGGTGGACGCCTGGGTATAAGTCCTTTGGAACAGGGCATCATAGAGGGTGAGAATCCCGTCCATGACCCAGAGTTGGCCACTATGTGATACACTTTCGAAGAGTCAGGTTGTTTGGGAATGCAGCCTAAAATGGGTGGTAAATGCCATCTAAAGCTAAATATTGGCCAGAGACCGATA	Fungi	Fungi incertae sedis
98	86	0	0	0	0	2	1	0	0	0	0	2	0	0	0	0	ACAGCTCAAATTTGAAATCTGGCCCCCAGGCCCGAGTTGTAATTTGTAGAGGAAGCTTTTGGTGCGGTACCTTCTGAGTCCCCTGGAACGGGGCGCCATAGAGGGTGAGAGCCCCGTATAGTTGGATACCAAGCCAGTGTAAAGCTCCTTCGACGAGTCGAGTAGTTTGGGAATGCTGCTCAAAATGGGAGGTAAATTTCTTCTAAAGCTAAATATTGGCCAGAGACCGATA	Fungi	Ascomycota	Sordariomycetes	Sordariales	Chaetomiaceae
99	10	0	0	19	7	22	0	30	23	26	12	0	1	18	34	19	AGAGCTCAAATTTAAAATCTGTCAGTCTTTGGCTGGCTGAGTTGTAAATTAGAGAAGTGCTATCAGTGCTGGCCTGTGCAAAAGTCTCTTGGAAAAGAGCATCATAGAGGGTGACAATCCCGTCTTTGGTACAGATCTCCAGTGCTTCCATGATGCGCTCTCGATGAGTCGAGTTGTTTGGGAATGCAGCTCTAAATGGGTGGTAAATTCCATCTAAAGCTAAATATTGGCCAGAGACCGATA	Fungi	Basidiomycota	Agaricomycetes	Agaricales	Clavariaceae	Clavaria
101	34	7	0	1	1	7	1	7	5	6	0	1	1	22	5	2	AAAGCTCAAACTGAAAATCGGGAACCCAAGCGGGTTTTTGAATTGTTTGCTAGAGACGTGTTGTCAGCGTGTGACCTAGATTGAAATCCCTTGAAACAGGGTATCATAGAGGGTGAGAATCCCGTCTGCAATCTGGAGTTCGCCGCGTACGACGCATGTTCATAGAGTCGAGTTGTTTGGGATTGCAGCTCTAATTGGGTGGTAAGTTTCATCTAAAGCTAAATATTGGCGAGAGACCGATA	Rhizaria
102	57	0	0	0	72	79	0	10	3	6	0	0	0	0	6	0	AGAGCTCAAATTTGAAATCTGGCGGTCTCGCGGCCGTCCGAGTTGTAGTCTAGAGAGGCGTTATCCGCGGCGGACCACGTACAAGTCCTTTGGGATGCGGCGTCATAGAGGGTGAGAATCCCGTCCATGACGTGGACTACCGTCGCTTTGCGTTGCGCCTTCGAAGAGTCGAGTTGTTTGGGAATGCAGCTCAAAACGGGTGGTAAATTCCATCTAAAGCTAAATATTGGCCAGAGACCGATA	Fungi	Basidiomycota	Agaricomycetes	Auriculariales	Exidiaceae
103	34	214	279	32	0	3	195	160	113	125	24	287	236	31	134	49	AAAGCTCAAATTTAAAATCTGGCAGTCTTTGGCTGTCCGAATTGTAGTCTGGAGAAGTGCTTTCCGCGCTGGACCGTGTACAAGTCTCTTGGAATAGAGCGTCATAGAGGGTGAGAATCCCGTCTTTGACACGGACAACCAGTGCTTTGTGATGCGCTCTCAAAGAGTCGAGTTGTTTGGGAATGCAGCTCAAAATGGGTGGTAAATTTCATCTAAAGCTAAATACTGGCCAGAGACCGATA	Fungi	Basidiomycota	Agaricomycetes
105	1	0	1	0	1	69	0	1	0	0	0	0	0	0	0	0	ACAGCTCAAATTTGAAATCTGGCTTCGGCCCGAGTTGTAATTTGCAGAGGAAGCTTTAGGCGCGGCACCAACTGAGTCCCCTGGAACGGGGCGCCACAGAGGGTGAGAGCCCCGTATAGTTGGACGCCTAGCCTGTGTAAAGCTCCTTCGACGAGTCGAGTAGTTTGGGAATGCTGCTCAAAATGGGAGGTAAATTTCTTCTAAAGCTAAATACCGGCCAGAGACCGATA	Fungi	Ascomycota	Sordariomycetes	Sordariales	Hypocreaceae	Trichoderma
106	0	70	0	0	0	0	0	0	0	0	0	0	0	0	0	0	AAAGCCCAAAATGTAAATCTTGTACAAAAATGTACACGAATTGTAATCTAGAGAGAGTCTTCTCAACGGGTGGAGACGCAGAAGTGACCACGAACGGTCCGCCAGAGAGGGTGAAAGCCCCGTATGTGGTGTCTCTACTTAACGAGAGGGTTTTCAAAGAGTCGGGTTGTTTTGTATTGCAGCCCTAAGTGGGAGATAAACTTCTTCTAAGGCTAAATATTAATAGGAAACCGATA	Alveolata	Ciliophora	Ciliophora incertae sedis
107	0	18	27	22	3	6	9	0	0	0	16	19	21	19	0	25	AGAGCTCAAATTTGTAATCTGGCACTTTCAGTGTCCGAGTTGTAATCTCGAGAAGTGTTTTCCGCGCTGGACCGCATACAAGTCTGTTGGAATACAGCGTCATAGTGGTGAGAACCCCGTAACTGATGCGGATGCCCAGTGCTCTGTGATACACTTTCGAAGAGTCGAGTTGTTTGGGAATGCAGCTCAAATTGGGTGGTAAATTCCATCTAAAGCTAAATATTGGCCAGAGACCGATA	Fungi	Basidiomycota	Microbotryomycetes
108	4	6	0	3	0	0	0	28	22	21	0	0	0	54	22	2	ACAGCTCAAATTTAAAATCTGAGAGGGCACCTCTCCGAATTGTAGTTTATAGAAGCGTTTACCGCAACGGCATTGGCTCAAGTTCCTTGGAATAGGACATCAGAGAGGGTGAGAATCCCGTCTTTGGCCTTTGTGCAGTTGCAATGCGTTACGCTCTCTAAGAGTCGGGTTGTTTGGGAATGCAGCCCAAAATGGGTGGTAAATTTCATCTAAAGCTAAATAATGGCAAGAGACCGATA	Fungi	Blastocladiomycota	Blastocladiomycetes	Blastocladiales	Physodermataceae	Paraphysoderma
110	80	889	496	112	55	63	132	122	35	29	153	1368	194	98	34	1011	ACAGCTCAAATTTGAAAGCTGCCAACAGGCCGCGTTGTAATTTGTAGAAGATGCTTTGGGGGTCAGCCTAGTCTAAGTTCCTTGGAACAGGACGTCATAGAGGGTGAGAATCCCGTATGTGATTAGTGCTTTCCCCCGTGTAAAGCTCTTTCGACGAGTCGAGTTGTTTGGGAATGCAGCTCAAAATGGGTGGTAAATTTCATCTAAAGCTAAATACTGGCCAGAGACCGATA	Fungi	Ascomycota	Leotiomycetes	Helotiales
115	0	16	0	0	0	0	0	0	0	0	0	0	0	44	0	0	GGAGCTCAGGGTTGAAATCTCCGCCCGCGAGGGCGGCGAATTGTAGTCTAGGATGTGCATGCGGAGAGCCTCGCTGAAGCGCAGCGCAAGTGCCGTTGGAAGACGCCGCCGGAGAGGGTGAGAGCCCCGTGGCGCTGCGTGCGGCGAGGCGACGGAATGCGTGCAGCATCGCAGAGTCGGGCTGCTTGGGATCGCAGCCCCAAGAGGGTGGTAGACTCCATCGAAGGCTAAATACCGGCGAGAGACCGATA	Animalia
118	36	5	0	0	1	5	0	0	0	0	0	6	1	18	0	0	AAGCTCAACCTGAAAATCGGATTCCTTAGCGGGATTTCGAATTGTGGGCTACAGACGCGTGATCAGTGTGTGACCCAGGTATAAATCTCTTTGAAACGAGGTATCATAGAGGGTGAGAATCCCGTCTGTGACTTGGAGTTCGCCGCGTACGATCCGTGTTCGCAGAGTCGCGTTGTTTGGGATTGCAGCGCTAAATGGGTGGTAAATTTCATCTAAAGCTAAATATCGACGAGAGACCGATA	Unknown
120	34	0	0	0	24	32	0	0	0	0	0	0	0	0	0	0	AGAGCTCAAACTTGAAATCCACTGGTGTAACAACCTGTGGACTTGTAGCCTAGAGACGTTCTCTCAGCGCTAGACTGGCTATAAATTCCCTGGAATGGGGTATCATAGAGGGTGAGAATCCCGTCTTTGAGCTGGATCTAAGTGCGTACGAGGTGCGTTCCAAGAGTCGCGTTGCTTGGGAGTGCAGCGCAAATCGGGTGGTAAAGTTCATCTAAAGCTAAATATTGGCCAGAGACCGATA	Unknown
122	521	1675	1644	914	1285	1260	9209	514	662	1752	815	2393	2854	622	783	577	ACAGCTCAAATTTGAAATCTGGCTCTTTCAGGGTCCGAGTTGTAATTTGTAGAAGCAGCTTTGGGTGTGGCACCGGTCTAAGTTCCTTGGAACAGGACGTCATAGAGGGTGAGAATCCCGTATGTGACTGGGTGCTTTCGCTCGTGTAAAGCTCTTTCGACGAGTCGAGTTGTTTGGGAATGCAGCTCAAAATGGGTGGTAAATTTCATCTAAAGCTAAATATTGGCCAGAGACCGATA	Fungi	Ascomycota	Leotiomycetes	Helotiales	Hyaloscyphaceae
123	38	10	0	0	2	3	0	0	0	0	0	1	0	0	0	0	AAAGCTCAAATTTGAAATCTGGCGCCTTCGGCGTCCGAGTTGTAATTTGGAGGGGCATCTTCGGGTTTGGCGCCGTCCTAAGTTCCTTGGAACAGGACGTCACAGAGGGTGAGAATCCCGTGCCTGGGCGGCAGTCCAAATCCATGTGAAGTGTCTCCGACGAGTCGAGTTGTTTGGGAATGCAGCTCAAAATGGGTGGTAAATTTCATCTAAAGCTAAATATTGGCGAGAGACCGATA	Fungi	Ascomycota	Pezizomycetes	Pezizales	Pyronemataceae	Trichophaea abundans
128	4	3	0	2	0	0	2	8	5	8	0	14	2	28	11	28	AGAGCTCAATTTGAAAATCGATTACCTAAACGGGTCATCGAATTGTAGCCTAGAGACGTACTATCAGCTGAAACCTGGGTATAAGTTCTTTGGAATGAGGCATCATAGAGGGTGAGAATCCCGTTTATGACCCAAAGCTTTCAGCGTACGATGTATGTTCATCGAGTCGAGTTGTTTGGGATTGCAGCTCTAAATGGGTGGTAAGTTTCATCTAAAGCTAAATAATGGCGAGAGACCGATA	Rhizaria
134	22	6	4	2	7	19	8	1	0	2	4	86	0	1	2	8	ATAGCTCAAATTTGAAATCTGGCGTCTTCGGCGTCCGAGTTGTAATTTGTAGAGGATGCTTCTGGGCAGCCACCGACCTAAGTTCCTTGGAACAGGACGTCATAGAGGGTGAGAATCCCGTATGCGGTCGGAAAGGCACCCTACACGTAGCTCCTTCGACGAGTCGAGTTGTTTGGGAATGCAGCTCTAAATGGGAGGTAAATTTCTTCTAAAGCTAAATATTGGCCAGAGACCGATA	Fungi	Ascomycota	Dothideomycetes	Capnodiales	Davidiellaceae	Cladosporium complex
140	48	2	3	0	0	0	2	1	0	0	0	6	1	3	0	0	AGAGCTCAATTTGAAAATCGATTTCCTAAACGGGACATCGAGTTGTAGCCTATCGACGTACTATCAGTTGAAACCTGGGTATAAGTTCTTTGGAATGAGGCATCATAGAGGGTGAGAATCCCGTTTATGACCCAAAGCTTTCAACGTACGATGTATGTTCATTGAGTCGAGTTGTTTGGGATTGCAGCTCTAAATGGGTGGTAAGTTTCATCTAAAGCTAAATATAGGCGAGAGACCGATA	Rhizaria
142	187	143	157	674	138	1450	128	255	47	76	141	1190	103	94	107	119	ACAGCTCAAATTTGAAATCTGGCTCTTTTAGGGTCCGAGTTGTAATTTGTAGAAGCAGCTTTGGGTGTGGCTCCGGTCTAAGTTCCTTGGAACAGGACGTCATAGAGGGTGAGAATCCCGTACGTGACTGGTCGCCTTCGTCCGTGTAAAGCGCTTTCAACGAGTCGAGTTGTTTGGGAATGCAGCTCAAAATGGGTGGTAAATTTCATCTAAAGCTAAATATTGGCCAGAGACCGATA	Fungi	Ascomycota
177	0	0	0	0	0	0	0	0	0	0	2	3	0	22	0	1	AGAGCTCAAATTTGAAATCTGGCTTCGGCCCGAGTTGTAATTTGTAGAGGAATGTTCGGCAATGTCGCCGGTCCAAGTCTTCTGGAACGGAGCGTCATGGAGGGTGAGAACCCCGTACCTGACTGGTTGGCAGCGCCATGTGAACGTCCTTCGAAGAGTCGAGTTGTTTGGGAATGCAGCTCAAAATTGGTGGTAAATTCCATCTAAAGCTAAATATTGGCCAGAGACCGATA	Fungi	Ascomycota
181	0	4	7	0	0	0	60	0	0	0	0	157	6	0	0	0	ACAGCTCAAATTTGAAATCTGGCCTCTTTGGGGTCCGAGTTGTAATTTGTAGAGGATGTTTCGGGTACCGCCTCGGTTTAAATTTCTTGGAACAGAATGTCAAAGAGGGTGAGAATCCCGTCTTGGACCGGCGGTAGGGCCCATGTGAAACTCCTTCGACGAGTCGAGTTGTTTGGGAATGCAGCTCAAAATGGGTGGTAAATTTCATCTAAAGCTAAATATTGGCCAGAGACCGATA	Fungi	Ascomycota	Eurotiomycetes	Chaetothyriales	Herpotrichiellaceae
190	809	3608	3354	623	863	928	2522	539	416	346	546	22523	29348	1522	4175	5019	ACAGCTCAAATTTGAAATCTGGCTCTTTCAGGGTCCGAGTTGTAATTTGTAGAAGATGCTTTGGGTGTAGCTCCGGTCTAAGTTCCTTGGAACAGGACGTCATAGAGGGTGAGAATCCCGTACGTGACTGGGTGCTTTCGCTCGTGTAAAGCTCTTTCGACGAGTCGAGTTGTTTGGGAATGCAGCTCTAAATGGGAGGTAAATTTCTTCTAAAGCTAAATATTGGCCAGAGACCGATA	Fungi	Ascomycota	Leotiomycetes	Helotiales
194	68	79	133	53	52	101	82	86	62	70	62	99	82	49	91	88	ACAGCTCAAATTTGAAATCTGGCTCTTTTAGGGTCCGAGTTGTAATTTGTAGAAGATGCTTTGAGCGTGGCTCCGGTCTAAGTTCCTTGGAACAGGACGTCATAGAGGGTGAGAATCCCGTATGTGATCGGTTGCTTGCGCCCATGTGAAGCTCTTTCGACGAGTCGAGTTGTTTGGGAATGCAGCTCTAAATGGGTGGTAAATTTCATCTAAAGCTAAATATTGGCCAGAGACCGATA	Fungi	Ascomycota	Leotiomycetes	Helotiales
203	0	350	28	1	0	2	12	0	3	3	3	9	16	0	2	3	TAAGCTCAAATTTGGAATCTGACCCTTTCAGGGTCCGAGTTGTAATTTGTAGAAGATGCTTCGGGTGTGGCCCCGGTCTAAGTTCCTTGGAACAGGACGTCATAGAGGGTGAGAATCCCGTATGTGACTGGGCGCCTATGCCTATGTGAAGCTCTTTCAACGAGTCGAGTTGTTTGGGAATGCAGCTCAAAATGGGTGGTAAATTTCATCTAAAGCTAAATATTGGCCAGAGACCGATA	Fungi	Ascomycota	Leotiomycetes	Helotiales	Helotiaceae
212	31	25	37	135	29	34	26	84	72	68	130	27	33	144	91	173	AAAGCTCAAATTTTGAATCTGGTGTCTTTGGCGCCCGAGTTGTAATCTAGAGAAGTGTTTTCTGCCTCGGACCACACATAAATTCCCTGGAATGGGGTGTCATAGAGGGTGAGAATCCCGTTTGTGGTGTGGACTACCTTGGCTCTGTGATACACTCTCAACGAGTCGAGTTGTTTGGGAATGCAGCTCAAAATGGGTGGTAAATTCCATCTAAAGCTAAATACTGGCGAGAGACCGATA	Fungi	Basidiomycota	Agaricomycetes	Sebacinales	Sebacinaceae	uncultured_Sebacinaceae
218	59	96	80	75	87	92	87	123	143	135	50	83	79	58	140	61	ATAGCTCAAATTTGAAATCTGGCCTCATGGTCCGAGTTGTAATTTGTAGAAGATGCTTTGGGTGTGGCTCCGGTCTAAGTTCCTTGGAACAGGACGTCATAGAGGGTGAGAATCCCGTACGTGACTGGGTGCCTTCGCTCGTGTAAAGCTCTTTCGACGAGTCGAGTTGTTTGGGAATGCAGCTCAAAATGGGTGGTAAATTTCATCTAAAGCTAAATATTGGCCAGAGACCGATA	Fungi	Ascomycota	Leotiomycetes	Helotiales	Hyaloscyphaceae
262	26	198	253	66	28	30	192	38	36	34	29	256	195	49	47	63	AAAGCTCAAATTTTGAATCTGGTGTCTTTGACTCCCGAGTTGTAATCTAGAGAAGTGTTTTCCGTGTCGGACCGTGCACAAGTTCCCTGGAACGGGGCGTCATAGAGGGTGAGAATCCCGTATATGGCACGGACCGCCGATGCTTTTGTGATACACTCTCAACGAGTCGAGTTGTTTGGGAATGCAGCTCAAAATGGGTGGTAAATTCCATCTAAAGCTAAATACCGGCCAGAGACCGATA	Fungi	Basidiomycota	Agaricomycetes	Sebacinales
263	685	674	4604	7213	547	9193	5266	666	488	2257	10269	1253	640	2551	790	1114	ACAGCTCAAATTTGAAATCTGGCTCTTTTAGGGTCCGAGTTGTAATTTGTAGAAGATGCTTTGAGCGTGGCTCCGGTCTAAGTTCCTTGGAACAGGACATCATAGAGGGTGAGAATCCCGTATGTGACTGGGTGCCTAAGCTCATGTGAAGCTCCTTCAACGAGTCGAGTTGTTTGGGAATGCAGCTCAAAATGGGTGGTAAATTTCATCTAAAGCTAAATATTGGCCAGAGACCGATA	Fungi	Ascomycota	Leotiomycetes	Helotiales
272	0	9	20	4	1	2	472	0	1	1	1	16	14	0	2	1	ACAGCTCAAATTTGAAATCTGGGTCTTTTAGGCTCCGAGTTGTAATTTGTAGAAGATGCTTTGGGTGCGGCTCCGGTCTAAGTTCCTTGGAACAGGACGTCATAGAGGGTGAGAATCCCGTATGTGATCGGTTGCTTGTGCCCGTGTAAAGCTCTTTCAACGAGTCGAGTTGTTTGGGAATGCAGCTCAAAATGGGTGGTAAATTTCATCTAAAGCTAAATATTGGCCAGAGACCGATA	Fungi	Ascomycota	Leotiomycetes	Helotiales	Dermateaceae
275	101	84	167	56	74	153	85	117	80	66	66	102	123	49	73	93	ACAGCTCAAATTTGAAATCTGGCTCTTTTAGGGTCCGAGTTGTAATTTGTAGAAGATGCTTTGAGCGTGGCTCCGGTCTAAGTTCCTTGGAACAGGACGTCATAGAGGGTGAGAATCCCGTACGTGCCCGGTGGCCGCCCCCGTGTGAAGCTCCTTCGACGAGTCGAGTTGTTTGGGAATGCAGCTCAAAATGGGTGGTAAATTTCATCTAAAGCTAAATATTGGCCAGAGACCGATA	Fungi	Ascomycota	Leotiomycetes	Leotiomycetes incertae sedis	Myxotrichaceae	Oidiodendron
286	37	11	64	180	7	79	25	27	35	20	63	11	78	9	246	22	ACAGCTCAAATTTGAAATCTGGGTCTTTCAGGCTCCGAGTTGTAATTTGTAGAAGATGCTTTGGGTGCGGCCCCGGTCTAAGTTCCTTGGAACAGGACGTCATAGAGGGTGAGAATCCCGTATGTGATCGGTGGCTTGCGCCCGTGTAAAGCTCTTTCGACGAGTCGGGTTGTTTGGGAATGCAGCTCTAAATGGGTGGTAAATTTCATCTAAAGCTAAATACTGGCCAGAGACCGATA	Fungi	Ascomycota	Leotiomycetes	Helotiales
320	7	74	94	21	106	35	858	32	88	462	158	84	170	46	49	19	ACAGCTCAAATTTGAAATCTGGCTCTTTCAGGGTCCGAGTTGTAATTTGTAGAAGATGCTTCAGGTGTGGCTCTGGTCTAAGTTCCTTGGAACAGGACGTCGTAGAGGGTGAGAATCCCGTATGCGACCGGTTGCCTTCGCCTATGTGAAGCTCTTTCGACGAGTCGAGTTGTTTGGGAATGCAGCTCAAAATGGGTGGTAAATTTCATCTAAAGCTAAATATTGGCCAGAGACCGATA	Fungi	Ascomycota	Leotiomycetes	Helotiales
390	52	22	20	86	24	15	30	1	8	74	8	62	108	20	26	3	AGAGCTCAAATTTGAAAGCTGGCTCCTTCGGGGTCCGCATTGTAATTTGCAGAGGATGTTTCGGGAGCAGCCCCCATCTAAGTGTCCTGGAACGGACCGTCATAGAGGGTGAGAATCCCGTATGGGATGGGGTGTCTGCGCCCATGTGAAACTCCTTCGACGAGTCGAGTTGTTTGGGAATGCAGCTCTAAATGGGTGGTAAATTTCATCTAAAGCTAAATACTGGCCAGAGACCGATA	Fungi	Ascomycota	Eurotiomycetes	Eurotiales	Aspergillaceae	Penicillium
402	81	183	409	2648	629	235	318	284	710	2870	384	168	614	220	292	174	ACAGCTCAAATTTGAAATCTGGCTCTCTCAGGGTCCGAGTTGTAATTTGTAGAAGATGCTTTGGGTGTGGTTCCGGTCTAAGTTCCTTGGAACAGGACGTCATAGAGGGTGAGAATCCCGTATGTGATTAGTGCTTTCCCCCGTGTAAAGCTCTTTCGACGAGTCGAGTTGTTTGGGAATGCAGCTCAAAATGGGTGGTAAATTTCATCTAAAGCTAAATATTGGCCAGAGACCGATA	Fungi	Ascomycota	Leotiomycetes	Helotiales
433	53	50	121	57	72	36	40	25	11	14	19	142	333	53	87	38	ACAGCTCAAATTTGAAATCTGGGTCTTTCAGGCTCCGAGTTGTAATTTGTAGAAGATGCTTCGGGTGCGGCTCCGGTCTAAGTTCCTTGGAACAGGACGTCACAGAGGGTGAGAATCCCGTATGTGACTGGGGTGCCTTCGTTCGTGTGAAGCTCTTTCGACGAGTCGAGTTGTTTGGGAATGCAGCTCAAAATGGGTGGTAAATTTCATCTAAAGCTAAATATTGGCCAGAGACCGATA	Fungi	Ascomycota	Leotiomycetes	Helotiales
434	2	101	2	2	3	1	8	0	0	54	64	16	19	5	1	0	ACAGCTCAAATTTGAAATCTGGCTCTTTCAGGGTCCGAGTTGTAATTTGTAGAAGATGCTTTGGGCATTGCTCCGGTCTAAGTTCCTTGGAACAGGACGTCATAGAGGGTGAGAATCCCGTATGTGACTGGTTGCATTTGTCCGTGTAAAGCTCTTTCGACGAGTCGAGTTGTTTGGGAATGCAGCTCAAAATGGGTGGTATATTTCATCTAAAGCTAAATATTGGCCAGAGACCGATA	Fungi	Ascomycota
455	6	11	19	70	94	11	255	13	9	48	10	9	57	6	9	3	ACAGCTCAAATTTGAAATCTGCCGCAAGGCCGAGTTGTAATTTGTAGAAGATGCTTTGGGTATGGCCCCGGTCTAAGTTCGTTGGAACACGACGTCAGAGAGGGTGAGAATCCCGTATGTGACTGGGTGCTTTCGCTCGTGTAAAGCTCTTTCGACGAGTCGAGTTGTTTGGGAATGCAGCTCAAAATGGGTGGTAAATTTCATCTAAAGCTAAATATTGGCCAGAGACCGATA	Fungi	Ascomycota	Leotiomycetes	Helotiales	Helotiaceae	Hymenoscyphus
464	18	17	32	18	42	224	479	19	7	16	18	19	157	8	50	13	ACAGCTCAAATTTGAAATCTGGCTCACGCCCGAGTTGTAATTTGTAGAGGATGTTTCGGGTGAAGCCGCGGTCCAAGTCCCTTGGAACAGGACGTCATAGAGGGTGAGAACCCCGTACCTGGCCGCCGGTGCCCCCCGCTGTGAAACTCCTTCGACGAGTCGAGTTGTTTGGGAATGCAGCTCTAAATTGGTGGTAAATTTCATCTAAAGCTAAATATTGGCCAGAGACCGATA	Fungi	Ascomycota	Dothideomycetes	Venturiales	Venturiaceae	Caproventuria hanliniana
491	70	14	9	0	8	15	126	0	0	0	0	20	3	1	0	0	ACAGCTCAAATTTGAAATCTGGTCCCTAGGGCCCGAGTTGTAATTTGTAGAGGATGCTTTTGGTGAGGTGCCGCCCGAGTTCCCTGGAACGGGACGCCACAGAGGGTGAGAGCCCCGTCTGGCTGGCCGCCGAGCCTCTGTAAAGCTCCTTCGACGAGTCGAGTAGTTTGGGAATGCTGCTCAAAATGGGAGGTATATGTCTTCTAAAGCTAAATACCGGCCAGAGACCGATA	Fungi	Ascomycota	Sordariomycetes	Hypocreales	Clavicipitaceae	Metarhizium
586	30	171	173	66	94	73	2080	90	202	1218	379	186	402	105	119	43	ACAGCTCAAATTTGGAATCTGGCTCTTTCAGGGCCCGAGTTGTAATTTGTAGAAGATGCTTCGGGTGTGGCTCCGGTCTAAGTTCCTTGGAACAGGACGTCATAGAGGGTGAGAATCCCGTACGTGACTGGGTGCCTATGCTCATGTGAAGCTCTTTCGACGAGTCGAGTTGTTTGGGAATGCAGCTCAAAATGGGTGGTAAATTTCATCTAAAGCTAAATATTGGCCAGAGACCGATA	Fungi	Ascomycota	Leotiomycetes	Helotiales
617	6	24	43	62	30	27	101	14	16	27	12	42	47	8	18	17	ACAGCTCAAATTTGAAATCTGGCTCTCTCAGGGTCCGAGTTGTAATTTGTAGAAGATGCTTTGGGCGAGGCTCCGGTCTAAGTTCCTTGGAACAGGGCGTCATAGAGGGTGAGAATCCCGTATGTGACTGGTCGCCTTCGTCCGTGTAAAGCTCTTTCGACGAGTCGAGTTGTTTGGGAATGCAGCTCAAAATGGGTGGTAAATTTCATCTAAAGCTAAATATTGGCCAGAGACCGATA	Fungi	Ascomycota	Leotiomycetes	Helotiales
629	137	427	733	988	534	260	578	147	434	312	217	537	577	121	273	189	ACAGCTCAAATTTGAAATCTGGCTCCTCCGGGGTCCGAGTTGTAATTTGTAGAAGATGCTTTGAGTGTGGCTCCGGTCTAAGTTCCTTGGAACAGGACGTCATAGAGGGTGAGAATCCCGTATGTGACTGGGTGCCTTCGCTCGTGTAAAGCTCTTTCGACGAGTCGAGTTGTTTGGGAATGCAGCTCAAAATGGGTGGTAAATTTCATCTAAAGCTAAATACCGGCCAGAGACCGATA	Fungi	Ascomycota	Leotiomycetes	Helotiales
634	40	20	35	123	50	94	24	70	110	64	69	13	17	59	55	74	ACAGCTCAAATTTGAAATCTGGCTCTCTTAGGGGTCCGAGTTGTAATTTGTAGAAGAGGCTTTGAGCGCGGCTCCGGTCTAAGTTCCTTGGAACAGGACGTCATAGAGGGTGAGAATCCCGTATGTGACTGGTGCCGGCCCCCGTGTAAAGCTCTTTCGACGAGTCGAGTTGTTTGGGAATGCAGCTCAAAATGGGTGGTAAATTTCATCTAAAGCTAAATATTGGCCAGAGACCGATA	Fungi	Ascomycota	Leotiomycetes	Helotiales
661	53	105	243	78	50	113	141	81	221	50	40	223	147	34	129	83	ACAGCTCAAATTTGAAATCTGGCTCTTTCAGGGTCCGAGTTGTAATTTGTAGAAGATGCTTTGGGTGTGGCTCCGGTCTAAGTTCCTTGGAACAGGGCGTCATAGAGGGTGAGAATCCCGTATGTGACTGGGTGCCTAAGCTCATGTGAAGCTCCTTCAACGAGTCGAGTTGTTTGGGAATGCAGCTCAAAATGGGTGGTAAATTTCATCTAAAGCTAAATATTGGCCAGAGACCGATA	Fungi	Ascomycota	Leotiomycetes	Helotiales
668	4	70	8	1	2	71	3	22	1	0	12	63	4	16	0	2	AGAGCTCAAATTTTAAATCTGCCTTTTTAGGCCGAGTTGTAATTTGTAGAGGAACGTTCGGTGACGTCTAGGTCCGAGTCTTCTGGAAGGAAGCGCCGATGAGGGTGAGAGCCCCGTACGACCAACGACTTAGCCATGTGAACGTCCTTCGAAGAGTCGAGTTGTTTGGGAATGCAGCTCAAAATGGGTGGTAAATTTCATCTAAAGCTAAATATTGGCCAGAGACCGATA	Fungi	Ascomycota
699	1	17	19	7	5	7	15	23	26	16	7	13	10	15	11	8	AAAGCTCAACTTGAAAATCTGCCGCAAGGCCGAATTGTAGTCTATAGAAGGCATTGTCAGTTCAGTCCCTGATACAATAAGCTGGAAAGCTTAAACATTGAGGGTGATATTCCCGTACATGATTAGGAGTACTGGACGTACGACAGTCTTTCATCGAGTCGGGTTGCTTGGGAGTGCAGCTCTAAATGGGTGGTAAATTCCATCTAAAGCTAAATATTGGCCAGAGACCGATA	Unknown
746	108	123	181	48	104	120	95	204	261	175	35	128	187	58	338	49	ATAGCTCAAATTTGAAATCTGGCCTCACGGTCCGAGTTGTAATTTGTAGAGGATGCTTCGAGCATGGTCTGGTCTAAGTTCCTTGGAACAGGACATCATAGAGGGTGAGAATCCCGTATGTGACTGGGTGCCTTCGCCTATGTGAAGCTCTTTCGACGAGTCGAGTTGTTTGGGAATGCAGCTCAAAATGGGTGGTAAATTTCATCTAAAGCTAAATATTGGCCAGAGACCGATA	Fungi	Ascomycota	Leotiomycetes
825	11	2	14	31	21	11	3	5	100	19	22	8	39	9	11	4	ACAGCTCAAATTTGAAATCTGGCCCCTCAAGGTCCGAGTTGTAATTTGTAGAGGATGCTTTTGGTGAGGTGCCGCCCGAGTTCCCTGGAACGGGACGCCGCAGAGGGTGAGAGCCCCGTCTGGCTGGCCGCCGAACCTATGTAAAGCTCCTTCGACGAGTCGAGTAGTTTGGGAATGCTGCTCAAAATGGGAGGTATATGTCTCCTAAAGCTAAATACCGGCCAGAGACCGATA	Fungi	Ascomycota	Sordariomycetes	Hypocreales	Bionectriaceae	Clonostachys rosea

## Sheet: Soil&Peat ITS3_KYO2--ITS4_KYO3
#peat upper horizon/subarctic soil read count data, FASTA sequence, BLAST/RDP IDs for ITS3_KYO2/ITS4_KYO3 primers
#OTU ID	P0_1	P0_3	P0_18	TG_4	TG_5	TG_7	Seq	Kingdom	Phylum	Sub-phylum	Class	Order	Family	Genus	Species	Closest BLAST match
0	1478	21248	21051	23	555	529	ATGCGATAAGTAATGTGAATTGCAGAATTCAGTGAATCATCGAATCTTTGAACGCACATTGCGCCCCTTGGTATTCCGAGGGGCATGCCTGTTCGAGCGTCATTATGACCACTCAAGCCTGGCTTGGTATTGGGGCCCGCGGTTCCGCGGCCCCTAAAATCCGTGGCGGCGCCATCTGGCTCTGAGCGTAGTAATACTCCTCGCTATAGAGTCCCGGTAGATGCTTGCCAGCAACCCCCAATCTCACGGTTGACCTCGGATCAGGTAGGGATACCCGCTGAACTTAAGCATATCAATAAGCGGAGGAAAAGAAACCAACAGGGATTGCCTTAGTAACGG	Fungi	Ascomycota	Pezizomycotina	Leotiomycetes	Helotiales	Helotiaceae	Hymenoscyphus
1	37	4	1	8389	176	589	ATGCGATACGTAATGTGAATTGCAGAATTCAGTGAATCATCGAATCTTTGAACGCACCTTGCGCCCCTTGGTATTCCGAGGGGTGCACCCGTTTGAGTGTCGTGAACACCCTCAACCTTCTTGGTTTATCGACCGGGAAGGCTTGGACTTTGGAGGTTTTTGTTGCTGGCCTCGTTTGAAGCCAGCTCCTCCTAAACGAATTAGTGGGGTCCGCCGTGCCGACCCTTGACGTGATAAGTACGCTTCTACGTCTTGGGGTTTCGCACTGTCGCCTGCTTCCAACCGTCTTCGAATGAAGACAATCTTATAGACCTTGACCTCAAATCGGGTGAGACTACCCGCTGAACTTAAGCATATCAATAAGCGGAGGAAAAGAAACTAACAAGGATTCCCCTAGTA…	Fungi	Basidiomycota	Agaricomycotina	Agaricomycetes	Russulales	Russulaceae	Russula	Russula aeruginea
2	4466	441	205	220	3187	123	ATGCGATAAGTAATGTGAATTGCAGAATTCAGTGAATCATCGAATCTTTGAACGCACATTGCGCCCGCTGGTATTCCGGCGGGCATGCCTGTTCGAGCGTCATTATGACCAATCAAGCTCTGCTTGGCCTTGGGGCCCGCTGTACCGGCGGCCCTTAAAATTAGTGGCGGTGCCGTCTGGCTCTAAGCGTAGTAATACTTCTCGCTATAGGGTCCAGTCGTTTACCCGCCAGAACCCCCAACTTTCTTAGGTTGACCTCGGATCAGGTAGGGATACCCGCTGAACTTAAGCATATCAATAAGCGGAGGAAAAGAAACCAACAGGGATTGCCTCAGTAACGG	Fungi	Ascomycota	Pezizomycotina	Leotiomycetes	Helotiales	Helotiaceae			Rhizyscyphus ericae
3	22	56	192	722	7718	2078	ATGCGATAAGTAATGTGAATTGCAGAATTCAGTGAATCATCGAATCTTTGAACGCACATTGCGCCCCTTGGTATTCCGAGGGGCATGCCTGTTCGAGCGTCATTATAACCATTCAAGTTTCGACTTGGTATTGGGGTTCGCGGTTTCGCGGCCCTTAAAATCAGTGGCGGTGCCATCTGGCTCTAAGCGTAGTAATTCTCTCGCTACAGGGTCCGGGTGGTTGCTTGCCAGAATCCCCCACTTTTATAGGTTGACCTCGGATCAGGTAGGGATACCCGCTGAACTTAAGCATATCAATAAGCGGAGGAAAAGAAACCAACAGGGATTGCCTCAGTAACGG	Fungi	Ascomycota	Pezizomycotina	Leotiomycetes	Helotiales
4	4475	70	159	180	2580	200	ATGCGATAAGTAATGTGAATTGCAGAATTCAGTGAATCATCGAATCTTTGAACGCACATTGCGCCCGCTGGTATTCCGGCGGGCATGCCTGTTCGAGCGTCATTATAACCAATCAAGCTCTGCTTGGCCTTGGGGCCCGCTGTACCGGCGGCTCTTAAAACCAGTGGCGGTGCCGTCTGGCTCTAAGCGTAGTAATACTTCTCGCTACAGGGTCCAGCCGTTCACCGGTCAGAACTCCCCAATTTTCTTAGGTTGACCTCGGATCAGGTAGGGATACCCGCTGAACTTAAGCATATCAATAAGCGGAGGAAAAGAAACCAACAGGGATTGCCTCAGTAACGG	Fungi	Ascomycota	Pezizomycotina	Leotiomycetes	Helotiales	Helotiaceae			Rhizyscyphus ericae
5	6412	4511	279	87	3	64	ATGCGATAAGTAATGTGAATTGCAGAATTCAGTGAATCATCGAATCTTTGAACGCACATTGCACCTTCTGGTATTCCAGAGGGTATGCCTGTTCGAGCGTCATTACAACCCTCAAGCACTGCTTGGTATTAGATGTCACCATTGTGGTGCATCCCAAAAGTATTGGCATGTAGCATTTAGCTTCTAGTGTAGTAAATTTCTTGCTTTGGAGTTAACTGTCTAACTGCTAGAACCCTTAATTTATCAAAGGTTGACCTCGGATCAGGTAGGGATACCCGCTGAACTTAAGCATATCAATAAGCGGAGGAAAAGAAACCAACAGGGATTGCCTTAGTAACGG	Fungi	Ascomycota	Pezizomycotina	Leotiomycetes	Helotiales
6	1720	3349	343	33	7	62	ATGCGATAAGTAATGTGAATTGCAGAATTCAGTGAATCATCGAATCTTTGAACGCACATTGCACCCTCTGGTATTCCGGGGGGTATGCCTGTTCGAGCGTCATTACAACCCTCAAGCACTGCTTGGTATTGGATGCCACCGTTGTGGTGCATTTCAAAGGCATTGGCAGTAGCATTCAGCTTCTAGCGTAGTAAATTTCTCGCTTTGGAGTTAAGTGCTAATTGCTAGAACCTCTTAAAATCTATCAAAGGTTGACCTCGGATCAGGTAGGGATACCCGCTGAACTTAAGCATATCAATAAGCGGAGGAAAAGAAACCAACAGGGATTGCCTTAGTAACGG	Fungi	Ascomycota	Pezizomycotina	Leotiomycetes	Helotiales
8	2344	1715	117	42	3	40	ATGCGATAAGTAATGTGAATTGCAGAATTCAGTGAATCATCGAATCTTTGAACGCACATTGCGCCCTCTGGTATTCCGGGGGGCATGCCTGTTCGAGCGTCATTACAACCCTCAAGCTCTGCTTGGTATTGGGCGTCACCCTCTGAGGTGCGCCTTAAAATCAGTGGCGGTGCCACTCGGCTTCAAGCGTAGTAATTCTTCTCGCTCTGGAGGACCGGGTGTGTGCTAGCCAGCAACCCCCAATTTTTTAAGGTTGACCTCGGATCAGGTAGGGATACCCGCTGAACTTAAGCATATCAATAAGCGGAGGAAAAGAAACCAACAGGGATTGCCTCAGTAACGG	Fungi	Ascomycota	Pezizomycotina	Leotiomycetes
9	143	650	3793	2	82	33	TTGCGATATGTAATGTGAATTGCAGAATTCAGTGAATCATCGAATCTTTGAACGCACCTTGCACCCTCTGGCATTCCGGAGGGTATGCCTGTTTGAGTGTCATTAATCTCTCAACACAAGAAACTTTGTCTTCTTGTGCTTGGATATTGAAGGTCTTGCTGGCACAAACAACTGTCAGCTCCTTTTAAATGTATTAGCAGAGCAGTATAGGACTGGCCTCAGTTTGATAAGAAACTTTATCTATGCTGTCGCTAGGTTTTCCTCTTTGTGCTCGGCTTCAAATTGTCTTCGGACTGTCTCTTGAGGCAACAAAATCTCTATTGATCGACCTCAAATCAGGTAGGACTACCCGCTGAACTTAAGCATATCAATAAGCGGAGGAAAAGAAACTAACAAGGA…	Fungi	Basidiomycota	Agaricomycotina	Agaricomycetes	Agaricales	Clavariaceae	Clavaria	Clavaria sp.
10	0	73	18	31	732	2758	ATGCGATAAGTAATGTGAATTGCAGAATTCAGTGAATCATCGAATCTTTGAACGCACATTGCACCCTCTGGTATTCCGGGGGGTATGCCTGTTCGAGCGTCATTGCAACCCTCAAGCACTGCTTGGCATTGGATGCTACCTCTGGTACACCTAAAAAATATTGGCAGTGGCATTCAGCTTCTAGTGTAGTAATTTTCTCGCTTAGGAGTTGTGAATGTCCAACTGCCAGAACCCTCCAATTTATCACAAGGTTGACCTCGGATCAGGTAGGGATACCCGCTGAACTTAAGCATATCAATAAGCGGAGGAAAAGAAACCAACAGGGATTGCCTTAGTAACGG	Fungi	Ascomycota	Pezizomycotina
11	0	0	39	20	3620	36	ATGCGATAAGTAATGCGAATTGCAGAATTCAGTGAGTCATCGAATCTTTGAACGCATATTGCGCCCTTTGGTATTCCGAAGGGCATGCCTGTTCGAGCGTCATTATCAACCATCAAGCCTGGCTTGCCGTTGGACCATTTTGTCGTCACGCGACAGGTCCCAAAGATAATGAACGGTGTCATGGCGACCCTAAATGCAACGAGCTTTTTACAGCACGCATTCTAGTGGTTGGCAGGCCCGGTCTCAACCCTTATTTCTCAAGGTTGACCTCGGATCAGGTAGGAATACCCGCTGAACTTAAGCATATCAATAAGCGGAGGAAAAGAAACCAACAGGGATTACCCCAGTAACGG	Fungi	Ascomycota	Pezizomycotina	Eurotiomycetes					Capronia sp.
12	2516	814	101	79	0	16	ATGCGATAAGTAATGTGAATTGCAGAATTCAGTGAATCATCGAATCTTTGAACGCACATTGCGCCCCTTGGTATTCCGAGGGGCATGCCTGTTCGAGCGTCATTATGACCACTCAAGCCTGGCTTGGTGTTGGGGCCCGCGGTTCGGCGGCCCTTAAAATCAGTGGCGGCGCCATCCGGCTCTAAGCGTAGTAATACTCCTCGCTATAGGGCCGTGCTGGATGCTCGCCAGCAACCCCCAACCGTCACGGTTGACCTCGGATCAGGTAGGGATACCCGCTGAACTTAAGCATATCAATAAGCGGAGGAAAAGAAACCAACAGGGATTGCCTTAGTAACGG	Fungi	Ascomycota	Pezizomycotina	Leotiomycetes	Helotiales
13	0	26	0	15	13	3501	ATGCGATAAGTAATGTGAATTGCAGAATTCAGTGAATCATCGAATCTTTGAACGCATCTTGCGCTCCTTGGTATTCCGAGGAGCATGCCTGTTTGAGTGTCATCAAAAGTTCTCAACCACACCGGTTCCTCTGGGGTGGCTTGGATTTGGGGGTTTGCAGGCTTCAAGTCGGCTCTCCTGAAAAAGATTAGCGGTATCCGAGCAGAAACCAAACCTCTGGCGTGATAATTATCTATGCCTTGGTGTATAATCTGTGTGGGCTGCTCATAACCTAGCGTTGACAGATTTGACCTCAAATCAGGTAGGACTACCCGCTGAACTTAAGCATATCAATAAGCGGAGGAAAAGAAACTAACAAGGATTCCCCTAGTAACTG	Fungi	Basidiomycota	Agaricomycotina	Agaricomycetes	Agaricales	Inocybaceae	Inocybe	Inocybe acutoides
14	3282	195	31	40	0	2	ATGCGATAAGTAATGCGAATTGCAGAATTCAGTGAGTCATCGAATCTTTGAACGCACATTGCGCCCTTTAGTATTCTGAAGGGCATGCCTGTTCGAGCGTCATTATCACTAATCAAGCCTGGCTTGCTGTTGGGTCTCTTGTCGTTGAAACCGACAGGCCCTAAAGATAATGACGGCGTTATTTGGACCCTAGATGCAACGAGCTTTCATTAGCACGCGTTTAGTCGGACCTTTTAACCCGGTCTTTTTAACCAATTTTCTAAGGTTGACCTCGGATCAGGTAGGAATACCCGCTGAACTTAAGCATATCAATAAGCGGAGGAAAAGAAACCAACAGGGATTACCTCAGTAACGG	Fungi	Ascomycota	Pezizomycotina	Eurotiomycetes	Chaetothyriales	Herpotrichiellaceae	Cladophialophora		Cladophialophora sylverstris
15	139	2231	927	5	26	61	ATGCGATAAGTAATGTGAATTGCAGAATTCAGTGAATCATCGAATCTTTGAACGCACATTGCGCCCCTTGGTATTCCGAGGGGCATGCCTGTTCGAGCGTCATTATAACCACTCAAGCCTGGCTTGGTGTTGGAGTACGTGGTCCCGCGGCTCCTAAAATCAGTGGCGGTGCCGTCTGGCTCTAAGCGTAGTAAATCTCTCGCTATAGGGTCTTGGTGGAGACTTGCCAGAAACCTCTAACTCTTGGTTGACCTCGGATCAGGTAGGGATACCCGCTGAACTTAAGCATATCAATAAGCGGAGGAAAAGAAACCAACAGGGATTGCCTCAGTAACGG	Fungi	Ascomycota	Pezizomycotina	Leotiomycetes
16	8	9	1406	57	3199	16	ATGCGATAAGTAATGTGAATTGCAGAATTCAGTGAATCATCGAATCTTTGAACGCACCTTGCACCCTTTGGTAATCTGAAGGGTACACCCGTTTGAGTGTCATTGTAATCTCACTCCACCGGCTTTTGCTGATGGATGTGGACCTGGACTCTGTTGTGTTACTACAACTGGTCTGAAATGCATGAGTGCATCCTGCCGTTGCTGTGTTTTCAGTGTGATAAGCATCTTCACTGGACCAAGTTCCCTTTGGGACACGCATGCATTGTGGGCTCTGTGCTGGCAAACCGTCTTTGGACAACCTTGACAATTTGACCTCAGATCGGGTGGGACTACCCGCTGAACTTAAGCATATCAATAAGCGGAGGAAAAGAAACTAACAAGGATTCCCCTAGTAACGG	Fungi	Basidiomycota	Agaricomycotina	Agaricomycetes	Sebacinales	Sebacinales Group B	Serendipita	Serendipita vermifera	Sebacinales sp
17	0	0	54	35	2794	57	ATGCGATAAGTAATGTGAATTGCAGAATTCAGTGAATCATCGAATCTTTGAACGCACATTGCGCCCTCTGGTATTCCGGGGGGCATGCCTGTTCGAGCGTCATTACAACCCTCACGCCCAGCGTGGTATTGGACTCGCCCTGTAGGGCCTGTCTCAAAGTCAGTGGCGGCACCGTTTGACCTCTAAGCGTAGTAATACTCGTCGCTTCTGGTGTCCGACGGAGGCCTGCCAGCAACCCCCAATTTTTACAAGGTTGACCTCGAATCAGGTAGGGATACCCGCTGAACTTAAGCATATCAATAAGCGGAGGAAAAGAAACCAACAGGGATTGCCTCAGTAACGG	Fungi	Ascomycota	Pezizomycotina	Leotiomycetes	Rhytismatales	Rhytismataceae	Colpoma
18	233	3210	25	2	0	37	ATGCGATAAGTAATGTGAATTGCAGATTTTCAGTGAATCATCGAATCTTTGAACGCACCTTGCGCCCCTTGGTATTCCGAGGGGCATGCCTGTTTGAGTGTCATTAAATCCTCAACCGCGCCGATTGATTTTCGGTGGGGCTTGGACTTTGGAGCGTGCTGGCGAAGGTCGGCTCCTCTTTAAATGCATCAGCGGAAGAAACCTTTGTCTTTCCCGCCTTCGGTGTGATAATTGTGTTGCGCCGTGGTGGAACTTCAACGATCCGCTTACAATGGTCTTCGGACGAAACCTCATGTCATCTTGACCTCAAATCAGGTAGGACTACCCGCTGAACTTAAGCATATCAATAAGCGGAGGAAAAGAAACTAACAAGGATTCCCCTAGTAACTG	Fungi	Basidiomycota	Agaricomycotina	Agaricomycetes	Atheliales	Atheliaceae	Tylospora	Tylospora fibrillosa
19	20	0	6	2464	552	19	ATGCGATAAGTAATGTGAATTGCAGAATTCAGTGAATCATCGAATCTTTGAACGCACCTTGCGCTCCTTGGTATTCCGAGGAGCATGCCTGTTTGAGTGTCATGAAATTCTCAACTGCCTTTTAGCATTTATGTTAAGGGTGAAGTTGGAGTTGGAGGATAATTGCTGGCGCAACTGAGGTTGCTTGTTGGCTCCTCTTGAATGAATGAGTTTTTCTGATGGATCATAGCTCAGTAACACTAATGTGATAATTATCTACGTTAGATGTGAAGAGGCTCCTACAGAAAAGGTGTATCTTGGGGATAACAAACCCTTGACTTTGACAAATCTGACCTCAAATCAGGTAGGACTACCCGCTGAACTTAAGCATATCAATAAGCGGAGGAAAAGAAACTAACA…	Fungi	Basidiomycota	Agaricomycotina	Agaricomycetes	Thelephorales	Thelephoraceae	Pseudotomentella	Pseudotomentella tristis
20	0	52	0	18	25	2289	ATGCGATAAGTAATGTGAATTGCAGAATTCAGTGAATCATCGAATCTTTGAACGCATATTGCGCCCCTCGGAATTCCGGGGGGCATGCCTGTTCGAGCGTCATTGCACCCCTCAAGCTCCGGCTTGGCCTTGGGTCTTCGCCCCCCGGGCGGCCCCGAAAACCAGTGGCGGTCCGGAGCGACTTTAAGCGTAGTAGATCCATCGCCCGCTTTGAAAGTGCGCCCCGCGGCTTGCGATCACCCCCGACCCTTCAATGATTGACCTCGGATCAGGTAGGGATACCCGCTGAACTTAAGCATATCAATAAGCGGAGGAAAAGAAACCAACAGGGATTGCCTCAGTAACGG	Fungi	Ascomycota	Pezizomycotina	Lecanoromycetes	Lecanorales	Stereocaulaceae	Stereocaulon	Stereocaulon tomentosum
21	1151	831	202	20	0	17	ATGCGATAAGTAATGTGAATTGCAGAATTCAGTGAATCATCGAATCTTTGAACGCACATTGCGCCCCTTGGTATTCCGGGGGGCATGCCTGTTCGAGCGTCATTACAACCCTCAAGCTCTGCTTGGTGTTGGGCGTCACCAGCCTTGGTGTGCCCTAAAATCAGTGGCGGCGCCGTCTGGCTCTAAGCGTAGTACATACTCTCGCTATGGACGCCTGGCGGATGCTTGCCAGCAAACCCCTAATTTATCAAGGTTGACCTCGGATCAGGTAGGGATACCCGCTGAACTTAAGCATATCAATAAGCGGAGGAAAAGAAACCAACAGGGATTACCTCAGTAACGG	Fungi	Ascomycota	Pezizomycotina	Leotiomycetes	Helotiales
22	1660	247	155	78	104	30	GTGCGATAAGCAATGCGAATTGCAGAACCGTGAGTCATCAGATTTTTGAACGCAACTGGCGCCGGCTGGAACTCCAGTCGGCATGCTTGTTTCAGTGTCTTGTTTTCTCCTCACCCAAACCTTAATGCGAGAGATACCCTTCTCTTGCCAAACAGGAAAGCACTCTGCGCTCTGCAGGCGGCTTCGTAGACTCGTTCTTGAAGCTGCGCTCAATGCTGTCGTCACATTTTTACAGTGTGAACTCATTGAGAGTAGAGGCATGTAGCTTCGGCTACCAGTGCTTAGTCACACAAACTTTCTTTGCATCTGAAATCAAGCAGGATCACCCGCTGAACTTAAGCATATCACTAAGCGGAGGAAAAGAAATTAACTAAGATTGCCTCAGTAACGG	Fungi
23	16	49	1794	0	53	0	ATGCGATAAGTAATGTGAATTGCAGAATTCAGTGAATCATCGAATCTTTGAACGCACATTGCGCCCCTTGGTATTCTGAGGGGCATGCCTGTTCGAGCGTCATTATGACCACTCAAGCCCAGCTTGGTGTTGGGGCCCGCGGTTCCGCGGCCCTCAAAGTCCGTGGCGGCGCCATCCGGCCCTGAGCGTAGTAATACTCCTCGCTATAGGGTCTGGGTGGACGCTTGCCAGCAACCCCCAATCTCACGGTTGACCTCGGATCAGGTAGGGATACCCGCTGAACTTAAGCATATCAATAAGCGGAGGAAAAGAAACCAACAGGGATTGCCTCAGTAACGG	Fungi	Ascomycota	Pezizomycotina	Leotiomycetes	Helotiales	Helotiaceae	Hymenoscyphus
24	4	1	29	359	1713	72	ATGCGATAAGTAATGCGAATTGCAGAATTCAGTGAGTCATCGAATCTTTGAACGCATATTGCGCCCTTTGGTATTCCGAAGGGCATGCCTGTTCGAGCGTCATTATCAACCATCAAGCCTGGCTTGTCGTTGGACCCCTTTGCGGCTGAAATATGCAGCAGGTCCGAAAGATAATGACGGCGTCGTGTTTGACCCTAGATGCAACGAGCTTTTCATAGCACGCATTGAAGTGGTCGACCGACCCGGTCTTTAACCATCATTTTCTAAGGTTGACCTCGGATCAGGTAGGAATACCCGCTGAACTTAAGCATATCAATAAGCGGAGGAAAAGAAACCAACAGGGATTACCCTAGTAACGG	Fungi	Ascomycota	Pezizomycotina	Eurotiomycetes	Chaetothyriales	Herpotrichiellaceae			Pyrenula quassiicola
25	11	0	0	1771	9	21	ATGCGATAAGTAATGTGAATTGCAGAATTCAGTGAATCATCGAATCTTTGAACGCACCTTGCGCCCTTTGGTATTCCGAAGGGCATGCCTGTTTGAGTGTCATTAAATTCTCAACCTTGCTCGCCTTTACCGGCTTGAGTGAGGCTTGGACGTGAGGGCTTTGCTGGCTTCCTTAAGTGGATGGTCTGCTCCCTTTAAATGCATTAGTGGGATCTCTTGTGGACCGTCACTTGGTGTGATAATTATCTACGCCTCGTCGACTTTGAAGCAAACTTATGGGAACCTGCTTATAACCGTCTCGCAAGAGACAACTTTCTGACATTTTGACCTCAAATCAGGTAGGACTACCCGCTGAACTTAAGCATATCAATAAGCGGAGGAAAAGAAACTAACAAGGAT…	Fungi	Basidiomycota	Agaricomycotina	Agaricomycetes	Agaricales	Mycenaceae	Mycena	Mycena sp.
26	532	1024	11	1	0	3	ATGCGATAAGTAATGTGAATTGCAGAATTCAGTGAATCATCGAATCTTTGAACGCACCTTGCGCTCCTTGGTATTCCTCGGAGCATGCCTGTTTGAGTATCATGAAATTCTCAAAATAAATCTTTTGTTAACTCGATTGATTTTATTTTGGACTTGGAGGTCTGCAGATTCACGTCTGCTCCTCTTAAATTTATTAGCTGGATCTCTGTGACATCGGTTCCACTCGGCGTGATAAGTATCACTCGCTGAGGACACTGTAAAAGGTGGCCGGAGTTACTGAAGAACCGCTTCTAATAGTCCATTGACTTGGACAATTATATTTATGATCTGATCTCAAATCAGGTAGGACTACCCGCTGAACTTAAGCATATCAATAAGCGGAGGAAAAGAAACTAACAA…	Fungi	Basidiomycota	Agaricomycotina	Agaricomycetes	Cantharellales	Ceratobasidiaceae	Ceratobasidium
27	0	12	0	6	5	1445	TTGCGATATGTAATGTGAATTGCAGAATTCAGTGAATCATCGAATCTTTGAACGCACCTTGCGCCCTTTGGTATTCCGAAGGGCATGCCTGTTTGAGTGTCATTAAATTCTCAACTTCAAATACTTTGTATTTTGAAGCTTGGACTGTGGAGGTTTGCCGGCGTCATTGTCAGCTCCTCTTAAATGCATTAGCGGAACTTTATTAAAAGGACCAGCTTTGGTTTGATAATCCTATCTATGCCGTCGCTGTGGACTTGTTGTTCAGCTTCAAATGGTCTTCGGACTGTCTCCTTGTGAGGCATACACTTTTAAACTTGACCTCAAATCAGGTAGGACTACCCGCTGAACTTAAGCATATCAATAAGCGGAGGAAAAGAAACTAACAAGGATTCCCCTAGT…	Fungi	Basidiomycota	Agaricomycotina	Agaricomycetes	Agaricales	Clavariaceae	Ramariopsis	Ramariopsis sp.
28	20	19	1174	0	19	0	ATGCGATAAGTAATGTGAATTGCAGAATTCAGTGAATCATCGAATCTTTGAACGCACATTGCGCCCGCTGGTATTCCGGCGGGCATGCCTGTTCGAGCGTCATTATGACCAATCAAGCTCTGCTTGGCCTTGGGGCCCGCCATACCGGCGGCCTTTAAAACTAGTGGCGGTGCCGTCTGGCTCTAAGCGTAGTAATACTTCTCGCTATAGATTCCAGGCGTCCACCCGCTAGAACCCGTAACTTTCTCAAGGTTGACCTCGGATCAGGTAGGGATACCCGCTGAACTTAAGCATATCAATAAGCGGAGGAAAAGAAACCAACAGGGATTGCCTTAGTAACGG	Fungi	Ascomycota	Pezizomycotina	Leotiomycetes	Helotiales				Rhizoscyphus
29	1370	14	38	15	0	0	ATGCGATAAGTAATGTGAATTGCAGAATTCAGTGAATCATCGAATCTTTGAACGCACATTGCGCCCGCCAGTATTCTGGCGGGCATGCCTGTCCGAGCGTCATTTCAACCCTCGAACCCCTCCGGGGGATCGGCGTTGGGGATACGGGACCCCTCACACGGGTGCCGGCCCCGAAATACAGTGGCGGTCTCGCCGCAGCCTCTCCTGCGCAGTAGTTTGCACAACTCGCACCGGGAGCGCGGCGCGTCCACGTCCGTAAAACACCCAACTTTCTGAAATGTTGACCTCGGATCAGGTAGGAATACCCGCTGAACTTAAGCATATCAATAAGCGGAGGAAAAGAAACCAACAGGGATTGCCCCAGTAACGG	Fungi	Ascomycota	Pezizomycotina	Sordariomycetes	Hypocreales	Hypocreaceae	Trichoderma	Trichoderma asperelloides / Trichoderma asperellum
30	174	268	1367	4	29	7	ATGCGATAAGTAATGTGAATTGCAGAATTCAGTGAATCATCGAATCTTTGAACGCACATTGCGCCCCTTGGTATTCCGAGGGGCATGCCTGTTCGAGCGTCATTATGACCACTCAAGCCCGGCTTGGTGTTGGGGCACGCGGCTCTGCGGCCCCTAAAAGCAGTGGCGGCGCCACCTGGCTCTAAGCGTAGTAATCCATCTCGCTACAGAGTTCCGGTGGCTGCTTGCCAGAAACCCTATTCTCACGGTTGACCTCGGATCAGGTAGGGATACCCGCTGAACTTAAGCATATCAATAAGCGGAGGAAAAGAAACCAACAGGGATTGCCTCAGTAACGG	Fungi	Ascomycota	Pezizomycotina	Leotiomycetes	Helotiales	Hyaloscyphaceae	Hyaloscypha	Hyaloscypha albohyalina	Hymenoscyphus sp
31	15	0	0	2084	25	31	ATGCGATAAGTAATGTGAATTGCAGAATTCAGTGAATCATCGAATCTTTGAACGCACCTTGCGCCCTTTGGTATTCCGAAGGGCATGCCTGTTTGAGTGTCATTAAATTATCAACCTTGCTCGTTTTCGAGTACGGCTTGGATGTGAGGGCTTGCTGGCTTCCTTCAGTGGATGGTCTGCTCCCTTTAAATGCATTAGTGGGATCTCTTGTGGACCGTCACTTGGCGTGATAATTATCTATGCCTCGTCGACTTTGAAGCAAATTTATGGGAACCTGCTTATAACCGTCTCGCAAGGGACAATATCTCTGACATTTTGACCTCAAATCAGGTAGGACTACCCGCTGAACTTAAGCATATCAATAAGCGGAGGAAAAGAAACTAACAAGGATTCCCCTAG…	Fungi	Basidiomycota	Agaricomycotina	Agaricomycetes	Agaricales	Mycenaceae	Mycena	Mycena alexandri
32	361	59	37	76	956	20	ATGCGATAAGTAATGTGAATTGCAGAATTCAGTGAATCATCGAATCTTTGAACGCACATTGCGCCCCTTGGTATTCCGAGGGGCATGCCTGTTCGAGCGTCATTTCAACCCTCAAGCATAGCTTGGTCTTGGGCTTCGCCGCTAACCCGGCGGGTCTTAAAATCAGTGGCGGTGCCGTCGGGCCCTGAGCGTAGTAAATCTCCTCGCTATAGGGTCCCGGTGGATACTGGCCAACAACCCCCAATTTTCTATGGTTGACCTCGGATCAGGTAGGGATACCCGCTGAACTTAAGCATATCAATAAGCGGAGGAAAAGAAACCAACAGGGATTGCCTCAGTAACGG	Fungi	Ascomycota	Pezizomycotina	Leotiomycetes	Helotiales
33	0	5	0	5	4	1036	ATGCGATAAGTAATGTGAATTGCAGAATTCAGTGAATCATCGAATCTTTGAACGCACCTTGCGCCTTCTGGCTATTCCAGAGGGCATGCCTGTTTGAGTATCATGAACACCTCAACTCTCACGGTTTTGCCGTGATGAGCTTGGACTTTGGAGGTCTTGCCGGCCTGTGGTCGGCTCCTCTCAAATGAATCAGCTTGCCAGTGTTTGGTGGCGTCACAGGTGTGATAACTATCTACGCTTGTGGCTCCCACCGGGTAACCTTCAGTGATGGGGGTTCGCTGGAGCTCATAAATGTCTCTCCTCAGTGAGGACAGCTTCTTGAATGTTTGATCTCAAATCAGGTAGGGCTACCCGCTGAACTTAAGCATATCAATAAGCGGAGGAAAAGAAACTAACAAG…	Fungi	Basidiomycota	Agaricomycotina	Agaricomycetes	Thelephorales	Thelephoraceae	Tomentella	Tomentella sp
34	919	969	26	19	0	21	ATGCGATAAGTAATGTGAATTGCAGAATTCAGTGAATCATCGAATCTTTGAACGCACATTGCGCCCCTTGGTATTCCGGGGGGCATGCCTGTTCGAGCGTCATTTCAACCCTCAAGCTCTGCTTGGTATTGGGCCCTGCTGGCGACGGCAGGCCTTAAAAACAGTGGCGGTGCCTTTAGGTCCTGAGCGTAGTACATTTCTCGCTATAGGTCCCTGAGGGTTACTGGCCAGCAACCCCAATTTTTCTATGGTTGACCTCGGATCAGGTAGGGATACCCGCTGAACTTAAGCATATCAATAAGCGGAGGAAAAGAAACCAACAGGGATTGCCTCAGTAACGG	Fungi	Ascomycota	Pezizomycotina	Leotiomycetes	Helotiales	Helotiales_Incertae sedis
35	168	1365	545	7	11	36	ATGCGATAAGTAATGTGAATTGCAGAATTCAGTGAATCATCGAATCTTTGAACGCACATTGCGCCCGGTGGTATTCCGCCGGGCATGCCTGTTCGAGCGTCATTATAACCACTCAAGCCTGGCTTGGTATTGGGGTTCGCGGTTCCGCGGCCCCTAAAATCAGTGGCGGTGCCGGTGGGCTCTAAGCGTAGTAAATCTCCTCGCTATAGGGTCCCCCCGGTTGCCTGCCAGAACCCCCCATTTTTTAGGTTGACCTCGGATCAGGTAGGGATACCCGCTGAACTTAAGCATATCAATAAGCGGAGGAAAAGAAACCAACAGGGATTACCTCAGTAACGG	Fungi	Ascomycota	Pezizomycotina	Leotiomycetes	Helotiales	Vibrisseaceae	Acephala	Acephala sp
36	8	34	0	461	47	1167	ATGCGATAAGTAGTGTGAATTGCAGAATTCAGTGAATCATCGAATCTTTGAACGCACATTGCGCCCCTTGGTATCCCGAGGGGCATGCCTGTTCGAGCGTCATTTCACCACTCAAGCCTGGCTTGGTGTTGGGCGACGTCCCCTTTGGGGACGCGCCTCGAAACGCTCGGCGGCGTGGCACCGGCTTTAAGCGTAGCAGAATCTTTCGCTTCAAAAGTCGGGGCCCCGTCTGCCGGAAGACCTACTCGCAAGGTTGACCTCGGATCAGGCAGGGATACCCGCTGAACTTAAGCATATCAATAAGCGGAGGAAAAGAAACCAACAGGGATTGCCTCAGTAACGG	Fungi	Ascomycota	Pezizomycotina	Dothideomycetes	Dothideomycetes_Incertae sedis_Incertae sedis	Gloniaceae	Cenococcum	Cenococcum geophilum
37	16	1	55	709	2500	139	ATGCGATAAGTAATGTGAATTGCAGAATTCAGTGAATCATCGAATCTTTGAACGCACATTGCGCCCCTTGGTATTCCGAGGGGCATGCCTGTTCGAGCGTCATTACAACCCTCAAGCACTGCTTGGTATTGGGCTCCGCTGCTAATACAGCGGGCCTTAAAATTAGTGGCGGTGTCATTAGACCCTGAGCGTAGTAAATATCCTCGCTATAGGGACTTGGTGATTATTGGCCAGCAACCCCCAACTTTCTAAGTTTGACCTCGGATCAGGTAGGGATACCCGCTGAACTTAAGCATATCAATAAGCGGAGGAAAAGAAACCAACAGGGATTGCCTCAGTAACGG	Fungi	Ascomycota	Pezizomycotina	Leotiomycetes	Helotiales
38	0	0	0	475	103	495	GTGCGATAAGCAATGCGAATTGCAGAACCGTGAGTCATCAGATTTTTGAACGCAACTGGCGCTGGCTGGGTCTCCAGCCAGCATGCTTGTTTCAGTGTCTTGTTTTCTCCTCACCTAAAACTTAATGCGAGAGATGCCCTTCTCTTGTCAAGCATGAAAGCACTCTGCGCTCTGCGAGCGGCTTCTTGAACTCGTTCAAGGGTCGCACTCAATGCAGCCGTCACATTTTACAATGTGAACTCATTGAGAGCAGAGGCTGTCAGCTCACGCTGTCAGTGCTTAGCCACTTAAACTTTCTTTGCATCTGAAATCAAGCAGGATCACCCGCTGAACTTAAGCATATCACTAAGCGGAGGAAAAGAAATTAACTAAGATTGCCTCAGTAACGG	Alveolata								Imbribryum blandum
39	1584	2145	883	35	14	45	ATGCGATAAGTAATGTGAATTGCAGAATTCAGTGAATCATCGAATCTTTGAACGCACATTGCGCCCCTTGGTATTCCGAGGGGCATGCCTGTTCGAGCGTCATTATAACCACTCAAGCCTGGCTTGGTATTGGGGTTTTCGCGTGTTCGCGGCCCTTAAAATCAGTGGCGGTGCCGTCTGGCTCTAAGCGTAGTAATTTCTCTCGCTATAGGGTTCCGGTGGTTACTTGCCAAAACCCCCCATTTTTTCTAGGTTGACCTCGGATCAGGTAGGGATACCCGCTGAACTTAAGCATATCAATAAGCGGAGGAAAAGAAACCAACAGGGATTGCCTCAGTAACGG	Fungi	Ascomycota	Pezizomycotina	Leotiomycetes	Leotiomycetes_Incertae sedis_Incertae sedis	Leotiomycetes_Incertae sedis_Incertae sedis_Incertae sedis	Meliniomyces	Meliniomyces variabilis
40	3	18	8	278	765	1019	ATGCGATAAGTAATGTGAATTGCAGAATTCAGTGAATCATCGAATCTTTGAACGCACATTGCACCCTCTGGTATTCCGGGGGGTATGCCTGTTCGAGCGTCATTTCAACCCTCAAGCCCAGCTTGGTATTGGGTGTCACCTGGCAATGGTGTACCTTAAAATCAGTAGCGGTGCTATCTGGCTTCAAGCGTAGTAAAACAATCGCTTTGGAGGATTGGATATGTTGCTTGCTATTAACCCCTAATTTATTCAAAGGTTGACCTCGGATCAGGTAGGGATACCCGCTGAACTTAAGCATATCAATAAGCGGAGGAAAAGAAACCAACAGGGATTGCCTCAGTAACGG	Fungi	Ascomycota	Pezizomycotina	Leotiomycetes	Helotiales
41	85	134	107	341	296	204	ATGCGATAAGTAATGTGAATTGCAGAATTCAGTGAATCATCGAATCTTTGAACGCACATTGCGCCCCTTGGTATTCCGAGGGGCATGCCTGTTCGAGCGTCATTTCAACCCTCAAGCACAGCTTGGTCTTGGGCTTCGCCGCTAACCCGGCGGGTCTTAAAATCAGTGGCGGTGCCGTCGGGCCCTGAGCGCAGTAATCTCTCTCGCTATAGGGTCCCGGCGGATGCTGGCCAGTAACCCCCAATTTTCTATGGTTGACCTCGGATCAGGTAGGGATACCCGCTGAACTTAAGCATATCAATAAGCGGAGGAAAAGAAACCAACAGGGATTGCCTCAGTAACGG	Fungi	Ascomycota	Pezizomycotina	Leotiomycetes	Helotiales	Helotiales_Incertae sedis	Leptodontidium	Leptodontidium elatius
43	688	17	14	15	0	0	ATGCGATAAGTAATGTGAATTGCAGAATTCAGTGAATCATCGAATCTTTGAACGCACATTGCGCCCCTTGGTATTCCGAGGGGCATGCCTGTTCGAGCGTCATTACAACCCTCAAGCTCAGCTTGGTATTGGGCTCCGCGGCTTACCCCGCGGGCCTTAAAATCAGTGGCGGCGTCTTCAGGCTCTGAACGTAGTATATATTCCTCGTTACGGAGTCCTGGCGGCGGTAGTCATCAACCCCCAACTTTCTAAGTTTGACCTCGGATCAGGTAGGGATACCCGCTGAACTTAAGCATATCAATAAGCGGAGGAAAAGAAACCAACAGGGATTGCCTCAGTAACGG	Fungi	Ascomycota	Pezizomycotina	Leotiomycetes	Helotiales	Hyaloscyphaceae
44	0	0	4	206	748	23	TCGCGATAAGTAATGTGAATTGCAGATTTTCAGTGAATCATCGAATCTTTGAACGCACCTTGCGCCCCTTGGTATTCCGAGGGGCATGCCTGTTTGAGTGTCATTTTATCATCAACTCATTAGTCTTTTATTAGGCTTTTGGGCTTGGACTTGGGAATTGCTGGCTTGATCTTTACTCATTGAAAAGTATCTAATACTTAATAGAGGGTAGAGTGTAGTCGGCTGTCCTTAAATGCATTAGCGAGTGTTAGTCTACATGGCACGGCCTCTTGACGTGATAATGATCGTCGTGGGCTGGAAGTGTAGTGTCTGGCTTCTAATCATTGATTGCGTGCATACGGCCCATAAAGCTGGAAGCGCAACAAACCACGACTTACGTGCAAGCGTAGTTCGAAATTG…	Fungi	Basidiomycota	Agaricomycotina	Agaricomycetes	Boletales	Boletaceae	Leccinum	Leccinum rotundifoliae
45	663	0	0	2	0	0	GCGCGAAATGTAGTGTGAATTGCAGAACATTGTGAATCATCGAATCTTTGAACGCACATTGCACCTCTTGTGAGAGAGGTATGCCTGTCTGAGCGTCATCAAAACCCATAAATCTCTGGATTTGTGTTGGGCTCCGCATCTGTGCGTTGCTTCAAAGTCATGGTCTCTAACCTGCGGACGAGCTCCTCTTGGACCTGCCGCTGGTGTGACTCATCTCTGAATTTGACCTCAGATCAGGTAGGAAGACCGCCTGAACTTAAGCATATCAATAAGGCGAGGAACAGAAACCAACTGGGATTCCCTCAGTAGTGG	Fungi	Ascomycota	Taphrinomycotina	Archaeorhizomycetes	Archaeorhizomycetales	Archaeorhizomycetaceae	Archaeorhizomyces
46	0	14	0	4	6	692	ATGCGATAAGTAATGTGAATTGCAGAATTCAGTGAATCATCGAATCTTTGAACGCACATTGCACCCTCTAGTATTCTAGGGGGTATGCCTGTTCGAGCGTCATTGCAACCCTCAAGCGCTGCTTGGTATTGGATGTTATCATTGTGGTGCATCTTAAAGCTATTAACAGTGGCATTTAGCTTCTAGTGTAGTAAATTTCTCGCTTTGGAGTTAAGAGTGCCTAACTTGTTAGAACCCTTAATTTTTTCACAAAGGTTGACCTCGGATCAGGTAGGGATACCCGCTGAACTTAAGCATATCAATAAGCGGAGGAAAAGAAACCAACAGGGATTGCCTCAGTAACGG	Fungi	Ascomycota	Pezizomycotina	Eurotiomycetes	Chaetothyriales
47	1	8	0	30	24	1066	ATGCGATAAGTAATGTGAATTGCAGAATTCAGTGAATCATCGAATCTTTGAACGCACCTTGCACCCTTTGGTATTCCGAAGGGTACACCCGTTTGAGTGTCATTGTAATCTCACTACGATCGACTTTTGTCTTTCTGTATGTGGACTTGGATGTTGCTGTGGATATCTATGGCTCGTCTGAAATGCTTCAGTGTACCCCGCAGAGCGGCGTATTCGGTGTGATACATCTTCACCGGAGTTGATCCTTTACGGGTCGCGTCTGTAATGTGTGGCTCTATGCTTCCAACCGTCTTGATAGGACAATCTTTGACAATTCGACCTCAAATCGGGTGGGACTACCCGCTGAACTTAAGCATATCAATAAGCGGAGGAAAAGAAACTAACAAGGATTCCCCTAGT…	Fungi	Basidiomycota	Agaricomycotina	Agaricomycetes	Sebacinales	Sebacinales Group A	Sebacina	Sebacina sp.
49	714	25	8	2	0	0	TTGCGATAAGTAATGTGAATTGCAGAATTCAGTGAATCATCGAATCTTTGAACGCACCTTGCGCTCCCTGGTATTCCGGGGAGCACGCCTGTTCGAGTGTCGTGAATACCTCAAGCTGGATGCTTTATTGCTATCTTTTGCTTGGATTTGGACTTTGCCGCGAGCCTTTAATGGCGGTGGCTGGTCTTAAATATATTAGCTGACCCATGTTGTATCTTTGGTTCTACTCGGCGTGATAAGTTCCTGACCGCTGAGGACATCTGCTTTCGGGTGGATGGCCAGAATTACCTTGGATTGCTTCTAGTCTGTACGTCCTTTGTGGCGACAACCTTTCAATTTTGACCTCGAATCAGGTGGGACTACCCGCTGAACTTAAGCATATCAATAAGCGGAGGAAAA…	Fungi	Basidiomycota	Agaricomycotina	Agaricomycetes	Polyporales	Sistotremataceae	Sistotrema	Sistotrema oblongisporum
50	0	9	0	4	51	517	ATGCGATAAGTAATGTGAATTGCAGAATTCAGTGAATCATCGAATCTTTGAACGCACATTGCACCTCTTGGTATTCCAGGAGGTATGCCTGTTCGAGCGTCATTGAGACCAACAAGCCTAAGCTTGGTATTGGATGTCATCATATAGGTGCACCTTAAAATTAGGAGCAGTGCTCCCAGCTTCAAGCGTAGTAATTTTCTCGCTTCTGGAGTCTGGATAGTTACTGTCTAAACCCCTAAACTATCACAGTTTGACCTCGGATCAGGTAGGGATACCCGCTGAACTTAAGCATATCAATAAGCGGAGGAAAAGAAACCAACAGGGATTGCCTCAGTAACGG	Fungi	Ascomycota	Pezizomycotina	Leotiomycetes	Helotiales
52	45	686	9	1	0	7	ATGCGATAAGTAATGTGAATTGCAGAATTCAGTGAATCATCGAATCTTTGAACGCACATTGCACCCTCTGGTATTCCGGGGGGTATGCCTGTTCGAGCGTCATTACAACCCTCAAGCACTGCTTGGCATTGGATGCCATCATTTGTGGTGCATCTCAAAAGAATTGGTGGTGGCATTCAGCTTCTAGTGTAATACATTTTCTCGCTATGGAGTCTGGGTGTCTGACTGCCAGAACCCCTAATTTGTTAAAGGTTGACCTCGGATCAGGTAGGGATACCCGCTGAACTTAAGCATATCAATAAGCGGAGGAAAAGAAACCAACAGGGATTGCCTCAGTAACGG	Fungi	Ascomycota	Pezizomycotina	Leotiomycetes	Helotiales
53	9	5	27	362	1064	223	ATGCGATAAGTAATGTGAATTGCAGAATTCAGTGAATCATCGAATCTTTGAACGCACATTGCGCCCTGTGGTATTCCGCAGGGCATGCCTGTTCGAGCGTCATTTAACCACTCACGCCTAGCGTGGTATTGGGGCACGCGGTCTCCGCGGCCCTCAAAATTAGTGGCGGCGCCGGTGGGCTCTAAGCGTAGTACATACTCCCGCTATAGAGTTCCCCCCGGTGGCTCGCCAGAACCCCCAATTTTTTACAGGTTGACCTCGGATCAGGTAGGGATACCCGCTGAACTTAAGCATATCAATAAGCGGAGGAAAAGAAACCAACAGGGATTACCTTAGTAACGG	Fungi	Ascomycota	Pezizomycotina	Leotiomycetes	Helotiales	Vibrisseaceae	Phialocephala	Phialocephala fortinii
54	0	13	0	16	18	748	ATGCGATAAGTAATGTGAATTGCAGAATTCAGTGAATCATCGAATCTTTGAACGCACATTGCGCCCCCTGGTATTCCGAGGGGCATGCCTGTTCGAGCGTCATTACAACCATCAAGCCCAGCTTGGTATTGGGTGCCGTCCTCCCGGGGGCGCGCCTGGAAATCAGCGGCGGTGCAGCCCGGCGATCGAGCGTAGTAACAAAACTTCCCGCTTCGAATTCGCCCGGGCGTTCCGGCCGAACAACCCCCCTATTACCCCAATGATTGACCTCGGATCAGGTAGGGATACCCGCTGAACTTAAGCATATCAATAAGCGGAGGAAAAGAAACCAACCGGGATTGCCTCAGTAACGG	Fungi	Ascomycota	Pezizomycotina	Leotiomycetes	Helotiales	Hyaloscyphaceae	Remleria	Remleria rhododendricola
55	0	6	0	3	5	542	ATGCGATAAGTAATGCGAATTGCAGAATTCAGTGAGTCATCGAATCTTTGAACGCATATTGCGCCCTTTGGCATTCCGAAGGGCATGCCTGTTCGAGCGTCATTATCAACCATCAAGCCCGGCTTGTTGTTGGGCCCGTTGTCGCCACAAGCGATAGGTCCGAAAGATAATGAACGGTGTCATGGTGGCCCTAAATGCAACGAGCTTTTAATAGCACGCATCTGGTGGTCGGCAGGCCCGGTCTTAACCCATTATTTCAAGGTTGACCTCGGATCAGGTAGGAATACCCGCTGAACTTAAGCATATCAATAAGCGGAGGAAAAGAAACCAACAGGGATTACCCTAGTAACGG	Fungi	Ascomycota	Pezizomycotina	Eurotiomycetes	Chaetothyriales
58	469	7	6	9	0	0	ATGCGATAAGTAATGTGAATTGCAGAATTCAGTGAATCATCGAATCTTTGAACGCACATTGCGCCCCCTGGTATTCCGGGGGGCATGCCTGTTCGAGCGTCATTACAACCCTCAAGCTCAGCTTGGTATTGGGCTCGCCCCTCTGTGGGCTTGCCTCAAAATCAGTGGCGGCTCCGTCCGGTCTCAAGCGCAGTAATACTCCGTCGCTTGCTAGGCTCGGTCGGCGGCTTGCCAGCAACCCCCATTTTTACAAGGTTGACCTCGGATCAGGTAGGGATACCCGCTGAACTTAAGCATATCAATAAGCGGAGGAAAAGAAACCAACAGGGATTGCCTCAGTAACGG	Fungi	Ascomycota	Pezizomycotina	Leotiomycetes	Rhytismatales	Rhytismataceae	Lophodermium	Lophodermium eucalypti
60	12	0	0	504	7	8	ATGCGATAAGTAATGTGAATTGCAGAATTCAGTGAATCATCGAATCTTTGAACGCACATTGCACCCTCTGGTATTCTGGGGGGTATGCCTGTTCGAGCGTCATTACAACCCTCAAGCACTGCTTGGTATTGGATGCTACCACCTGGTGCATCTCAAAAAAATTGGCAGTGGCACTCAGCTTCTGGTGTAGTAATTTTTCTCACCTAGGAGCCTTCGAGTGTCTTGCTGCTCAAACCCTCTAATCATCACAAAAGGTTGACCTCGGATCAGGTAGGGATACCCGCTGAACTTAAGCATATCAATAAGCGGAGGAAAAGAAACCAACAGGGATTGCCTTAGTAACGG	Fungi	Ascomycota	Pezizomycotina	Leotiomycetes	Helotiales
62	10	163	693	0	20	6	ATGCGATAAGTAATGTGAATTGCAGAATTCAGTGAATCATCGAATCTTTGAACGCACATTGCGCCCCTTGGTATTCCGAGGGGCATGCCTGTTCGAGCGTCATTATAACCACTCAAGCCTAGCTTGGTCTTGGGGCCCGCGTGCTCGCGGCCCTTAAAATCAGTGGCGGTGCCGTCTGGCTCTAAGCGTAGTACATTTCTCGCTATAGAGTCCCGGCGGTTACCTGCTAGAACCCCACACTTCTTAGGTTGACCTCGGATCAGGTAGGGATACCCGCTGAACTTAAGCATATCAATAAGCGGAGGAAAAGAAACCAACAGGGATTGCCTCAGTAACGG	Fungi	Ascomycota	Pezizomycotina	Leotiomycetes	Helotiales
63	0	0	0	2	0	442	GCGCGAAATGTAATGTGAATTGCAGAACATTGTGAATCATCGAATCTTTGAACGCACATTGCGCCTCCCGTAAATGGGAGGCATGCCTGTCTGAGCGTCATTTAAAACCATAACCTTTGGGTTGTATTGGGACTCACCCCTGGGTGTCTCCTCAAAGTCATCGTGTCTAAAAGCGTACGAGTTCCATTAGGACAGAACGTTTGAGGACCCTAAACTCTCTGACTTGACCTCAGATCAGGTAGGACTACCGCCTGAACTTAAGCATATCAATAAGGCGAGGAACAGAAACCAACAGGGATTCCCCTAGTAGTGG	Fungi	Ascomycota	Taphrinomycotina	Archaeorhizomycetes	Archaeorhizomycetales	Archaeorhizomycetaceae	Archaeorhizomyces
64	0	7	0	7	9	489	ATGCGATAAGTAATGTGAATTGCAGAATTCAGTGAATCATCGAATCTTTGAACGCACATTGCGCCCCTCGGTATTCCGGGGGGCATGCCTGTTCGAGCGTCATTACACCCCTCAAGCGTAGCTTGGTATTGGATGTTCGCGGGCCCCCTTATAGGGGCTCGCGGGTCCGAAAAGCAGTGGCGGTCCCCGAGGATTTCGCGCGTAGTAAATATTGTCCCGCGTTGGAAAGAATCGGTGGGCTTGCCAAAACCCCCCATAATCTCCATGATTGACCTCGGATCAGGTAGGGATACCCGCTGAACTTAAGCATATCAATAAGCGGAGGAAAAGAAACCAACAGGGATTGCCTCAGTAACGG	Fungi	Ascomycota	Pezizomycotina	Lecanoromycetes	Lecanorales	Cladoniaceae	Cladonia	Cladonia sp.
65	387	1028	954	0	6	2	ATGCGATAAGTAATGTGAATTGCAGAATTCAGTGAATCATCGAATCTTTGAACGCACCTTGCGCCCTTTGGTATTCCGAAGGGCATGCCTGTTTGAGTGTCATTAAATTATCAACCTTGCTTGCTTTTACTAGCTCGCTTGGCTTGGATGTGGGGGTTTGCTGGCTTCCTTCAGTGGATGGTCTGCTCCCCTTAAATGCATTAGTGGGATCTCTTGTGGACCGTCACTTGGTGTGATAATTATCTATGCCATCTGACTTTGAAGCAAATTTTATGGGAACCTGCTTATAACTGTCTCTCGCAGCAATGCGGATTGGGGGTCTGAGTCCTTGATTGGGCACTTCCCTCGTCGGACAACTCTCTTAACATTTTGACCTCAAATCAGGTAGGACTACCCGCT…	Fungi	Basidiomycota	Agaricomycotina	Agaricomycetes	Agaricales	Mycenaceae	Mycena	Mycena galericulata
66	0	18	0	5	6	721	ATGCGATAAGTAATGTGAATTGCAGAATTCAGTGAATCATCGAATCTTTGAACGCACATTGCACCTTCTGGTATTCCGGGAGGTATGCCTGTTCGAGCGTCATTACAACTCTCAAGCCCAAGCTTGGTATTAGATGTCACCACTTGGTGCATCTCAAAAGCAGTGGCGGTGCCATCCAGCTTCAAGTGTAGTAAATCTCTCACTTCTGGAGTGTGGGTGCTGTACCTGCCAAAACCCCTTAAATAATCAAAGGTTGACCTCGGATCAGGTAGGGATACCCGCTGAACTTAAGCATATCAATAAGCGGAGGAAAAGAAACCAACAGGGATTGCCTCAGTAACGG	Fungi	Ascomycota	Pezizomycotina	Leotiomycetes	Helotiales
67	14	2	0	762	25	85	ATGCGATAAGTAATGTGAATTGCAGAATTCAGTGAATCATCGAATCTTTGAACGCACATTGCGCCCTTTGGTATTCCGAAGGGCATGCCTGTTCGAGCGTCATTACAACCCTCAAGCTCTGCTTGGTATTGGGTCTCGTCTATTCTGACGGGCCTTAAAATCAGTGGCGGTGCCATTAGGCTCTAAGCGTAGTAATTTTTCTCGCTATGGACGTCTGGTGGATACTTGCCAATAACCCCCAAATATTTAAAGGTTGACCTCGGATCAGGTAGGGATACCCGCTGAACTTAAGCATATCAATAAGCGGAGGAAAAGAAACCAACAGGGATTACCTCAGTAACGG	Fungi	Ascomycota	Pezizomycotina
68	0	4	0	0	3	802	ATGCGATAAGTAATGTGAATTGCAGAATTCAGTGAATCATCGAATCTTTGAACGCACCTTGCACTCTTTGGTATTCCGAAGAGTATGTCTGTTCGAGTGTCATATAGTAACTCAACTTGTCTTTTTGCGAAGTCAAGCTTGGACTTGGGGCGTGTCGGCGCAAGTCGACTGCTCTAAAATGTATTAGCCATTACAATCGAGACGGCTTAAGTGTAATATTGATTATAACACTGCGCTTGAACGATAGACGTGGCTCATAAAAACCCTTACTTTTGACTTTCGACCTCGAATCAGGTAGGACTACCCGCTGAACTTAAGCATATCAATAAGCGGAGGAAAAGAAACTAACAAGGATTCCCCTAGTAACGG	Fungi	Basidiomycota
70	8	866	5	0	0	10	ATGCGATAAGTAATGTGAATTGCAGAATTCAGTGAATCATCGAATCTTTGAACGCACATTGCGCCCGCCAGTATCCTGGCGGGCATGCCTGTTCGAGCGTCATTTCAACCCTCAGGACTTTCCTGGTGTTGGGGTACCTAGTAATAGGGCCCTTAAAGATAGTGGCGGGCTCTGTCACACACCGAGCGTAGTAATCTCTCGCTTAGGGCGTGTGTTAGGGCACAGCCTAAACCCATACTTACAAAGGTTGACCTCGGATCAGGTAGGAATACCCGCTGAACTTAAGCATATCAATAAGCGGAGGAAAAGAAACCAACAGGGATTGCCCTAGTAACGG	Fungi	Ascomycota	Pezizomycotina	Sordariomycetes	unclassified Xylariomycetidae
77	1	9	0	46	52	495	ATGCGATAAGTAATGTGAATTGCAGAATTCAGTGAATCATCGAATCTTTGAACGCACATTGCACCCTCTGGTATTCCAGGGGGTATGCCTGTTCGAGCGTCATTACAACCCTCAAGCACTGCTTGGTATTGGATGTCACCATTGTGGTGTATCCCAAAAGTATTAGCAGTAACATTCAGCTTCTAGCGTAGTAAATTTCTCGCTTTGGAGCTAAGTGTCTAATTGTTAGAACCCCTAATTTATCAAAGGTTGACCTCGGATCAGGTAGGGATACCCGCTGAACTTAAGCATATCAATAAGCGGAGGAAAAGAAACCAACAGGGATTGCCTTAGTAACGG	Fungi	Ascomycota	Pezizomycotina	Leotiomycetes	Helotiales
89	21	0	463	0	3	0	TCGCGATATGTAATGTGAATTGCAGATCTACAGTGAATCATCGAATCTTTGAACGCACCTTGCGCTCCTCGGTGTTCCGAGGAGCATGCCTGTTTGAGTGTCAGTAAATTCTCAACCCCTCTCGATTTGCTTCGAGCGGGTGCTTGGATGTTGGGGGCTGCCGGAGACTTGGATTCGTCCAGGACTCGGGCTCTCCTTAAATGAATCGGCTTGCGGTCGACTTTCGACTTTGCGCGACAAGGCTTTCGGCGTGATAATGATCGCCGTTCGCTGAAGCGCATGAATGAAGGTCTCGCGCCTCTAACACGTCGACCCGCCCAACGGCCCGTCTTCTTTCTTGACGTTTGACCTCAAATCAGGTAGGACTACCCGCTGAACTTAAGCATATCAATAAGCGGA…	Fungi	Basidiomycota	Agaricomycotina	Agaricomycetes	Boletales	Suillaceae	Suillus	Suillus cavipes
111	7	1	1	386	82	86	ATGCGATAAGTAATGCGAATTGCAGAATTCAGTGAGTCATCGAATCTTTGAACGCACATTGCGCCCTTTAGTATTCTGAAGGGCATGCCTGTTCGAGCGTCATTATCACTATTCAAGCTCGGCTTGCTATTGGACACTTTGTCGTTAAAAGACATGTTCTAAAGATAATGACGGTGTCTTTTGGACCCTAGATGCAACGAGCTTTAACCAGCACGCATTTTAGTTAACCCATCAGACCCGGTCTTTTGTAACCAATTTTTCAGGTTGACCTCGGATCAGGTAGGAATACCCGCTGAACTTAAGCATATCAATAAGCGGAGGAAAAGAAACCAACAGGGATTACCTCAGTAACGG	Fungi	Ascomycota	Pezizomycotina	Eurotiomycetes	Chaetothyriales	Herpotrichiellaceae	Cladophialophora	Cladophialophora
[truncated: 8 more rows]
